# Supplementary material for: In vivo interrogation of regulatory genomes reveals extensive quasi-insufficiency in cancer evolution
Source: Cell Genom. 2023 Mar 8;3(3):100276. doi: 10.1016/j.xgen.2023.100276 (PMC10025556; doi:10.1016/j.xgen.2023.100276)
Supplement: Table S1. Rosa26PB/+;ATP2 mice with T cell malignancies, related to Figures 1, 6, S1, and S2 — Overview of all Rosa26PB/+;ATP2 mice with histopathologically confirmed T cell leukemias/lymphomas. If Tdt staining was available, mice were differentiated into lymphoblastic leukemia/lymphoma (T-ALL, Tdt positive) or MTL (Tdt negative). Others were classified as T cell malignancies based on CD3 positivity (T cell). NA, not available; ETP, early T cell precursor; QiSeq, quantitative transposon insertion site sequencing. For samples excluded from detailed subtype analysis, subtypes are listed in brackets. [file mmc3.xlsx]

## Sheet: S1
Supplementary Table 1. Rosa26PB/+;ATP2 mice with T-cell malignancies. Overview of all Rosa26PB/+;ATP2 mice with histopathologically confirmed T cell leukemias/lymphomas. If Tdt staining was available, mice were differentiated into lymphoblastic leukemia/lymphoma (T-ALL, Tdt positive) or mature T cell lymphomas (MTL, Tdt negative). Others were classified as T cell malignancies based on CD3 positiv…
Tumor_ID	Mouse_ID	Sex	Age	DonorLocus	necropsy report	Histopathology	Subtype	QiSeq	RNA-Seq	Sample_Accession
MONE_1_10G_THYMUS	MONE_1_10g	m	114	chr17	146209 (neu), lymphoma everywhere	T-cell	NA	yes	no
MONE_1_10J_LN	MONE_1_10j	f	140	chr17	146212 lymphoma	T-cell	NA	yes	no
MONE_1_12I_LN	MONE_1_12i	f	186	chr17	lymphoma	T-ALL	NA	yes	no
MONE_1_16D_LN	MONE_1_16d	f	157	chr17	L.L.+, thymoma	T-ALL	Mef2c-driven	yes	yes	SAMEA112356578
PAZB_2_2A_THYMUS	PAZB_2_2a	m	280	chr2	lymphoma	T-ALL	ETP-like	yes	yes	SAMEA112356548
PAZC_1_1D_THYMUS	PAZC_1_1d	m	268	chr17	lymphoma (T-cell), enlarged spleen, infiltrated liver and kidneys	T-ALL	NA	yes	yes	SAMEA112356549
PAZC_1_2B_THYMUS	PAZC_1_2b	m	291	chr17	lymphoma/thymoma, spleen, liver, LNs, kidney	T-cell	Mef2c-driven	yes	yes	SAMEA112356547
PAZC_1_6B_SPLEEN	PAZC_1_6b	f	277	chr17	extensive lymphoma	T-cell	NA	yes	no
PAZC_1_8A_THYMUS	PAZC_1_8a	f	119	chr17	lymphoma	T-ALL	Mef2c-driven	yes	yes	SAMEA112356561
PAZC_15_2B_THYMUS	PAZC_15_2b	m	NA	chr17	lymphoma	T-ALL	ETP-like	yes	yes	SAMEA112356579
PAZC_15_3I_LUMBER_LN	PAZC_15_3i	f	174	chr17	Lymphoma	T-ALL	ETP-like	yes	yes	SAMEA112356563
PAZC_15_4C_THYMUS	PAZC_15_4c	m	NA	chr17	dysplastic polyps	T-ALL	Classical	yes	yes	SAMEA112356550
PAZC_15_4H_THYMUS	PAZC_15_4h	f	154	chr17	lymphoma	T-ALL	Mef2c-driven	yes	yes	SAMEA112356542
PAZC_3_2H_SPLEEN	PAZC_3_2h	f	135	chr17	Lymphoma, T cell?	T-ALL	(Classical)	yes	yes	SAMEA112356560
PAZC_4_2D_LN	PAZC_4_2d	f	677	chr17	lymphoma widespread	T-ALL	ETP-like	yes	yes	SAMEA112356555
PAZC_4_3E_THYMUS	PAZC_4_3e	f	268	chr17	high grade lymphoma, widespread	T-ALL	Mef2c-driven	yes	yes	SAMEA112356553
PAZC_5_3G_THYMUS	PAZC_5_3g	f	NA	chr17	thymoma	T-cell	Classical	yes	yes	SAMEA112356552
PAZC_6_1B_THYMUS	PAZC_6_1b	m	215	chr17	lymphoma	T-ALL	ETP-like	yes	yes	SAMEA112356554
PAZC_6_2A_MES_LN	PAZC_6_2a	m	188	chr17	lymphoma	T-ALL	ETP-like	yes	yes	SAMEA112356577
PAZC_6_2D_THYMUS	PAZC_6_2d	f	164	chr17	lymphoma	T-ALL	NA	yes	no
PAZC_6_3D_THYMUS	PAZC_6_3d	f	NA	chr17	lymphoma	T-ALL	ETP-like	yes	yes	SAMEA112356576
PAZC_6_3E_LN	PAZC_6_3e	f	198	chr17	widespread highgrade lymphoma	T-ALL	ETP-like	yes	yes	SAMEA112356575
PAZC_6_8B_THYMUS	PAZC_6_8b	m	NA	chr17	thymic lymphoma	T-ALL	(Classical)	yes	yes	SAMEA112356559
PAZC_7_1B_LN	PAZC_7_1b	m	120	chr17	lymphoma	T-ALL	Mef2c-driven	yes	yes	SAMEA112356580
PAZC_7_2B_TUMOUR	PAZC_7_2b	m	139	chr17	Lymphoma	T-ALL	NA	yes	no
PAZC_7_2E_SPLEEN	PAZC_7_2e	f	206	chr17	widespread lymphoma	T-ALL	Classical	yes	yes	SAMEA112356562
PAZC_7_5I_THYMUS	PAZC_7_5i	f	597	chr17	lymphoma	T-ALL	NA	yes	yes	SAMEA112356581
PAZC_7_6D_THYMUS	PAZC_7_6d	m	240	chr17	Lymphoma thymus spleen	T-ALL	Classical	yes	yes	SAMEA112356545
PAZC_7_7C_THYMUS	PAZC_7_7c	m	137	chr17	lymphoma	T-ALL	Classical	yes	yes	SAMEA112356546
PAZC_7_8D_LN	PAZC_7_8d	m	102	chr17	widespread lymphoma	T-ALL	(ETP-like)	yes	yes	SAMEA112356544
PAZC_8_1F_SPLEEN	PAZC_8_1f	f	154	chr17	lymphoma everywhere	T-ALL	NA	yes	no
PAZC_8_2A_LN	PAZC_8_2a	m	282	chr17	lymphoma	MTL	NA	yes	no
PAZC_8_2C_THYMUS	PAZC_8_2c	m	234	chr17	widespread lymphoma	T-ALL	(ETP-like)	yes	yes	SAMEA112356574
PAZC_8_2E_SPLEEN	PAZC_8_2e	m	282	chr17	enlarged spleen	T-ALL	NA	yes	yes	SAMEA112356569
PAZC_8_3E_THYMUS	PAZC_8_3e	m	296	chr17	lymphoma	T-ALL	Classical	yes	yes	SAMEA112356571
PAZC_8_3F_SPLEEN	PAZC_8_3f	m	158	chr17	lymphoma, thymus	T-ALL	NA	yes	no
PAZC_8_4B_THYMUS	PAZC_8_4b	m	218	chr17	lymphoma in all sides	T-ALL	ETP-like	yes	yes	SAMEA112356570
PAZC_8_4E_THYMUS	PAZC_8_4e	f	546	chr17	lymphoma	T-ALL	Classical	yes	yes	SAMEA112356556
PAZC_8_7F_SPLEEN	PAZC_8_7f	f	282	chr17	enlarged spleen, liver, thymus	T-ALL	ETP-like	yes	yes	SAMEA112356567
PAZC_9_10B_MES_LN	PAZC_9_10b	m	156	chr17	widespread lymphoma	T-ALL	ETP-like	yes	yes	SAMEA112356557
PAZC_9_10C_THYMUS	PAZC_9_10c	m	149	chr17	Lymphoma thymus spleen	T-ALL	Classical	yes	yes	SAMEA112356558
PAZC_9_2B_SPLEEN	PAZC_9_2b	m	117	chr17	lymphoma	T-ALL	NA	yes	no
PAZC_9_5B_SPLEEN	PAZC_9_5b	m	187	chr17	lymphoma or myeloid	MTL	NA	yes	no
PAZC_9_5G_THYMUS	PAZC_9_5g	f	203	chr17	lymphoma	T-ALL	Mef2c-driven	yes	yes	SAMEA112356543
PAZC_9_5H_THYMUS	PAZC_9_5h	f	307	chr17	lymphoma	T-ALL	NA	yes	no
PAZC_9_6C_THYMUS	PAZC_9_6c	m	164	chr17	extensive high grade lymphoma	T-ALL	NA	yes	yes	SAMEA112356565
PAZC_9_6F_AXI_LN	PAZC_9_6f	f	252	chr17	lymphoma in all sides	T-ALL	NA	yes	yes	SAMEA112356551
PAZC_9_7C_MES_LN	PAZC_9_7c	f	238	chr17	lymphoma	T-ALL	ETP-like	yes	yes	SAMEA112356564
PAZC_9_8C_THYMUS	PAZC_9_8c	f	98	chr17	extensive lymphoma	T-ALL	NA	yes	yes	SAMEA112356573
PAZD_1_8D_SPLEEN	PAZD_1_8d	m	299	chr4	lymphoma spleen, liver, LN, heart, lungs, kidney	T-ALL	ETP-like	yes	yes	SAMEA112356572
PAZD_1_8I_THYMUS	PAZD_1_8i	f	260	chr4	lymphoma	T-ALL	ETP-like	yes	yes	SAMEA112356566
