# Supplementary material for: In vivo interrogation of regulatory genomes reveals extensive quasi-insufficiency in cancer evolution
Source: Cell Genom. 2023 Mar 8;3(3):100276. doi: 10.1016/j.xgen.2023.100276 (PMC10025556; doi:10.1016/j.xgen.2023.100276)
Supplement: Table S2. Common insertion sites resulting from CIMPL analysis, related to Figure 1 — List of common insertion sites (CISs) identified by CIMPL (common insertion site mapping platform) analysis using non-redundant insertions with a read coverage ≥4 (n = 179,075) from 51 Rosa26PB/+;ATP2 mice as an input. CISs were identified using a scale parameter of 30k and listed according to decreasing contributing samples. If one gene was found to have multiple CIS regions, contributing insertions and samples were combined, which can lead to multiple p values for one CIS region. p values <1 × 10–16 are indicated as “0.” The annotated CIS gene represents the gene closest to the CIS peak. For some CISs two genes or an intergenic region (int) close to a gene were annotated. Chr, chromosome; #, number. [file mmc4.xlsx]

## Sheet: S2
Supplementary Table 2. Common insertion sites resulting from CIMPL analysis. List of common insertion sites (CISs) identified by CIMPL (Common Insertion site Mapping PLatform) analysis using non-redundant insertions with a read coverage ≥ 4 (n=179,075) from 51 Rosa26PB/+;ATP2 mice as an input. CISs were identified using a scale parameter of 30 k and listed according to decreasing contributing sam…
CIS_rank	Chr	start	end	p-value	scale	# Insertions	# Samples	CIS_gene
1	chr11	11619035	11832529	0	30000	327	51	Ikzf1
2	chr2	26399216	26611589	0	30000	210	44	Notch1
3	chr19	32695254	32874676	0	30000	197	40	Pten
4	chr10	21003813	21290919	0,0	30000	137	39	Myb
5	chr18	39368165	39542356	0	30000	130	39	Nr3c1
6	chr1	69500390	69795820	1.37461242388781e-09,0,0	30000	126	38	Ikzf2
7	chr5	107850523	108185648	0,1.11022302462516e-16,0	30000	94	38	Rpl5
8	chr7	73480232	73659513	0	30000	74	38	Chd2
9	chrX	159635958	159908138	0,1.3446845570364e-07	30000	56	38	Sh3kbp1
10	chr6	67148360	67427595	0	30000	78	37	Serbp1
11	chr13	83456542	83664239	0	30000	131	36	Mef2c
12	chr3	29941218	30159099	0	30000	99	36	Mecom
13	chr3	60438667	60632994	0	30000	77	36	Mbnl1
14	chr9	71828271	72153449	0,0,0	30000	127	35	Tcf12
15	chr5	136303750	136668272	0	30000	117	35	Cux1
16	chr6	31044786	31244659	0	30000	75	35	Lncpint
17	chr12	82127182	82369967	0	30000	64	35	Sipa1l1
18	chr10	93046849	93287080	0	30000	61	35	Cdk17
19	chr6	99228016	99633641	1.11022302462516e-16,2.22044604925031e-16,0,0	30000	85	34	Foxp1
20	chr1	171766693	171988266	0	30000	64	34	Slamf6
21	chr11	98411518	98578219	0	30000	108	33	Ikzf3
22	chr15	74858794	75123840	0	30000	101	33	Ly6e
23	chr16	4050481	4233604	0	30000	86	33	Crebbp
24	chr11	79360865	79580208	0	30000	84	33	Nf1
25	chr9	44823834	45131435	1.01293802567959e-07,0,4.5639005907816e-09	30000	68	33	Kmt2a
26	chr7	75534620	75755048	0	30000	65	33	Akap13
27	chr1	60729051	61003802	0,0,4.8443330125103e-08	30000	71	32	Icos
28	chr4	32186327	32386184	0	30000	62	32	Bach2
29	chr1	33469657	33655778	0	30000	60	32	Prim2
30	chr14	78287990	78542747	0,1.19383800809558e-05	30000	52	32	Akap11/Tnfsf11(int)
31	chr9	32634046	32774664	0	30000	50	32	Ets1
32	chr1	128350192	128630851	0	30000	73	31	Cxcr4(int)
33	chr2	117288955	117454134	0	30000	69	31	Rasgrp1
34	chr18	60732676	60935898	2.33778119007599e-06,0	30000	67	31	Cd74/Camk2a
35	chr3	79005661	79205876	0	30000	62	31	Rapgef2
36	chr16	76238969	76433719	0	30000	61	31	Nrip1
37	chr15	63371534	63633667	2.67563748934663e-13,3.52650600765614e-06	30000	64	29	Myc(int)
38	chr19	58232953	58466486	1.70411793776193e-06,0	30000	56	29	Gfra1
39	chr14	73069844	73280678	0,2.96440801650366e-06	30000	54	29	Rcbtb2
40	chr6	47452028	47616629	0	30000	51	29	Ezh2
41	chr1	43387267	43573388	0	30000	50	29	Nck2
42	chr1	13161748	13353778	0	30000	47	29	Ncoa2
43	chr1	131316317	131487667	0,2.46638898193652e-09	30000	47	29	Srgap2
44	chr12	107868176	108052458	0	30000	94	28	Bcl11b
45	chr17	51745488	51908262	0	30000	64	28	Satb1
46	chr11	100727778	100976367	1.11022302462516e-16,0	30000	62	28	Stat5b
47	chr3	130855447	131037996	0	30000	61	28	Lef1(int)
48	chr2	18877673	19039902	0	30000	55	28	Pip4k2a
49	chr7	68128242	68336913	3.11784092099643e-07,0	30000	51	28	Fam169b
50	chr8	57466610	57642498	0,3.20593176672546e-07	30000	44	28	Hmgb2
51	chr1	127200967	127384134	1.11022302462516e-16,0	30000	44	28	Mgat5
52	chr1	36778481	36955740	0	30000	61	27	Tmem131
53	chr11	102459124	102576107	0	30000	52	27	Gpatch8
54	chr14	79450506	79585205	0	30000	50	27	Elf1
55	chr12	8616169	8803376	0	30000	48	27	Pum2
56	chr16	92635798	92836362	0	30000	48	27	Runx1
57	chr14	31523800	31714136	0	30000	47	27	Nedd9
58	chr9	72291137	72455191	9.02296483751286e-06,0	30000	47	27	Zfp280d
59	chr10	111020255	111213612	0,1.73858805330163e-06	30000	45	27	Zdhhc17(int)
60	chr16	49741274	49869169	0	30000	43	27	Cd47(int)
61	chr16	33367698	33507221	0	30000	43	27	Zfp148
62	chr5	124154025	124306889	0	30000	42	27	Pitpnm2
63	chr10	59549225	59730863	1.61274993359939e-09,5.16251486004649e-11	30000	41	27	Micu1
64	chr2	75554714	75681548	0	30000	39	27	Hnrnpa3(int)
65	chr5	107656504	107779971	0	30000	35	27	Gfi1
66	chr1	138087589	138217579	0	30000	59	26	Ptprc
67	chr3	68968413	69165684	0	30000	54	26	Trim59
68	chrX	18131213	18287571	0	30000	51	26	Kdm6a
69	chr1	80614494	80797661	2.14898099315519e-11,0	30000	47	26	Dock10
70	chr12	54139702	54300583	0	30000	45	26	Egln3
71	chr10	116489913	116604169	0	30000	45	26	Cnot2
72	chr6	134044172	134232288	0	30000	44	26	Etv6
73	chr3	22047448	22197609	0	30000	43	26	Tbl1xr1
74	chr8	111508277	111643125	0	30000	39	26	Znrf1
75	chr16	52002705	52124787	0	30000	38	26	Cblb
76	chr10	122671475	122844325	0	30000	37	26	Ppm1h
77	chr4	133736914	133907379	0	30000	36	26	Arid1a(int)
78	chr1	160215352	160330570	0	30000	34	26	Rabgap1l
79	chr16	91397534	91563217	0,2.80383243222992e-06	30000	34	26	Il10rb(int)
80	chr17	28419353	28521087	0	30000	33	26	Fkbp5
81	chr14	121898452	122036079	7.56548157454517e-11	30000	32	26	Ubac2
82	chr3	126597935	126727486	0	30000	30	26	Camk2d
83	chr12	55280496	55499879	1.1935880916969e-07,2.80464276247727e-08,2.4326761494109e-08	30000	49	25	Ppp2r3c
84	chr9	32443626	32622328	0,9.72046574343466e-08	30000	41	25	Fli1
85	chr2	163586266	163748496	1.53624782339712e-07,0	30000	39	25	Pkig
86	chr2	72917749	73006238	0	30000	36	25	Sp3
87	chr17	7860382	8011529	9.11285036320209e-09,2.74627365626223e-07	30000	35	25	Rsph3a
88	chr5	147389309	147530414	3.61406460314129e-11	30000	33	25	Pan3
89	chr17	52216371	52358798	0	30000	62	24	Satb1(int)
90	chr3	103708654	103932423	0	30000	61	24	Hipk1/Ptpn22
91	chr2	170087239	170246519	0	30000	56	24	Zfp217
92	chr2	6639679	6754715	0	30000	49	24	Celf2
93	chr6	52786880	52945603	0	30000	46	24	Jazf1
94	chr15	63214254	63333670	0	30000	46	24	Myc(int)
95	chr3	9684174	9902055	0	30000	46	24	Pag1
96	chr13	28580603	28770748	0,1.831549048259e-05	30000	43	24	Sox4(int)
97	chr15	97705161	97877004	2.66520139291515e-11,0	30000	42	24	Endou/Hdac7
98	chr4	135997055	136182216	0,7.57859038813535e-06	30000	39	24	Rpl11/E2f2
99	chr5	65810065	65942350	0	30000	39	24	Rhoh
100	chr9	66493591	66634209	0	30000	39	24	Usp3/Fbxl22
101	chr17	46743086	46868073	0	30000	37	24	Bicral
102	chr12	111442664	111612321	0,1.11022302462516e-16	30000	36	24	Gm40578
103	chr8	33598574	33739284	0	30000	36	24	Gsr
104	chr18	5578038	5699972	0	30000	36	24	Zeb1
105	chr10	40225250	40380522	4.89504792255957e-09,1.04827130541496e-05	30000	34	24	Amd1
106	chr6	129182549	129317757	0	30000	33	24	Gm47861
107	chr3	95867883	96009211	0	30000	32	24	Anp32e
108	chr6	54765037	54885549	0	30000	31	24	Znrf2
109	chr10	91101561	91204099	0	30000	28	24	Tmpo
110	chr16	93103781	93310158	0,5.36104205473009e-09	30000	53	23	Gm28003
111	chr16	95243130	95469854	1.53651816825473e-08,0	30000	49	23	Kcnj15
112	chr4	89236525	89389356	0	30000	47	23	Cdkn2a
113	chr10	28480281	28617975	0	30000	44	23	Ptprk
114	chr14	60656982	60785825	0	30000	42	23	Spata13
115	chr17	17545451	17652998	0	30000	39	23	Lnpep
116	chr2	101523211	101629397	0	30000	37	23	B230118H07Rik
117	chr2	11536057	11686487	0	30000	36	23	Il2ra
118	chr1	39895275	40007539	0	30000	34	23	Map4k4
119	chr13	37818740	37932827	0	30000	33	23	Rreb1
120	chr1	59124862	59216446	0	30000	32	23	Als2
121	chr15	66755965	66863731	0	30000	31	23	Sla
122	chr16	5323626	5466055	0	30000	31	23	Gm41414
123	chr5	64742958	64860546	0	30000	27	23	Klf3
124	chr9	96518377	96673642	0	30000	49	22	Rasa2
125	chr12	107072545	107210026	0	30000	43	22	Gm16085
126	chr18	49973486	50080904	0	30000	39	22	Tnfaip8
127	chr6	146389284	146527432	0	30000	38	22	Itpr2
128	chr10	67081357	67227839	0	30000	38	22	Jmjd1c
129	chr17	7116271	7276138	0	30000	36	22	Rps6ka2
130	chr18	62047817	62195879	1.11022302462516e-16,1.73765769773127e-06	30000	36	22	AC124430.1
131	chr16	10625490	10750479	0	30000	35	22	Clec16a
132	chr6	34054642	34186911	0	30000	35	22	Lrguk
133	chr18	80581726	80744304	2.22044604925031e-16,2.22044604925031e-16	30000	34	22	Nfatc1
134	chr5	100539523	100686507	0,2.31980468168302e-08	30000	33	22	Plac8
135	chr1	64817812	64921213	0	30000	33	22	Plekhm3
136	chr16	87397882	87499617	0	30000	33	22	Usp16
137	chr17	10249675	10345596	0	30000	33	22	Qk
138	chr1	193117473	193268142	0	30000	32	22	Hsd11b1
139	chr7	111020576	111132259	0	30000	32	22	1700012D14Rik
140	chr19	34136324	34236003	0	30000	32	22	Stambpl1
141	chr11	19889721	19997930	2.22044604925031e-16	30000	32	22	Spred2
142	chr5	148950282	149079629	0	30000	30	22	Gm15408
143	chr10	117790677	117907863	0	30000	29	22	Rap1b
144	chr1	86431525	86546743	0	30000	29	22	Ptma
145	chr13	101684165	101771924	0	30000	28	22	Pik3r1
146	chr11	5205452	5290264	0	30000	28	22	Kremen1
147	chr19	32951571	33079729	2.5510849979149e-06,1.24825656721006e-05	30000	27	22	AC087871.1
148	chr1	183988663	184174784	3.54572216032523e-09,2.23695603296381e-06	30000	37	21	Dusp10
149	chr1	80239297	80375195	0	30000	36	21	Cul3
150	chr5	103702625	103852549	0	30000	35	21	Aff1
151	chr13	44725403	44830714	0	30000	33	21	Jarid2
152	chr15	80756791	80867470	0	30000	32	21	Tnrc6b
153	chr11	115400349	115549502	2.84280915796575e-06,1.64153601778239e-06	30000	31	21	Kctd2
154	chr6	136454408	136560223	0	30000	31	21	Atf7ip
155	chr7	80154789	80325253	0,9.83810485410963e-07	30000	31	21	Sema4b
156	chr13	94438166	94531776	0	30000	31	21	Ap3b1
157	chr1	137756707	137854199	0	30000	31	21	Gm37293
158	chr4	130656773	130765518	0	30000	30	21	Pum1
159	chr4	97827413	97939097	5.49571499419699e-12	30000	30	21	Nfia
160	chr3	37464000	37581774	1.24563490300211e-07	30000	29	21	Spata5
161	chr16	48735547	48816935	0	30000	29	21	Trat1
162	chr18	7848326	7918002	0	30000	29	21	Wac
163	chr6	94619174	94745565	2.22044604925031e-16	30000	28	21	Lrig1
164	chr18	69520605	69619313	0	30000	28	21	Tcf4
165	chr1	161964301	162047022	0	30000	27	21	2810442N19Rik
166	chr3	135389727	135478057	0	30000	27	21	Gm43379
167	chr9	44147112	44258434	1.11022302462516e-16	30000	27	21	Cbl
168	chr17	86771023	86881477	0	30000	27	21	Epas1
169	chr14	64876594	65005437	2.06359374033127e-11	30000	26	21	Hmbox1
170	chr17	32180602	32302683	0	30000	40	20	Brd4
171	chr1	54823391	54938609	0	30000	36	20	Ankrd44
172	chr13	48820841	48964181	0	30000	31	20	Phf2
173	chr5	65501397	65624864	0,1.24705077686471e-06	30000	31	20	Ube2k
174	chr7	63901904	64051795	0	30000	30	20	Gm45052
175	chr6	125173327	125349686	1.99675970091739e-07,2.01736393368179e-07	30000	30	20	Vamp1
176	chr6	88384893	88490708	0	30000	30	20	Eefsec
177	chr15	81048051	81193680	8.47378009316557e-07	30000	30	20	Gm49522
178	chr12	80778705	80884009	0	30000	29	20	Susd6
179	chr13	23499335	23598795	0	30000	29	20	Hist1h3f
180	chr18	32908587	32992779	0	30000	29	20	Camk4
181	chr1	87840730	87944130	0	30000	28	20	Dgkd
182	chr5	64593034	64728260	0	30000	28	20	Gm25306
183	chr7	81827102	81932908	0	30000	28	20	Hdgfl3
184	chr8	46626031	46766741	6.42815134455077e-10	30000	28	20	Gm16675
185	chr13	21706118	21788027	0	30000	28	20	Hist1h4k
186	chr18	34900169	34984361	0	30000	28	20	Hspa9
187	chr10	99178608	99272356	0	30000	28	20	Gm48884
188	chr18	84840693	84936498	0	30000	28	20	Cyb5a
189	chr8	126564312	126728474	0	30000	27	20	Irf2bp2
190	chr6	142873866	142976742	0	30000	27	20	St8sia1
191	chr15	64131720	64242398	2.22044604925031e-16	30000	27	20	Asap1
192	chr5	52114064	52193436	0	30000	27	20	Dhx15
193	chr16	32472427	32568349	0	30000	26	20	Zdhhc19
194	chr9	112173802	112241182	0	30000	24	20	Arpp21
195	chr13	37558387	37663699	0	30000	24	20	Gm40915
196	chr11	88564489	88640528	1.2260845572154e-07	30000	21	20	Msi2
197	chr15	36721323	36881515	3.52207152332085e-12,2.70221789036018e-05	30000	34	19	Ywhaz
198	chr15	95733336	95846927	0	30000	34	19	A130051J06Rik
199	chr12	31987821	32116526	0	30000	33	19	Prkar2b
200	chr4	154495532	154610156	0	30000	33	19	Gm13133
201	chr7	97636192	97762571	0	30000	32	19	Aqp11
202	chr8	122911699	123052409	0	30000	32	19	Ankrd11
203	chr9	96679501	96820119	0	30000	31	19	C430002N11Rik
204	chrX	11992681	12143248	0	30000	29	19	Bcor
205	chr10	58315842	58406661	0	30000	28	19	Lims1
206	chr3	95022858	95181852	0	30000	28	19	Pip5k1a
207	chr1	88221835	88310465	0	30000	28	19	Hjurp
208	chr16	94522262	94638531	0	30000	28	19	Dyrk1a
209	chr19	40979983	41062574	0	30000	26	19	Dntt
210	chr6	41514617	41591039	0	30000	26	19	Trbv31
211	chr3	86799323	86922985	0	30000	26	19	Dclk2
212	chr14	20642414	20815181	3.07161090811192e-05,2.85087679019469e-07	30000	26	19	Myoz1
213	chr10	117061194	117149084	0	30000	26	19	Frs2
214	chr7	90118131	90179851	0	30000	25	19	Picalm
215	chr13	103851822	103939581	1.03596531131345e-07	30000	25	19	Erbin
216	chr2	35425068	35528305	0	30000	24	19	Gm13444
217	chr13	51719826	51828062	2.22044604925031e-16	30000	24	19	Sema4d
218	chrX	105825355	105944071	0	30000	24	19	Atrx
219	chr1	178289804	178375479	0	30000	24	19	Hnrnpu
220	chr6	117866196	117951436	0	30000	23	19	Hnrnpf
221	chr3	103016734	103096232	0	30000	23	19	Csde1
222	chr18	77742415	77823704	1.22803323066023e-09	30000	22	19	Pstpip2
223	chr9	15270703	15332223	0	30000	22	19	4931406C07Rik
224	chr19	12782286	12836397	0	30000	22	19	Lpxn
225	chr3	144184464	144272794	1.49201107024766e-09	30000	22	19	Lmo4
226	chrX	94046322	94170830	0	30000	45	18	Zfx
227	chr10	18997003	19146415	3.32742093522853e-06	30000	31	18	Tnfaip3
228	chr1	52143834	52241326	0	30000	30	18	Gls
229	chr1	176919005	177022406	0	30000	29	18	Sdccag8
230	chr3	51320053	51446660	0	30000	29	18	Gm37203
231	chr14	79201604	79315806	0	30000	28	18	Gm49028
232	chr2	72121350	72233436	3.33066907387547e-16	30000	28	18	Rapgef4
233	chr3	115759828	115851102	0	30000	27	18	A930005H10Rik
234	chr12	73544901	73670681	0	30000	27	18	Prkch
235	chr13	91425094	91539181	5.32725907032017e-06,2.40016946884136e-06	30000	26	18	Ssbp2
236	chr1	180295779	180425768	0	30000	25	18	Itpkb
237	chr6	99004628	99113383	0	30000	25	18	Foxp1
238	chr10	19497973	19612229	4.78752857319131e-05,2.77595724185176e-11	30000	24	18	Gm33104
239	chr11	118143596	118245956	3.09861025726832e-10	30000	23	18	Cyth1
240	chr3	51602710	51738149	4.00469645667201e-07,2.57796622715745e-07	30000	23	18	Mgst2
241	chr11	21077097	21135588	2.47665379315976e-07	30000	23	18	Peli1
242	chr10	127300323	127411650	5.00397654423779e-07	30000	22	18	R3hdm2
243	chr3	16167606	16226493	0	30000	21	18	Ythdf3
244	chr14	16141690	16214896	0	30000	21	18	Gm8517
245	chr3	84152363	84240693	0	30000	20	18	Trim2
246	chr12	32926783	32996985	0	30000	18	18	Sypl
247	chr14	25116783	25310048	2.76922929032253e-12,1.11022302462516e-16	30000	31	17	4930572O13Rik
248	chr7	126177199	126353542	2.81975212246266e-06,8.85467430178366e-06	30000	29	17	Xpo6
249	chr4	135844223	135947091	0	30000	29	17	Cnr2
250	chr2	10005201	10090740	0	30000	28	17	Taf3
251	chr15	73105414	73198617	0	30000	27	17	Ago2
252	chr12	108877340	108994344	0	30000	27	17	Wdr25
253	chr10	111465562	111579818	2.49036408161984e-08	30000	27	17	Gm5176
254	chr14	73309961	73415378	0	30000	27	17	Itm2b
255	chr2	165934168	166052153	3.16524584320632e-13	30000	27	17	Ncoa3
256	chr12	99297595	99420450	7.79578623877342e-11	30000	25	17	Foxn3
257	chr2	68867914	68968201	3.85125931146035e-10	30000	25	17	Gm38236
258	chr13	17718917	17792050	0	30000	25	17	Gm48624
259	chr11	68399574	68484387	0	30000	24	17	Pik3r5
260	chr13	28472366	28560126	0	30000	24	17	2610307P16Rik
261	chr11	52288115	52375852	0	30000	24	17	Vdac1
262	chr18	81368488	81449777	0	30000	24	17	AC102151.1
263	chr17	83352763	83431244	7.63882557208717e-09	30000	24	17	Eml4
264	chr15	36581518	36660158	0	30000	23	17	Pabpc1
265	chr15	9462380	9541020	7.00531439523644e-08	30000	23	17	Il7r
266	chr8	126792966	126898499	0	30000	22	17	A630001O12Rik
267	chr2	31735087	31823576	0	30000	22	17	Abl1
268	chr7	122312363	122426986	0	30000	22	17	Gm44664
269	chr17	35133792	35241339	2.25295695432948e-08	30000	22	17	Ncr3-ps
270	chr1	53759840	53851423	9.03419394848726e-09	30000	22	17	Gm37863
271	chr12	113393714	113466842	0	30000	22	17	Ighj4
272	chr10	41520156	41613905	1.6485975479319e-05,4.6284024924903e-06	30000	22	17	Ccdc162
273	chr15	85620819	85699459	0	30000	21	17	Lncppara
274	chr1	191338980	191436472	5.63308799605977e-09	30000	21	17	Ppp2r5a
275	chr2	62372840	62452480	0	30000	21	17	Gm13561
276	chr5	93105055	93202065	0	30000	21	17	Sept11
277	chr18	70455430	70545428	8.46919115071731e-06,4.51473480200804e-06	30000	21	17	Stard6
278	chr15	34863089	34924254	4.49995551932147e-09	30000	21	17	Stk3
279	chr10	80607553	80724739	0	30000	20	17	Gm26541
280	chr7	110294633	110376926	0	30000	20	17	Sbf2
281	chr11	3272311	3348349	2.59859911366789e-11	30000	20	17	Gm11944
282	chr15	96240127	96321680	2.99656625069034e-08	30000	19	17	Arid2
283	chr2	70758624	70823515	2.20575779863452e-10	30000	19	17	Tlk1
284	chr5	149400054	149473547	0	30000	19	17	Tex26
285	chr12	77157415	77239318	5.59303714453563e-11	30000	19	17	9530018F02Rik
286	chr10	62552117	62637077	2.02139037064342e-07	30000	19	17	Gm47257
287	chr16	38422491	38498066	0	30000	18	17	Cd80
288	chr2	153286177	153371716	6.54657208443155e-08	30000	17	17	2500004C02Rik
289	chr18	54850830	55007602	0	30000	48	16	Zfp608
290	chr15	8361421	8451711	0	30000	34	16	Nipbl
291	chr15	63936576	64047255	3.3203819693739e-09	30000	27	16	Fam49b
292	chr15	53081348	53168726	0	30000	26	16	Ext1
293	chr13	107786367	107888753	1.14452225474793e-10	30000	25	16	Zswim6
294	chr2	103744278	103812119	0	30000	25	16	Caprin1
295	chr11	22790895	22872783	0	30000	24	16	Gm20456
296	chr3	104806892	104883445	0	30000	24	16	Capza1
297	chr7	115279243	115379170	0	30000	24	16	Sox6
298	chr6	108774903	108868961	0	30000	24	16	Edem1
299	chr11	11516675	11589789	0	30000	23	16	Gm11998
300	chr4	101189704	101277876	0	30000	23	16	Jak1
301	chr3	90258919	90356082	0	30000	23	16	Gm45477
302	chr6	30016026	30107145	0	30000	23	16	Nrf1
303	chr11	55443726	55505142	2.22044604925031e-16	30000	23	16	G3bp1
304	chr8	106038152	106114370	3.43114092693497e-09	30000	22	16	Nfatc3
305	chr11	78963123	79039162	0	30000	22	16	Ksr1
306	chr11	57985178	58055368	1.11022302462516e-16	30000	22	16	Larp1
307	chr12	107710220	107806749	0	30000	22	16	Gm15208
308	chr14	29960113	30053817	1.11022302462516e-16	30000	22	16	Il17rb
309	chr14	118782791	118879423	0	30000	22	16	Cldn10
310	chr1	165639460	165728089	0	30000	21	16	Rcsd1
311	chr1	55396526	55461521	0	30000	21	16	Plcl1
312	chr2	73436883	73507674	0	30000	21	16	Gm13708
313	chr15	51948350	52000777	8.94309137855487e-09	30000	21	16	Rad21
314	chr12	69414641	69499470	0	30000	21	16	5830428M24Rik
315	chr7	58699805	58785037	0	30000	21	16	Atp10a
316	chrY	90697288	90847538	0	30000	21	16	Gm47283
317	chr17	34979738	35081472	0	30000	20	16	Msh5
318	chr6	50517730	50597092	0	30000	20	16	Cycs
319	chr6	86480218	86597791	9.9311514900613e-08	30000	20	16	1600020E01Rik
320	chr7	117377717	117498218	0	30000	20	16	Xylt1
321	chr7	80763170	80845463	0	30000	20	16	Iqgap1
322	chr16	30338892	30411560	5.88729398565135e-10	30000	20	16	Atp13a3
323	chr6	8464988	8538470	1.36792948635112e-07	30000	20	16	Glcci1
324	chr5	33802756	33861550	0	30000	19	16	Nsd2
325	chr13	104018564	104094622	0	30000	19	16	Nln
326	chr13	95824764	95900822	1.45682813035286e-06	30000	19	16	Iqgap2
327	chr17	36127878	36217985	1.31190320717955e-07	30000	19	16	Gm6623
328	chr3	68638648	68706367	0	30000	18	16	Il12a
329	chr7	140149391	140231684	0	30000	18	16	Olfr524
330	chr8	34111581	34193662	0	30000	18	16	Saraf
331	chr9	108295100	108350762	4.1356435664941e-07	30000	18	16	Rhoa
332	chr12	80082528	80158581	1.11022302462516e-16	30000	18	16	1300014J16Rik
333	chr16	32056765	32141060	3.07794325471455e-07	30000	18	16	Pigx
334	chr16	91638792	91699833	2.39041641370008e-07	30000	18	16	Son
335	chr12	86798588	86889266	0	30000	17	16	Gm10095
336	chr7	118200648	118265307	3.87048282313174e-09	30000	17	16	Smg1
337	chr13	24575850	24657759	3.54225069165715e-07	30000	17	16	Ripor2
338	chr1	164032317	164153443	0	30000	32	15	Sell
339	chr12	106268139	106350042	0	30000	24	15	Gm17032
340	chr17	47478477	47574397	0	30000	23	15	Ccnd3
341	chr11	117640570	117725383	9.57043000404667e-09	30000	23	15	Tnrc6c
342	chr6	51428917	51505339	0	30000	23	15	Hnrnpa2b1
343	chr15	62768627	62835617	5.51198309217682e-10	30000	22	15	Gm22521
344	chr2	160633692	160710382	9.57979784388385e-09	30000	22	15	Top1
345	chr14	87058105	87145953	0	30000	22	15	Diaph3
346	chr12	110471526	110547579	0	30000	21	15	Ppp2r5c
347	chr3	96171149	96268312	0	30000	21	15	Hist2h3c2
348	chr7	101559809	101659737	2.57573782302956e-08	30000	21	15	Art2b
349	chr17	52440185	52492505	8.43310976605949e-11	30000	21	15	AC121600.1
350	chr2	3707752	3781493	0	30000	21	15	Fam107b
351	chr18	31779249	31860538	2.52622485819032e-07	30000	21	15	Wdr33
352	chr17	72917770	73002064	4.68379440787814e-08	30000	20	15	Lbh
353	chr2	71027040	71103730	3.07447189928922e-09	30000	20	15	Dcaf17
354	chr13	28919939	28984296	0	30000	20	15	Sox4
355	chr10	41845347	41930307	0	30000	20	15	Sesn1
356	chr15	80523784	80614075	0	30000	20	15	Grap2
357	chr3	152178341	152237227	0	30000	20	15	Fubp1
358	chr10	123154867	123201742	1.97525033662771e-07	30000	20	15	Usp15
359	chr6	32899492	32990610	1.50091258983576e-05	30000	20	15	Chchd3
360	chr14	120255702	120334765	0	30000	20	15	Mbnl2
361	chr8	105598432	105671718	0	30000	19	15	Ctcf
362	chr7	27543053	27631224	0	30000	19	15	Akt2
363	chr12	100997086	101076064	1.93664784209346e-09	30000	19	15	Ppp4r3a
364	chr1	60197276	60250453	0	30000	19	15	Nbeal1
365	chr4	129733907	129827957	8.29637976651476e-07,3.46325358939747e-05	30000	19	15	Gm12967
366	chr7	101039600	101127771	0	30000	19	15	Fchsd2
367	chr13	10031196	10089702	0	30000	19	15	Chrm3
368	chr8	124207409	124298285	0	30000	18	15	Galnt2
369	chr18	61150734	61232023	6.66495194701078e-07	30000	18	15	Slc26a2
370	chr2	128370696	128450336	4.58526064672782e-07	30000	18	15	Gm14005
371	chr10	115303404	115379575	5.8670907243652e-07	30000	18	15	Tmem19
372	chr13	47053952	47115384	0	30000	18	15	Dek
373	chr14	114914570	114970207	6.89975758083605e-07	30000	18	15	1700100I10Rik
374	chr1	137868971	137936920	3.75385743933698e-07	30000	18	15	Gm4258
375	chr1	85574776	85633862	0	30000	18	15	Gm10552
376	chr18	35727576	35820477	1.50083118843902e-06	30000	17	15	Ube2d2a
377	chr11	50343275	50419314	2.83185534577512e-07	30000	17	15	Hnrnph1
378	chr15	96592551	96650803	6.718293996677e-07	30000	17	15	Slc38a1
379	chr18	67227092	67290962	1.43354697557108e-07	30000	17	15	Mppe1
380	chr17	21460753	21510167	7.91510895714609e-08	30000	17	15	Gm26753
381	chr9	21305541	21375850	2.17956530679242e-06	30000	16	15	Slc44a2
382	chr1	167243649	167311598	2.1864560162399e-09	30000	16	15	Uck2
383	chr6	114844583	114923944	5.50632651696858e-08	30000	16	15	Vgll4
384	chr7	78694087	78758745	0	30000	16	15	Ntrk3
385	chr17	84108501	84178261	0	30000	16	15	AC132455.2
386	chr2	90922259	90981251	4.75603906258115e-07	30000	16	15	Celf1
387	chr1	46852669	46902893	1.97631856213576e-06	30000	15	15	Slc39a10
388	chr16	38096938	38219020	1.60783416980337e-06,5.90394483412915e-07	30000	30	14	Gsk3b
389	chr2	9819375	9907864	0	30000	29	14	Gata3
390	chr13	83046998	83123056	0	30000	25	14	2310067P03Rik
391	chr4	87978605	88060899	0	30000	24	14	Mllt3
392	chr10	40421537	40512356	0	30000	23	14	Cdk19
393	chr14	70692103	70794592	0	30000	22	14	Xpo7
394	chr7	114124201	114215311	5.49088621237814e-08	30000	21	14	Gm45454
395	chr1	82797727	82883402	0	30000	21	14	Agfg1
396	chr16	4373127	4448702	2.40230058068391e-12	30000	21	14	Adcy9
397	chr7	128349149	128425564	0	30000	20	14	Rgs10
398	chr5	118589199	118697967	3.91561403096929e-05,1.83429751199338e-06	30000	20	14	Gm43788
399	chr12	80176132	80287286	1.11022302462516e-16	30000	20	14	Actn1
400	chr6	87138624	87259136	1.56701013791505e-05,9.18406281691375e-07	30000	20	14	Antxr1
401	chr1	189740699	189850009	1.11022302462516e-16	30000	20	14	Ptpn14
402	chr10	5778420	5837013	0	30000	20	14	Fbxo5
403	chr1	64498747	64572605	3.59632486901518e-07	30000	19	14	Creb1
404	chr14	66182594	66285083	0	30000	19	14	Ptk2b
405	chr14	75140118	75213325	0	30000	19	14	Lcp1
406	chr3	21906120	21982673	0	30000	19	14	Gm43674
407	chr16	46072988	46131122	0	30000	19	14	Cd96
408	chr3	105746135	105816800	1.1622328677241e-07	30000	18	14	Gm43330
409	chr6	50112105	50182649	1.49824639317231e-06	30000	18	14	Mpp6
410	chr6	66510529	66557558	4.6337733650148e-10	30000	18	14	Mad2l1
411	chr4	143089020	143168374	3.07259465648357e-08	30000	18	14	Prdm2
412	chr18	4956757	5055466	2.63422889601461e-06	30000	18	14	Svil
413	chr2	5999611	6058603	1.5701514765043e-06	30000	18	14	Upf2
414	chr13	111753091	111823298	1.10908153772016e-08	30000	18	14	Map3k1
415	chr15	77800511	77870413	0	30000	17	14	Myh9
416	chr14	27353968	27427175	0	30000	17	14	Arhgef3
417	chr8	18709633	18777057	0	30000	17	14	Mcph1
418	chr14	63538382	63614517	2.19333180728754e-07	30000	17	14	Gm15918
419	chr3	157987519	158049350	1.0088755275639e-08	30000	17	14	Srsf11
420	chr1	57866327	57922459	1.84636521627368e-08	30000	17	14	Spats2l
421	chr8	128340783	128414070	0	30000	17	14	Nrp1
422	chrX	52715470	52790754	0	30000	17	14	Kis2
423	chr8	25041610	25120760	0	30000	16	14	Plekha2
424	chr6	145069533	145128319	2.22044604925031e-16	30000	16	14	Lrmp
425	chr14	52068418	52124055	9.6737564292404e-08	30000	16	14	Hnrnpc
426	chr8	79628530	79687160	7.63952488491704e-07	30000	16	14	Otud4
427	chr5	44188669	44244523	6.15967943318196e-10	30000	15	14	Tapt1
428	chr19	57088071	57153574	9.26106968890394e-11	30000	15	14	Ablim1
429	chr13	112399585	112455166	6.81219192166793e-10	30000	15	14	Gm48879
430	chr15	80019906	80092721	2.39259545509185e-09	30000	15	14	Gm41361
431	chr3	95220128	95311403	4.56905639989458e-08	30000	15	14	Mindy1
432	chr5	34364236	34408332	5.3364673346934e-07	30000	15	14	Fam193a
433	chr10	20224526	20283119	8.66493510276456e-09	30000	15	14	Map7
434	chr13	63535163	63587819	2.90713942918686e-08	30000	15	14	Ptch1
435	chr4	149649013	149725429	0	30000	15	14	Pik3cd
436	chr4	6437175	6495957	1.47520748761121e-06	30000	15	14	Nsmaf
437	chr15	34056302	34102903	5.91780318970336e-06	30000	14	14	Mtdh
438	chr15	39901872	39928086	1.07142337262278e-05	30000	14	14	Lrp12
439	chr9	55191452	55244183	1.7155962547255e-06	30000	14	14	Nrg4
440	chr5	103970137	104075966	0	30000	36	13	Hsd17b11
441	chr5	3432854	3541622	0	30000	26	13	Cdk6
442	chr11	95305624	95387512	2.22044604925031e-16	30000	22	13	Fam117a
443	chr19	3515009	3583360	1.52988732793347e-13	30000	21	13	Ppp6r3
444	chr18	56386613	56462096	0	30000	20	13	Gramd3
445	chr3	52003140	52100303	0	30000	20	13	Maml3
446	chr3	107277191	107350800	0	30000	20	13	Slc16a4
447	chr10	28629694	28708794	0	30000	20	13	Themis
448	chr3	101250132	101329629	0	30000	19	13	Cd2
449	chr13	113789108	113859316	2.1762224950983e-06	30000	19	13	Arl15
450	chr14	61611592	61690655	9.68675983870071e-09	30000	19	13	Dleu2
451	chr1	162247915	162315864	0	30000	19	13	Dnm3
452	chr15	82140272	82216000	0	30000	18	13	Srebf2
453	chr14	51025960	51102095	2.53472778322106e-08	30000	18	13	Olfr750
454	chr6	119350549	119432850	2.22044604925031e-16	30000	18	13	Adipor2
455	chr13	43180838	43265672	6.08957329006898e-12	30000	18	13	Gfod1
456	chr5	99945706	99992741	5.76461434143027e-10	30000	18	13	Hnrnpd
457	chr17	35314007	35363420	1.43707852284791e-08	30000	18	13	H2-Q2
458	chr19	53157880	53217687	8.42221528740694e-07	30000	18	13	Add3
459	chrX	42488444	42572415	0	30000	18	13	Tenm1
460	chr10	7908276	7972728	2.36903158312707e-07	30000	18	13	Tab2
461	chr12	59097768	59167971	3.74709585582167e-08	30000	18	13	Mia2
462	chr11	55081080	55145420	1.35328082073727e-10	30000	17	13	Gm12231
463	chr3	83940371	84005146	4.46676029497439e-12	30000	17	13	Tmem131l
464	chr13	23715808	23765538	9.70300606861763e-07	30000	17	13	Hist1h3c
465	chr1	66785381	66844467	1.13474785123913e-08	30000	17	13	Kansl1l
466	chr7	127937684	128014099	3.53135543029737e-09	30000	17	13	Fus
467	chr14	74844365	74935141	7.78514586130541e-10	30000	17	13	Lrch1
468	chr18	15173052	15231116	2.25448260060546e-09	30000	17	13	AC102342.1
469	chr13	111454709	111495663	1.36624127045071e-06	30000	17	13	Gm49496
470	chr6	7827157	7874186	8.16125336200457e-08	30000	17	13	C1galt1
471	chr4	145190451	145266867	7.80199505001633e-09	30000	17	13	Tnfrsf1b
472	chr9	43988917	44068014	2.22044604925031e-16	30000	17	13	Gm39323
473	chr1	36548045	36633720	0	30000	16	13	Fam178b
474	chr5	124004101	124080533	1.71806049387158e-08	30000	16	13	Gm43661
475	chr5	23405085	23455059	7.14577788052395e-08	30000	16	13	Kmt2e
476	chr1	181823156	181867470	2.5682976523278e-08	30000	16	13	Gm5533
477	chr3	96709963	96804182	5.66190286532819e-06	30000	16	13	Rnf115
478	chr13	95669722	95739930	4.74075723122525e-09	30000	16	13	F2rl2
479	chr3	75681503	75719780	2.45927758624198e-06	30000	16	13	Gm37193
480	chr5	140160619	140248810	2.99871238951255e-12	30000	15	13	Mad1l1
481	chr1	191474878	191548735	6.94256577893348e-07	30000	15	13	9430037O13Rik
482	chr1	180851188	180928000	0	30000	15	13	Lefty2
483	chr7	80028410	80104825	0	30000	15	13	Gm21057
484	chr9	69733655	69777598	7.91481363004998e-07	30000	15	13	B230323A14Rik
485	chr12	4184623	4248976	8.05886468668859e-10	30000	15	13	Cenpo
486	chr2	132252402	132296646	5.2636374814341e-08	30000	15	13	Cds2
487	chr8	91325100	91380797	3.26754438062515e-07	30000	15	13	Fto
488	chr1	64052647	64111733	6.10515653254318e-07	30000	14	13	Gm13748
489	chr19	47433471	47524606	2.29713171947532e-05,5.31205243865518e-05	30000	14	13	Sh3pxd2a
490	chr2	167037327	167102219	9.56027880416599e-07	30000	14	13	Zfas1
491	chr4	134083723	134154261	0	30000	14	13	Ubxn11
492	chr15	59028860	59098762	2.66393842429657e-07	30000	14	13	Mtss1
493	chr3	51222890	51284721	7.2533596862101e-06	30000	14	13	Elf2
494	chr3	104541901	104600788	6.25270955012525e-08	30000	14	13	Gm26091
495	chr14	64331939	64425643	2.46790980873435e-07	30000	14	13	Msra
496	chr15	100603189	100670179	9.76956930909267e-08	30000	14	13	Smagp
497	chr9	62330724	62377597	1.0034157837957e-07	30000	14	13	Anp32a
498	chr4	155791660	155841624	2.50959364400671e-10	30000	14	13	Ccnl2
499	chr1	133623631	133673854	2.15752026533345e-06	30000	14	13	Gm38394
500	chr5	31768493	31815528	4.89601158171205e-06	30000	13	13	Babam2
501	chr3	84900225	85006221	0	30000	31	12	Fbxw7
502	chr14	25421322	25599945	2.1094237467878e-15,2.55351295663786e-15	30000	28	12	Zmiz1
503	chr12	86245741	86377371	2.13937694448774e-07	30000	26	12	Gpatch2l
504	chr15	6555614	6631341	1.11022302462516e-16	30000	23	12	Fyb
505	chr6	25759902	25815749	0	30000	22	12	Pot1a
506	chr13	29914545	29990604	8.47988346208695e-13	30000	21	12	E2f3
507	chr13	41340816	41402248	0	30000	19	12	Nedd9
508	chr1	105950634	106030400	0	30000	19	12	Gm7160
509	chr10	39445963	39522134	0	30000	19	12	Fyn
510	chr3	32591121	32670619	1.8518211111207e-06	30000	18	12	Gnb4
511	chr12	70956176	71029304	8.11842296943865e-07	30000	18	12	Psma3
512	chr15	36392200	36482490	3.10370784628589e-09	30000	18	12	Gm49224
513	chr15	97437202	97495454	2.22044604925031e-16	30000	18	12	Pced1b
514	chr13	55689475	55759682	1.95596331886705e-06	30000	17	12	Txndc15
515	chr17	29462853	29544240	3.14326619177407e-08	30000	17	12	Pim1
516	chr13	97404433	97462939	1.31810396375442e-07	30000	17	12	Lncenc1
517	chr8	127464273	127540491	2.08855155392484e-12	30000	17	12	Pard3
518	chr14	115014130	115069767	0	30000	17	12	Mir17hg
519	chr3	135560499	135642940	0	30000	16	12	Nfkb1
520	chr4	46423160	46490758	4.57538229525767e-10	30000	16	12	Anp32b
521	chr8	86705101	86778388	1.9108248316968e-09	30000	16	12	Siah1a
522	chr13	56110720	56178002	0	30000	16	12	H2afy
523	chr9	69431913	69493433	2.35149488103659e-07	30000	16	12	Anxa2
524	chr13	30596143	30666351	2.96444551795005e-07	30000	16	12	4930519D14Rik
525	chr10	121443952	121511334	0	30000	16	12	Rassf3
526	chr7	110612049	110700221	3.16635758723649e-07	30000	16	12	Gm28863
527	chr1	176786062	176830376	1.60981243446656e-06	30000	16	12	Cep170
528	chr11	53803042	53873232	4.36376835777352e-08	30000	16	12	Gm12216
529	chr6	127430719	127483626	2.22044604925031e-16	30000	15	12	Parp11
530	chr8	36107913	36198789	6.87003267962893e-06,1.04860636351845e-05	30000	15	12	Prag1
531	chr3	88477595	88571814	6.16828699229188e-10	30000	15	12	Mex3a
532	chr1	93436188	93483457	4.28238899896627e-08	30000	15	12	Hdlbp
533	chr10	60038477	60105859	1.63537494435317e-07	30000	15	12	Ascc1
534	chr3	138496004	138557835	5.26516386045728e-10	30000	15	12	Eif4e
535	chr8	25554618	25627904	9.02708614303194e-07	30000	15	12	Nsd3
536	chr17	30279631	30340671	9.55321231232986e-07	30000	15	12	Btbd9
537	chr4	3909579	3947787	7.46430691700439e-07	30000	15	12	Plag1
538	chr5	96876673	96941346	1.40818422478262e-08	30000	15	12	Gm33370
539	chr11	107401648	107463064	5.34790338213575e-06	30000	14	12	Pitpnc1
540	chr4	32524320	32577223	1.75143288760893e-08	30000	14	12	Bach2
541	chr1	74227281	74271596	2.4080328804299e-06	30000	14	12	Arpc2
542	chr3	101665283	101718282	5.37952994705826e-07	30000	14	12	Gm43135
543	chr3	144543673	144599616	1.27673265293282e-07	30000	14	12	Selenof
544	chr6	134893633	134967116	1.40348803756574e-06	30000	14	12	Gm44238
545	chr8	10818113	10873811	2.22044604925031e-16	30000	14	12	Gm32540
546	chr4	139197697	139262356	7.28567983721007e-10	30000	14	12	Capzb
547	chr9	72633893	72686624	6.41555011482442e-06	30000	14	12	Nedd4
548	chr18	56700157	56746608	2.47084898985506e-06	30000	14	12	Lmnb1
549	chr11	57645928	57689797	1.95047225037825e-06	30000	14	12	Galnt10
550	chr9	115276178	115320121	1.93974511086825e-06	30000	14	12	Stt3b
551	chr15	59471574	59544389	1.73112530047481e-05	30000	14	12	Nsmce2
552	chr16	57441185	57502226	2.79046392914761e-06	30000	14	12	Filip1l
553	chr9	44296518	44355108	3.29981581947969e-07	30000	14	12	Dpagt1
554	chr11	52057074	52109716	7.68762456582195e-07	30000	14	12	Gm26551
555	chr1	138938430	138997516	9.10638864315416e-09	30000	14	12	Gm37423
556	chr2	118471755	118515999	1.23953194086646e-06	30000	13	12	Gm13983
557	chr2	33855868	33914860	2.55975449559021e-06	30000	13	12	Mvb12b
558	chr1	175613202	175654562	1.30815370025239e-06	30000	13	12	Kmo
559	chr1	52646066	52690381	1.37498048657925e-06	30000	13	12	Mfsd6
560	chr6	88881636	88943362	7.61515406288993e-10	30000	13	12	Gm44178
561	chr3	90029261	90085203	2.56378307472716e-09	30000	13	12	4933434E20Rik
562	chr12	33283647	33339224	1.77631820363899e-09	30000	13	12	Atxn7l1
563	chr4	134800855	134850819	5.74467624581132e-07	30000	13	12	Maco1
564	chr11	30149115	30184210	3.18045846314785e-06	30000	13	12	Sptbn1
565	chr5	23599104	23646139	3.1604473682556e-07	30000	13	12	Srpk2
566	chr6	24640024	24666478	6.60392016493816e-06	30000	13	12	Gm42856
567	chr14	56718483	56774120	5.26575184534028e-06	30000	13	12	Pspc1
568	chrX	167091958	167184615	1.84178353291875e-05,1.95820428049442e-05	30000	13	12	Gm15232
569	chr11	79621152	79670870	1.14552999763706e-06	30000	12	12	Rab11fip4
570	chr11	97303106	97344050	1.37548196531556e-05	30000	12	12	Mrpl45
571	chr19	55248286	55291005	7.63598559738732e-06	30000	12	12	Zdhhc6
572	chr6	97296888	97340977	3.00034077027611e-07	30000	12	12	Frmd4b
573	chr12	75510577	75566154	5.85779623984983e-06	30000	12	12	Ppp2r5e
574	chr10	9871141	9900438	4.96927272453096e-06	30000	12	12	Stxbp5
575	chr15	81988818	82052895	0	30000	19	11	Desi1
576	chr6	115614683	115688166	0	30000	19	11	Raf1
577	chr18	33126325	33193098	3.16337667172206e-09	30000	19	11	Camk4
578	chr18	68190948	68266431	2.53094840640955e-08	30000	17	11	Ldlrad4
579	chr19	46450923	46516426	9.09450292851943e-12	30000	16	11	Sufu
580	chr17	34090293	34174587	5.52268063724881e-07	30000	16	11	CR974462.4
581	chr3	138975931	139052483	9.30738637716644e-07	30000	16	11	Rap1gds1
582	chr17	30015123	30070350	6.21346841311876e-07	30000	16	11	Zfand3
583	chr4	141113968	141184505	0	30000	16	11	Fbxo42
584	chr2	92892608	92963399	9.00262087100145e-11	30000	16	11	Syt13
585	chr4	11116167	11174949	2.33155498685633e-07	30000	15	11	Trp53inp1
586	chr4	129542867	129625161	1.11022302462516e-16	30000	15	11	Lck
587	chr12	70830396	70891823	1.07949031802335e-06	30000	15	11	Frmd6
588	chr2	167901567	167966459	0	30000	15	11	Ptpn1
589	chr6	34904103	34977586	0	30000	15	11	Slc23a4
590	chr12	108742785	108801287	3.85376090816791e-07	30000	15	11	Gm33682
591	chr17	48376642	48434775	2.48653825307699e-08	30000	15	11	Nfya
592	chr11	103222437	103286778	3.18329008708318e-08	30000	15	11	Map3k14
593	chr4	58041285	58097127	1.68468099359664e-07	30000	15	11	Svep1
594	chr13	49277190	49350322	2.06495686094765e-06	30000	15	11	Fgd3
595	chr10	25366063	25418797	1.84445597628535e-06	30000	15	11	Epb41l2
596	chr9	58616076	58662949	5.9686872022624e-07	30000	15	11	Nptn
597	chr4	124728678	124802155	4.70187380829934e-06	30000	14	11	Inpp5b
598	chr9	77441257	77511565	1.02834245807593e-06	30000	14	11	Lrrc1
599	chr19	44249446	44303558	4.62894151898041e-08	30000	14	11	AC123853.2
600	chr7	132760647	132822366	6.76353084649861e-10	30000	14	11	Fam53b
601	chr17	51387966	51417033	9.3932094461513e-06	30000	14	11	AC154488.1
602	chr17	73156118	73217158	1.09589624672779e-05	30000	14	11	Lclat1
603	chr4	57800282	57870819	2.67104138806928e-09	30000	14	11	Akap2
604	chr7	89932971	89974118	2.31692082341972e-06	30000	14	11	Eed
605	chr10	128053243	128111836	1.5120577709915e-05	30000	14	11	Ptges3
606	chr2	60222564	60269758	1.07849990136355e-05	30000	14	11	March7
607	chr4	132925732	132984513	6.01703564750977e-09	30000	13	11	Gm24913
608	chr4	133128527	133193186	2.27381455886189e-07	30000	13	11	Wasf2
609	chr6	48660085	48710053	3.39926430559245e-07	30000	13	11	Gimap4
610	chr10	95047800	95118112	1.17591572623699e-06	30000	13	11	Gm48868
611	chr1	92139247	92192424	1.33048879924491e-06	30000	13	11	Hdac4
612	chr3	105887464	105946350	2.19685114544177e-08	30000	13	11	I830077J02Rik
613	chr8	106190589	106284396	1.66048919059136e-09	30000	13	11	Prmt7
614	chr16	29809868	29868002	6.19345390306947e-07	30000	13	11	Gm26834
615	chr17	50077052	50135185	4.65173607100411e-06	30000	13	11	Rftn1
616	chr11	54721357	54771075	5.46028710823876e-06	30000	13	11	Cdc42se2
617	chr11	86572856	86607951	4.39361370685454e-06	30000	13	11	Vmp1
618	chr19	32233884	32285147	1.32551279130588e-06	30000	13	11	Sgms1
619	chr4	98018452	98094868	6.45389720421718e-06	30000	13	11	Nfia
620	chr9	95077047	95147355	2.52017455748543e-06	30000	13	11	Slc9a9
621	chr19	8988797	9051452	1.25236347849889e-05	30000	13	11	Ahnak
622	chrX	101400979	101464680	0	30000	13	11	Nono
623	chr8	61213030	61268728	3.32536592151378e-07	30000	13	11	Sh3rf1
624	chr10	98926658	98964743	3.49783795039471e-06	30000	13	11	Atp2b1
625	chrX	167312019	167387302	1.75151702030973e-07	30000	13	11	Prps2
626	chr14	26493062	26542842	5.56044935284827e-06	30000	13	11	Slmap
627	chr3	107053421	107115253	8.6077836636278e-08	30000	12	11	Gm27008
628	chr11	89049968	89090912	2.6570071957055e-06	30000	12	11	Dgkeos
629	chr1	91034336	91084559	4.16488992849295e-07	30000	12	11	Lrrfip1
630	chr5	114755847	114797003	3.87408314761473e-07	30000	12	11	Ankrd13a
631	chr14	75804832	75860468	2.02419301431611e-07	30000	12	11	Gm48931
632	chr1	191188310	191226716	2.18101089222156e-06	30000	12	11	Atf3
633	chr11	32646698	32687642	2.55162011755239e-05	30000	12	11	Fbxw11
634	chr12	105776720	105817672	1.29842033796956e-05	30000	12	11	Papola
635	chr14	62724328	62762396	1.69720618451441e-05	30000	12	11	Ints6
636	chr6	66854429	66927912	5.71193036380535e-06	30000	12	11	4930597O21Rik
637	chr9	82931202	82972215	1.09444675544523e-11	30000	12	11	Phip
638	chr18	6469315	6495443	7.45686814951352e-06	30000	12	11	Epc1
639	chr17	80042051	80071118	1.95051545687219e-05	30000	12	11	Hnrnpll
640	chrX	13628657	13686568	3.63703719363784e-08	30000	12	11	Gpr82
641	chr10	60343160	60395894	1.95243599065975e-10	30000	11	11	Vsir
642	chr2	84642508	84683802	2.36110667917178e-06	30000	11	11	Btbd18
643	chr10	118063135	118112939	3.71802159926382e-06	30000	11	11	5330439M10Rik
644	chr4	149402132	149469730	2.8621975581844e-06	30000	11	11	Ube4b
645	chr8	108855296	108899268	5.45049596789582e-07	30000	11	11	Zfhx3
646	chr8	83723795	83776562	3.24416076447065e-07	30000	11	11	Gm22024
647	chr3	38256027	38288415	8.05921945357113e-06	30000	11	11	Gm25574
648	chrX	57296205	57385967	5.16561645669267e-06,1.15930747718318e-05	30000	11	11	Arhgef6
649	chr3	40779325	40799935	1.96999352135574e-05	30000	11	11	Hspa4l
650	chr1	34819775	34849318	3.05561939206722e-06	30000	11	11	Fam168b
651	chrX	107299181	107354197	5.62079259802672e-08	30000	11	11	Gm14833
652	chr5	72777122	72850614	1.01049146827847e-08	30000	17	10	Tec
653	chr11	86338891	86382759	7.50944273320009e-07	30000	17	10	Med13
654	chr15	30945654	30992255	2.0647657028583e-08	30000	17	10	Ctnnd2
655	chr13	52802191	52889951	7.47182675786551e-06	30000	16	10	Auh
656	chr7	67340579	67411116	1.83169396983374e-07	30000	16	10	Gm44668
657	chr12	15958203	16019630	1.00101648203843e-06	30000	16	10	Gm36235
658	chr14	77854608	77916101	7.4333062327625e-07	30000	15	10	Epsti1
659	chr15	57808484	57890037	5.86320526840822e-06	30000	15	10	Derl1
660	chr14	27198771	27269049	0	30000	15	10	Arhgef3
661	chr1	55201542	55242902	2.63822143131698e-07	30000	14	10	Gm10561
662	chr8	79341246	79396944	2.88003803028403e-08	30000	14	10	Smad1
663	chr9	118692014	118750604	1.12538511953808e-07	30000	14	10	Itga9
664	chr15	25554447	25606874	1.69852173348417e-06	30000	14	10	Gm36642
665	chr1	131886498	131933767	1.43363195737045e-06	30000	14	10	Nucks1
666	chr9	63695887	63757407	3.54313698380793e-08	30000	13	10	Smad3
667	chr1	88599987	88659073	1.58690636709036e-06	30000	13	10	Gm38130
668	chr12	100725050	100792328	6.15025461114804e-07	30000	13	10	Gm25801
669	chr1	156918344	156971522	3.12231211796465e-06	30000	13	10	4930439D14Rik
670	chr3	100773149	100820259	3.06060943255915e-08	30000	13	10	Vtcn1
671	chr3	88931023	88960466	6.11776819403609e-06	30000	13	10	Ash1l
672	chr3	9584067	9663564	2.39634828758106e-07	30000	13	10	Zfp704
673	chr4	128693477	128740502	4.85075627998377e-07	30000	12	10	Phc2
674	chr7	122944257	122997159	5.584191233865e-07	30000	12	10	Rbbp6
675	chr7	25659129	25732605	3.44626460702102e-09	30000	12	10	Tgfb1
676	chr5	122131521	122199134	5.13334841523161e-07	30000	12	10	Ppp1cc
677	chr8	10955892	11005727	1.12544453867436e-07	30000	12	10	Irs2
678	chr4	150560124	150624783	6.15750960775152e-07	30000	12	10	Rere
679	chr14	87397783	87444635	1.74582619194563e-06	30000	12	10	Tdrd3
680	chr11	5389700	5430644	6.48406567360649e-06	30000	12	10	Znrf3
681	chr10	4351680	4421991	2.56327005287993e-07	30000	12	10	Zbtb2
682	chr10	88669951	88699248	7.06407568507039e-06	30000	12	10	Spic
683	chr8	61339083	61380124	2.36871686165596e-06	30000	12	10	Sh3rf1
684	chr2	103664638	103702983	1.4048275522871e-06	30000	11	10	Abtb2
685	chr3	103358278	103399498	3.35688838337678e-06	30000	11	10	Trim33
686	chr3	59081328	59119604	6.01977934278075e-06	30000	11	10	Med12l
687	chr4	140576119	140623144	3.7018627496721e-08	30000	11	10	Arhgef10l
688	chr8	128463905	128496151	1.43111908653681e-05	30000	11	10	Nrp1
689	chr12	85947380	85991256	1.03259440953352e-06	30000	11	10	Gm26531
690	chr5	105401764	105437041	3.55427338338821e-06	30000	11	10	Lrrc8b
691	chr9	106168259	106194625	1.21286038596846e-05	30000	11	10	Wdr82
692	chr18	61249442	61304602	1.12504539497849e-05	30000	11	10	Pde6a
693	chr6	29877879	29904332	1.21519683204951e-05	30000	11	10	Ahcyl2
694	chr16	20078156	20107223	1.47182341015961e-05	30000	11	10	Klhl24
695	chr9	94666912	94702066	9.67053588185607e-06	30000	11	10	Slc9a9
696	chrX	103592898	103642122	8.42702774228599e-09	30000	11	10	Ftx
697	chr17	8880628	8930041	1.22292890049058e-05	30000	11	10	Pde10a
698	chrX	52894994	52950009	1.19327880465647e-07	30000	11	10	Phf6
699	chrX	113834402	113880730	5.8751306686311e-07	30000	11	10	Gm23985
700	chr16	78546907	78590508	4.89574686246552e-06	30000	10	10	D16Ertd472e
701	chr18	46736439	46750955	5.78625962167623e-05	30000	10	10	Ap3s1
702	chr19	45556662	45596534	7.88110343385995e-06	30000	10	10	Fbxw4
703	chr1	172280743	172339829	8.80984551976383e-09	30000	10	10	Igsf8
704	chr2	180685241	180720637	3.95899292926494e-06	30000	10	10	Dido1
705	chr13	109225621	109243173	3.2917874258187e-05	30000	10	10	Pde4d
706	chr14	60970305	61028870	1.43143031257065e-05	30000	10	10	Tnfrsf19
707	chr15	55099774	55128900	1.45361170544867e-05	30000	10	10	Deptor
708	chr15	85999456	86054795	9.58487656022022e-07	30000	10	10	Celsr1
709	chr4	83425993	83475957	8.59806154918097e-06	30000	10	10	Psip1
710	chr1	162185875	162218372	1.41899020300595e-05	30000	10	10	Dnm3
711	chrX	56592590	56644710	4.97779697461453e-08	30000	10	10	Slc9a6
712	chr16	93557230	93600831	1.12461428636301e-06	30000	10	10	Setd4
713	chr14	122443107	122569021	1.11022302462516e-16	30000	25	9	Zic2
714	chr12	108614080	108690133	1.11022302462516e-16	30000	18	9	Evl
715	chr10	81108523	81196413	3.33066907387547e-16	30000	17	9	Pias4
716	chr3	131102772	131167547	2.92087287689924e-09	30000	15	9	Lef1
717	chr5	96127053	96191726	1.8480792268738e-06	30000	15	9	Cnot6l
718	chr2	32027100	32080193	4.5090575495621e-08	30000	14	9	Gm16534
719	chr1	137620809	137665123	2.470209372607e-07	30000	14	9	Gm22727
720	chr2	102080690	102133783	6.48589643104103e-07	30000	13	9	Ldlrad3
721	chr3	37887985	37940983	3.18492675188686e-06	30000	13	9	Gm20755
722	chr13	56710409	56760139	2.93333131473617e-06	30000	13	9	Smad5
723	chr14	54159190	54217755	8.4836684344225e-09	30000	13	9	Traj28
724	chr2	93125629	93193470	0	30000	13	9	Trp53i11
725	chr9	64782744	64823757	4.23953685824152e-06	30000	12	9	Dennd4a
726	chr17	28587941	28646075	1.365677559928e-06	30000	12	9	Srpk1
727	chr14	21031871	21084580	3.97925175055214e-06	30000	12	9	Adk
728	chr10	78565587	78597813	4.54345924350008e-06	30000	12	9	Ilvbl
729	chr6	28590460	28640428	3.44419075037905e-07	30000	12	9	Snd1
730	chr14	23441823	23479890	2.66879551125143e-06	30000	12	9	Kcnma1
731	chr12	17672319	17730821	9.3682337887202e-08	30000	12	9	Hpcal1
732	chr16	94339138	94391459	5.32521751117621e-06	30000	12	9	Ttc3
733	chr12	116289576	116330528	3.22895293680681e-06	30000	12	9	Esyt2
734	chr14	122118071	122173707	6.70101283017921e-07	30000	12	9	Tm9sf2
735	chr17	87997643	88041243	1.0453719338499e-05	30000	12	9	Fbxo11
736	chr11	60143511	60216626	9.60532989457974e-06	30000	11	9	Rai1
737	chr10	59889065	59953517	1.10020912491571e-07	30000	11	9	Ddit4
738	chr1	39718017	39771195	1.34562359566104e-06	30000	11	9	Rfx8
739	chr2	144233778	144280972	9.04977577320665e-07	30000	11	9	Snx5
740	chr3	52618506	52659727	2.14298169964877e-06	30000	11	9	Gm10293
741	chr15	78700502	78747103	1.27745723665917e-07	30000	11	9	Elfn2
742	chr5	67832569	67885483	2.89835655886694e-06	30000	11	9	Gm15477
743	chr8	105791909	105841744	1.7223966652935e-07	30000	11	9	Ranbp10
744	chr8	46845891	46898657	3.21628823707343e-06	30000	11	9	Irf2
745	chr12	69929461	69985038	3.80753816098256e-06	30000	11	9	Sav1
746	chr18	35553385	35576610	3.69328876653752e-05	30000	11	9	Matr3
747	chr3	122926346	122961678	4.76749085787098e-06	30000	11	9	Usp53
748	chrX	107047270	107131240	0	30000	11	9	P2ry10
749	chr4	6922121	6972085	1.32910766622585e-05	30000	11	9	Tox
750	chr8	4283864	4319042	3.69672530875498e-06	30000	11	9	Elavl1
751	chr18	6010612	6045450	3.80982955389131e-05	30000	11	9	Arhgap12
752	chr9	110524475	110568418	7.75903257788091e-06	30000	11	9	Setd2
753	chr7	78832221	78882185	1.17526001708335e-06	30000	11	9	Gm44730
754	chr17	83881780	83937007	6.36621360994294e-06	30000	11	9	AC091309.4
755	chrY	868624	1083688	0,0	30000	11	9	Eif2s3y
756	chr5	36542544	36589579	2.07140262498129e-07	30000	10	9	Tbc1d14
757	chr7	125580575	125630538	1.72390526254063e-06	30000	10	9	Il21r
758	chr7	25203578	25259420	2.31591616217663e-06	30000	10	9	9130221H12Rik
759	chr4	139591532	139635618	6.18933638674157e-07	30000	10	9	Gm21969
760	chr5	147333455	147365791	7.94859083641519e-06	30000	10	9	Flt3
761	chr10	13969722	14004878	1.34510433665858e-05	30000	10	9	Gm26835
762	chr14	76659881	76709661	7.00241194118156e-06	30000	10	9	1700108F19Rik
763	chr19	47880601	47923321	1.14163628059938e-05	30000	10	9	Itprip
764	chr2	34737805	34767302	1.14007349434342e-05	30000	10	9	Gapvd1
765	chr3	104615510	104653786	1.45900257373377e-05	30000	10	9	Slc16a1
766	chr3	106452777	106488109	3.47937926958863e-06	30000	10	9	Gm38244
767	chr4	106303677	106344824	9.63208072135568e-06	30000	10	9	Usp24
768	chr6	124664826	124711855	5.3016518744009e-06	30000	10	9	Lpcat3
769	chr5	23837219	23863676	1.5004123971929e-05	30000	10	9	2700038G22Rik
770	chr12	78973910	79009012	7.96880289621882e-06	30000	10	9	Tmem229b
771	chr14	31172409	31210477	1.33361355603157e-06	30000	10	9	Nisch
772	chr3	138852268	138887600	6.95361207569967e-06	30000	10	9	Tspan5
773	chr4	119993844	120055564	3.73986241974933e-08	30000	10	9	Hivep3
774	chr13	19166947	19199125	4.42913214837581e-06	30000	10	9	Gm31887
775	chr11	17172795	17196191	1.68234308374204e-05	30000	10	9	Wdr92
776	chr8	33874132	33915173	4.05694837635195e-06	30000	10	9	Rbpms
777	chr13	13538645	13597152	1.93990729143723e-05	30000	10	9	Lyst
778	chr9	61144263	61211643	7.22536020569819e-06	30000	10	9	Gm34105
779	chrX	48418498	48464827	2.85649282005807e-12	30000	9	9	Elf4
780	chr4	107176580	107211849	1.18358720451184e-05	30000	9	9	Tmem59
781	chr5	123727771	123760107	8.41843878729431e-06	30000	9	9	Rsrc2
782	chr15	41809620	41832921	3.7323021104041e-05	30000	9	9	Oxr1
783	chr4	109104607	109128119	2.13412844222161e-05	30000	9	9	Osbpl9
784	chr6	120355794	120376369	4.32380138839505e-05	30000	9	9	Kdm5a
785	chr6	131287097	131304733	3.12071550644388e-05	30000	9	9	Magohb
786	chrX	103468390	103517614	1.09205509746246e-07	30000	9	9	Jpx
787	chr12	51349144	51378395	1.2421954483588e-05	30000	9	9	G2e3
788	chr7	98982272	99011663	2.00321007701731e-05	30000	9	9	Uvrag
789	chr17	84957252	84977599	3.5739036657878e-05	30000	9	9	Ppm1b
790	chr11	96291205	96352621	2.20174722898037e-09	30000	20	8	Hoxb3
791	chr16	24202797	24269652	8.00930000099953e-09	30000	18	8	Gm31814
792	chrX	13243551	13321731	0	30000	15	8	Ddx3x
793	chr8	124025658	124087219	3.73895758798426e-09	30000	14	8	Gm20388
794	chr16	18409697	18491085	7.81652520487341e-12	30000	14	8	Txnrd2
795	chr17	15336371	15374158	7.8233398251859e-06	30000	13	8	Dll1
796	chr11	20708601	20740771	5.80359320290214e-06	30000	13	8	Aftph
797	chr18	55251469	55289211	1.49873643696674e-05	30000	13	8	Gm37828
798	chr13	45877976	45918931	2.42335437961039e-06	30000	12	8	Atxn1
799	chr8	120381839	120458058	2.22044604925031e-16	30000	11	8	Gse1
800	chr13	113002199	113043154	6.81476523967106e-06	30000	11	8	Cdc20b
801	chr15	93892579	93939180	2.8501579822926e-06	30000	11	8	9430014N10Rik
802	chr11	114210049	114259767	1.10341510661804e-06	30000	11	8	Gm11690
803	chr11	75620339	75652510	7.84994364488867e-06	30000	11	8	Inpp5k
804	chr17	71473148	71505122	1.60777726001538e-05	30000	11	8	Ndc80
805	chr6	100827002	100874031	4.9975508946698e-06	30000	11	8	Ppp4r2
806	chr1	91173188	91202731	7.01832547744807e-06	30000	10	8	Ramp1
807	chr2	58140129	58166675	5.28754251027941e-06	30000	10	8	Cytip
808	chr15	100390570	100437171	4.19286538599906e-07	30000	10	8	Slc11a2
809	chr9	101050365	101079660	1.02951048337463e-05	30000	10	8	Msl2
810	chr9	118592410	118648071	3.43500460520119e-07	30000	10	8	Itga9
811	chrX	20803790	20855910	1.74463122171176e-07	30000	10	8	Araf
812	chr15	88728554	88766418	8.01856851984084e-06	30000	10	8	Zbed4
813	chr18	5342881	5389331	1.04199977719599e-05	30000	10	8	AC111128.1
814	chr11	23343639	23369960	2.4141924514387e-05	30000	10	8	Usp34
815	chr14	30138736	30191445	9.38080689805165e-06	30000	10	8	Cacna1d
816	chr9	56067382	56102537	1.04453619235167e-05	30000	10	8	Pstpip1
817	chr5	113806328	113871002	8.86840030012159e-06	30000	9	8	Coro1c
818	chr13	111954937	111987116	1.49950054990633e-05	30000	9	8	Gm15322
819	chr7	48851085	48906927	5.97295765847328e-07	30000	9	8	Gm2788
820	chr7	97354045	97380496	1.13904348318927e-05	30000	9	8	Alg8
821	chr8	88367245	88387766	2.07310395590188e-05	30000	9	8	Gm45497
822	chr16	87703088	87729248	2.65443340885518e-05	30000	9	8	Bach1
823	chr6	97182255	97217526	1.1038677406594e-05	30000	9	8	Uba3
824	chr8	119906941	119930393	1.6700813830095e-05	30000	9	8	Gm20388
825	chr7	127364571	127405718	1.91273491700894e-06	30000	9	8	E430018J23Rik
826	chr8	111279622	111306005	1.33455066791965e-05	30000	9	8	Rfwd3
827	chr8	13339178	13389013	8.04156611122764e-06	30000	9	8	Tfdp1
828	chr1	63068862	63113177	1.25513395567989e-05	30000	9	8	Ino80d
829	chr8	128689628	128724806	1.61194330748904e-05	30000	9	8	Itgb1
830	chr13	43455817	43482145	2.86248093145369e-05	30000	9	8	Ranbp9
831	chr14	55547182	55585249	2.57173867201921e-06	30000	9	8	Gm15932
832	chr4	109266255	109289768	2.32437434172228e-05	30000	9	8	Eps15
833	chr15	96723617	96767306	1.11947977140536e-05	30000	9	8	Gm8888
834	chr17	53669712	53690059	3.56111369197443e-05	30000	9	8	Sgo1
835	chr19	5796229	5836100	3.15926532905575e-05	30000	9	8	Gm27702
836	chr9	46124546	46156771	2.14174413388779e-05	30000	9	8	Sik3
837	chr2	152778841	152823085	4.34796881276789e-06	30000	8	8	Bcl2l1
838	chr2	11176202	11208648	1.01186912069284e-05	30000	8	8	Prkcq
839	chr11	99104642	99139736	1.51230745857323e-05	30000	8	8	Ccr7
840	chr17	28210072	28239139	1.9524293537132e-05	30000	8	8	Def6
841	chr1	180700519	180724153	1.79258382303482e-05	30000	8	8	Gm8101
842	chr2	31062573	31106817	4.56610111743139e-06	30000	8	8	Fnbp1
843	chr4	134518705	134551035	9.1812645919287e-06	30000	8	8	Mtfr1l
844	chr8	69928293	69969334	9.43851103873961e-06	30000	8	8	Gatad2a
845	chr9	107527563	107580294	1.44351968223155e-06	30000	8	8	Rassf1
846	chr6	51619973	51646426	3.6830330448212e-05	30000	8	8	Gm22914
847	chr7	123108843	123141172	1.64207586342835e-05	30000	8	8	Tnrc6a
848	chr9	7205698	7223275	3.57279538911737e-05	30000	8	8	Dcun1d5
849	chrX	8118456	8173471	3.47814337331442e-08	30000	8	8	Rbm3os
850	chr1	16248999	16287405	1.04126905847712e-05	30000	8	8	Stau2
851	chr15	103207046	103247822	2.5360801730212e-05	30000	8	8	Cbx5
852	chrX	37068005	37108542	2.30176222637546e-07	30000	8	8	Upf3b
853	chr1	136049117	136155472	0	30000	21	7	Cacna1s
854	chr14	20493073	20531140	4.86763316231986e-06	30000	13	7	Ppp3cb
855	chrX	42123607	42195995	2.30142274237899e-07	30000	11	7	Stag2
856	chr7	28915584	28977304	2.8383901151674e-07	30000	10	7	Actn4
857	chr2	34460541	34501835	3.10029515837584e-06	30000	10	7	Mapkap1
858	chr17	79870556	79902530	3.01652051359902e-05	30000	10	7	Atl2
859	chr8	117286206	117347767	1.45214083990819e-06	30000	9	7	Cmip
860	chr7	28363045	28415948	6.29573997157351e-07	30000	9	7	Med29
861	chr13	98872939	98908043	2.50832274556467e-05	30000	9	7	Tnpo1
862	chr15	77943228	77975267	1.21658010676651e-05	30000	9	7	Eif3d
863	chr18	38328826	38369470	3.6323330383059e-05	30000	9	7	Gm24690
864	chr2	121412531	121436128	2.15536803778171e-05	30000	9	7	Pdia3
865	chr7	4636184	4671452	3.45481824548521e-06	30000	9	7	Ppp6r1
866	chr11	74690326	74710798	2.79810975131189e-05	30000	9	7	Pafah1b1
867	chr9	116102306	116146249	7.55831144383379e-06	30000	9	7	Tgfbr2
868	chr6	51731667	51758120	1.23537640615012e-05	30000	9	7	Gm38811
869	chr7	49568211	49612296	1.19454022828869e-06	30000	9	7	Nav2
870	chr3	94378048	94392769	2.14774454130318e-05	30000	8	7	Rorc
871	chr12	102676101	102737528	1.23824644722159e-05	30000	8	7	Gm28051
872	chr3	51552656	51590932	2.1670084190073e-05	30000	8	7	Gm38334
873	chr5	117110536	117145813	2.26707110662083e-06	30000	8	7	Gm43637
874	chr18	70603492	70629621	2.6504744218836e-05	30000	8	7	Mbd2
875	chr6	91662226	91703376	2.40653143779301e-06	30000	8	7	Slc6a6
876	chr2	152280354	152315750	2.0790236173851e-05	30000	8	7	Tbc1d20
877	chr2	27393240	27422736	6.61684331049184e-06	30000	8	7	Vav2
878	chr7	143767347	143805555	9.38759830082514e-06	30000	8	7	Nadsyn1
879	chr12	26298477	26327728	3.39308042118791e-05	30000	8	7	Rnf144a
880	chr5	134257728	134284186	1.84417755061395e-05	30000	8	7	Gtf2i
881	chr6	113078056	113098631	1.87318910148671e-05	30000	8	7	Setd5
882	chr7	66967321	66993773	1.33126275707607e-05	30000	8	7	Adamts17
883	chr2	9565707	9604052	3.95335764924454e-06	30000	8	7	Gm13218
884	chr9	62890265	62916631	3.31227530201428e-05	30000	8	7	Pias1
885	chr14	46791707	46838559	7.38216396256597e-06	30000	8	7	Gmfb
886	chr2	170296663	170340907	2.08216703523334e-06	30000	8	7	Bcas1
887	chr10	39735999	39791662	1.54365838769266e-05	30000	8	7	Rev3l
888	chr3	121295183	121345237	1.12678408632494e-05	30000	7	7	Alg14
889	chr6	72527302	72556695	1.62154703530204e-05	30000	7	7	Capg
890	chr6	146251136	146280529	1.54433585700664e-05	30000	7	7	Itpr2
891	chr7	114277031	114315238	3.67911712939595e-06	30000	7	7	4933406I18Rik
892	chr8	34788751	34812203	9.69185016130858e-06	30000	7	7	Dusp4
893	chr2	75885072	75899820	3.44460005129443e-05	30000	7	7	Agps
894	chr12	3833610	3874561	2.94230432884568e-06	30000	7	7	Dnmt3a
895	chr8	84236803	84263186	2.6047335138113e-05	30000	7	7	Mri1
896	chr9	90222810	90249176	2.14924692556462e-05	30000	7	7	Tbc1d2b
897	chr12	51834713	51866889	1.05281142024349e-05	30000	7	7	Gm19309
898	chrX	38171203	38200159	1.2015462937276e-05	30000	7	7	Zbtb33
899	chr4	144996473	145034681	1.50319104428309e-05	30000	7	7	Vps13d
900	chr19	24980118	24991510	0.000104981787515279	30000	7	7	Dock8
901	chr1	131056338	131085881	1.13757433914952e-05	30000	7	7	Mapkapk2
902	chr7	102265179	102306325	1.32834227060119e-05	30000	7	7	Stim1
903	chrX	159250852	159274016	2.12341596762533e-05	30000	7	7	Rps6ka3
904	chr10	56842228	56915469	0	30000	23	6	Gm48053
905	chr1	134049051	134093366	4.01863877730335e-08	30000	11	6	Btg2
906	chr3	88124274	88162551	1.74775762445956e-05	30000	9	6	Mef2d
907	chr8	124913894	124957866	4.64454502169254e-06	30000	9	6	Egln1
908	chr2	128114078	128143575	9.87739046542924e-06	30000	9	6	Bcl2l11
909	chrX	150439742	150483175	5.97917710565277e-07	30000	9	6	3110067C02Rik
910	chr6	134546794	134573248	1.86479375715587e-05	30000	9	6	Lrp6
911	chr4	138207232	138233684	1.61802621313489e-05	30000	8	6	Hp1bp3
912	chr6	29722095	29757367	6.32301002312374e-06	30000	8	6	Smo
913	chr4	123406099	123432550	1.74188718529145e-05	30000	8	6	Macf1
914	chr14	18299812	18334951	1.44885004076389e-05	30000	8	6	Ube2e1
915	chr5	77483560	77518836	1.26538968083789e-05	30000	8	6	Pea15b
916	chr7	132296279	132355059	7.61179078856422e-06	30000	8	6	Fgfr2
917	chr16	21801843	21836724	2.31668787035177e-05	30000	7	6	Map3k13
918	chr10	42264287	42296513	1.95203230899388e-05	30000	7	6	Foxo3
919	chr19	10751687	10780167	4.29682657501207e-05	30000	7	6	A430093F15Rik
920	chr2	71761496	71799841	1.21969528917854e-05	30000	7	6	Itga6
921	chr10	75741404	75779489	1.12272148929948e-05	30000	7	6	Gm19326
922	chr19	53308822	53325910	9.10621115168819e-05	30000	7	6	Mxi1
923	chr13	44362664	44388992	4.12663206806885e-05	30000	7	6	Gm33958
924	chr18	42259733	42280056	3.3404140230342e-05	30000	7	6	AC125110.1
925	chr2	71201067	71224664	1.53400316084129e-05	30000	7	6	Dync1i2
926	chr17	66095784	66110317	7.07838484109713e-05	30000	7	6	Ndufv2
927	chr10	108169705	108193142	2.81761793594626e-05	30000	7	6	Ppp1r12a
928	chr15	86343142	86366442	2.34903626337157e-05	30000	7	6	Tbc1d22a
929	chr7	142521195	142535890	3.24071005260995e-05	30000	7	6	Mrpl23
930	chr8	122683044	122718222	1.32647021510168e-05	30000	6	6	Gm20388
931	chr1	87622111	87654608	3.83374976398176e-06	30000	6	6	Inpp5d
932	chr6	120905445	120934838	1.73047730769316e-05	30000	6	6	Bid
933	chr1	191058320	191076046	2.60379443578485e-05	30000	6	6	Nsl1
934	chr1	37484561	37496378	3.35351223921254e-05	30000	6	6	Mgat4a
935	chr3	129551106	129568772	3.59103939147065e-05	30000	6	6	Elovl6
936	chr5	115143886	115167403	1.73472324812574e-05	30000	6	6	Mlec
937	chr6	49215615	49236190	3.60635275047372e-05	30000	6	6	Tra2a
938	chr12	102439166	102453792	3.24373670340661e-05	30000	6	6	Gm30198
939	chr4	45779504	45794200	4.15506280435629e-05	30000	6	6	Aldh1b1
940	chr8	25982612	26011927	3.14912156842428e-05	30000	6	6	Fnta
941	chr14	50943969	50973252	3.29376217211852e-05	30000	6	6	Pnp2
942	chr10	54032693	54050271	4.02034974023024e-05	30000	6	6	Man1a
943	chr6	99998116	100018691	3.4098745193667e-05	30000	6	6	Gm33201
944	chr6	30662675	30683250	3.13533883159467e-05	30000	6	6	Gm13782
945	chr1	59278486	59299166	2.19566446486574e-05	30000	6	6	Cdk15
946	chr4	8791367	8806062	4.1044212055974e-05	30000	6	6	Chd7
947	chr15	27788405	27802968	4.22052716113619e-05	30000	6	6	Trio
948	chr7	127505645	127523279	2.87338501919754e-05	30000	6	6	Srcap
949	chr8	128557712	128587027	1.84327791987737e-05	30000	6	6	Gm9204
950	chr12	25900661	25921137	3.64911996724171e-05	30000	6	6	Gm47733
951	chr9	65846164	65866671	4.64715313515107e-05	30000	6	6	Trip4
952	chr15	62142420	62154070	5.58472863122494e-05	30000	6	6	Pvt1
953	chr9	51180921	51198498	3.01510952741557e-05	30000	6	6	Pou2af1
954	chr5	146948356	146957175	3.94824607016231e-05	30000	6	6	Mtif3
955	chr12	51632880	51653356	2.93917371048114e-05	30000	6	6	Strn3
956	chr7	34370441	34388075	3.15735249754034e-05	30000	6	6	Lsm14a
957	chr7	15983813	16022021	1.04895873780375e-05	30000	6	6	Bicra
958	chr2	74071052	74144793	0	30000	20	5	A630050E04Rik
959	chr11	106737771	106772866	2.04416780080763e-05	30000	7	5	Milr1
960	chr3	153871335	153909611	7.57728750622189e-06	30000	7	5	Msh4
961	chr13	107031636	107087217	4.57526399274544e-05	30000	7	5	3830408C21Rik
962	chr1	131165647	131204053	8.55484560158271e-06	30000	7	5	Rassf5
963	chr7	28780389	28809779	9.50697073209827e-06	30000	6	5	Rinl
964	chr2	32142136	32180481	9.80343815415452e-06	30000	6	5	Prrc2b
965	chr13	45374823	45398225	5.62982909134702e-05	30000	6	5	Mylip
966	chr10	96621023	96635671	3.88749528461574e-05	30000	6	5	Btg1
967	chr8	72141554	72165005	2.02343693913587e-05	30000	6	5	Gm16091
968	chr12	21147353	21170754	1.90912642896723e-05	30000	6	5	Asap2
969	chr3	84588125	84620513	2.52196296486318e-05	30000	6	5	Tigd4
970	chr19	7177491	7214515	3.55417695957483e-05	30000	6	5	Otub1
971	chr3	142853623	142874234	2.77290548896802e-05	30000	6	5	Pkn2
972	chr2	166656826	166698121	1.34069325337105e-05	30000	5	5	Prex1
973	chr2	32496091	32528536	1.37221503115903e-05	30000	5	5	Gm13412
974	chr2	34956078	34973775	2.15908349003868e-05	30000	5	5	Gm13450
975	chr5	123128075	123148653	1.69735794008918e-05	30000	5	5	Setd1b
976	chr8	119561028	119602068	1.69455421296094e-05	30000	5	5	Dnaaf1
977	chr9	107961134	107984570	0.00127542668442012	30000	5	5	Inka1
978	chr10	14081049	14092768	5.12567376065309e-05	30000	5	5	Hivep2
979	chr13	41487082	41513410	5.05296369434083e-05	30000	5	5	Gm32401
980	chr14	69793129	69819484	3.26573200192248e-05	30000	5	5	Rhobtb2
981	chr17	45583319	45624013	1.37218270845896e-05	30000	5	5	Mymx
982	chr3	115647943	115680331	7.18713066771848e-06	30000	5	5	S1pr1
983	chr6	86877025	86891722	4.46610950156634e-05	30000	5	5	Aak1
984	chr10	84647541	84670978	3.94914794633605e-05	30000	5	5	Polr3b
985	chr3	144699723	144720333	1.63944091672308e-05	30000	5	5	Sh3glb1
986	chr6	30271746	30295261	5.29443545445041e-05	30000	5	5	Ube2h
987	chr18	5093207	5142561	2.33695477869222e-05	30000	5	5	Svil
988	chr3	9501625	9534013	2.80457831748349e-05	30000	5	5	Zfp704
989	chr7	73365609	73380304	3.19019669724474e-05	30000	5	5	A730056A06Rik
990	chr14	64686257	64709683	4.9751646753915e-05	30000	5	5	Kif13b
991	chr18	9375399	9401528	5.17219204930752e-05	30000	5	5	Ccny
992	chr9	80071977	80083696	4.81067483597553e-05	30000	5	5	Senp6
993	chr4	53388745	53412257	4.76452968599661e-05	30000	5	5	Gm12496
994	chrY	6837365	6925747	0	30000	5	5	Gm28443
995	chr1	78112196	78209688	0	30000	28	4	Pax3
996	chr18	55117923	55158568	6.67398076314996e-06	30000	10	4	Gm34073
997	chr1	125416565	125431337	3.18685805020813e-05	30000	7	4	Actr3
998	chr3	89193069	89246067	2.04526715770204e-05	30000	6	4	Thbs3
999	chr5	20932808	20947507	3.46705496934163e-05	30000	6	4	Rsbn1l
1000	chr2	158713486	158737083	2.92879804069113e-05	30000	6	4	Ppp1r16b
1001	chr3	100991030	100999863	4.17151443056207e-05	30000	5	4	Cd101
1002	chr11	59868602	59886149	5.79904951105714e-05	30000	5	4	Nt5m
1003	chr8	27102434	27131749	2.98135591193516e-05	30000	5	4	Adgra2
1004	chr14	64203096	64235307	3.38611195168648e-05	30000	5	4	Msra
1005	chr10	117928371	117954738	4.18715819676674e-05	30000	5	4	4933411E08Rik
1006	chr4	41138720	41156355	2.49611242799652e-05	30000	5	4	Ube2r2
1007	chr10	20470617	20485265	4.77065827982903e-05	30000	5	4	Pde7b
1008	chr14	40932274	40961557	2.10650954327596e-05	30000	5	4	Tspan14
1009	chr1	95643055	95657827	2.8206967787936e-05	30000	5	4	St8sia4
1010	chr1	139437708	139452479	2.58637765887526e-05	30000	5	4	Zbtb41
1011	chrY	6978777	7061267	0	30000	5	4	Gm20788
1012	chr8	14989596	15015980	3.20830407941619e-05	30000	4	4	Arhgef10
1013	chr5	124462693	124477391	3.42570335190029e-05	30000	4	4	Rilpl2
1014	chr2	173016217	173042764	1.72414460836157e-05	30000	4	4	Gm14453
1015	chr13	22016201	22033753	3.24373670340661e-05	30000	4	4	Gm11292
1016	chr10	43714464	43737901	3.28231374028265e-05	30000	4	4	Gm40634
1017	chr5	107015652	107021532	5.74116607940933e-05	30000	4	4	Cdc7
1018	chr12	106563576	106581126	3.1243628166977e-05	30000	4	4	Gm17033
1019	chr18	52467319	52476028	6.76005045304739e-05	30000	4	4	Srfbp1
1020	chr19	8889118	8917598	8.05939674131118e-05	30000	4	4	Ints5
1021	chr15	51811459	51826021	4.7925227049439e-05	30000	4	4	Eif3h
1022	chr12	15797321	15806097	5.9657207116981e-05	30000	4	4	Trib2
1023	chrY	1230991	1313481	1.55431223447522e-15	30000	4	4	Ddx3y
1024	chr8	13415396	13432985	6.36907661835107e-05	30000	4	3	Grk1
1025	chr5	105636939	105651638	5.29641576028084e-05	30000	3	3	Lrrc8c
1026	chr8	84852412	84861206	6.05325697935477e-05	30000	3	3	Farsa
1027	chr14	60080116	60091829	5.74149587021511e-05	30000	3	3	4930563I02Rik
1028	chr3	95788385	95817829	2.38898573633461e-05	30000	3	3	Rprd2
1029	chr17	83166735	83204522	3.12751190890692e-05	30000	3	3	Pkdcc
1030	chr16	90246471	90269725	3.45628972848733e-05	30000	3	3	Scaf4
1031	chr18	80175281	80189796	0.00137582668642512	30000	3	2	AC131065.2
1032	chr12	86696209	86702059	0.00107584338249602	30000	3	2	Angel1
1033	chr7	99822837	99843411	3.05747198894313e-05	30000	2	2	Neu3
1034	chr17	29000690	29018130	0.00117383648542612	30000	2	2	Gm16196
1035	chr8	106688939	106715322	2.8352878867044e-05	30000	2	2	Tango6
1036	chr4	62655618	62664435	3.11562531301046e-05	30000	2	2	Rgs3
1037	chr7	84122492	84137187	4.60590945257078e-05	30000	2	2	Abhd17c
1038	chr19	41837220	41845764	0.000130847911963716	30000	2	2	Frat2
1039	chr11	20220197	20228971	6.80611367390727e-05	30000	2	2	Rab1a
1040	chr8	11375093	11392681	5.18367618861371e-05	30000	2	2	Col4a2
1041	chr16	30681885	30690605	5.29230639387812e-05	30000	2	2	Fam43a
1042	chr19	53778736	53795824	8.92009188353526e-05	30000	2	2	Rbm20
1043	chr2	44987752	45008399	3.44514153903797e-05	30000	2	2	Zeb2
1044	chr9	45190025	45198814	6.07165429632461e-05	30000	2	2	BC049352
1045	chr12	16943966	16946891	5.6859004456622e-05	30000	2	2	Rock2
1046	chr16	33225268	33236895	6.84506034571708e-05	30000	2	2	Osbpl11
1047	chr7	45133201	45150835	3.52171061969164e-05	30000	2	2	Aldh16a1
1048	chr10	128322771	128331560	5.87279277591835e-05	30000	2	2	Cnpy2
1049	chr10	39378581	39387370	5.44412097766012e-05	30000	2	2	Fyn
1050	chr5	147065943	147074762	4.76638706924382e-05	30000	2	2	Lnx2
1051	chr3	65956356	65968133	3.51107669052109e-05	30000	2	1	Gm37305
1052	chr11	116266022	116274796	0.00137285388299602	30000	1	1	Srp68
1053	chr15	83561617	83573267	5.79509293511249e-05	30000	1	1	Tspo
1054	chr16	36041884	36059324	5.79509293511249e-05	30000	1	1	Fam162a
1055	chr2	79088364	79120810	4.77379477329398e-05	30000	1	1	Gm37004
1056	chr7	35784118	35795875	5.61105315316501e-05	30000	1	1	Zfp507
1057	chr17	31541131	31555665	6.19504073595678e-05	30000	1	1	AC166172.1
1058	chrX	7933142	7964993	1.11918142359224e-05	30000	1	1	Psmb6-ps
1059	chr18	82509438	82526857	8.17522074683108e-05	30000	1	1	Mbp
1060	chrY	1348834	1360618	0.00137142665042012	30000	1	1	Usp9y
1061	chrY	2709919	2748218	0.00116346010530965	30000	1	1	Gm28628
