# Supplementary material for: In vivo interrogation of regulatory genomes reveals extensive quasi-insufficiency in cancer evolution
Source: Cell Genom. 2023 Mar 8;3(3):100276. doi: 10.1016/j.xgen.2023.100276 (PMC10025556; doi:10.1016/j.xgen.2023.100276)
Supplement: Table S3. Annotated common insertion sites, related to Figure 1 — List of genes from common insertion sites (CISs) identified by CIMPL (30k size parameter) and target genes from intergenic CISs (5k size parameter). All genes and target genes were annotated regarding their mutational status in cancer. For COSMIC and the Cell 2018 study, cancer entities are annotated. [file mmc5.xlsx]

## Sheet: S3
Supplementary Table 3. Annotated common insertion sites. List of genes from common insertion sites (CISs) identified by CIMPL (30 k size paramter) and target genes from intergenic CISs (5 k size parameter). All genes and target genes were annotated regarding their mutational status in cancer. For COSMIC and the Cell 2018 study, cancer entities are annotated. Related to Figure 1.
Dataset	PMID	Publication	Cut_off_mutated	Column_number
Pan cancer	Cosmic	https://cancer.sanger.ac.uk/census		1
Pan-cancer	29625053	Cell 2018		2
T-ALL	22237106	Nature 2012	2 samples (~2%)	3
T-ALL	28671688	Nature Genetics 2017	5 samples (~2%)	4
DLBCL	28985567	Cell 2017	0.02	5
AML	30333627	Nature 2018	0.02	6
ALL	27776115	Nature genetics 2016	0.02	7
Pan-cancer	32025007	Nature 2020	0.02	8
Pan-cancer	35120664	Cell 2022	0.02	9
Analysis	CIS_(target_)gene	Human_orthologue	1	2	3	4	5	6	7	8	9
30_k_general	Ikzf1	IKZF1	ALL, DLBCL		yes	yes					yes
30_k_general	Notch1	NOTCH1	T-ALL, breast, bladder, skin SCC, lung SCC, head and neck SCC	pan cancer	yes	yes				yes	yes
30_k_general	Pten	PTEN	glioma, prostate, endometrial	pan cancer	yes	yes				yes	yes
30_k_general	Myb	MYB	adenoid cystic carcinoma			yes	yes
30_k_general	Nr3c1	NR3C1
30_k_general	Ikzf2	IKZF2
30_k_general	Rpl5	RPL5	T-ALL	pan cancer		yes
30_k_general	Chd2	CHD2	melanoma, large intestine, CLL, monoclonal B lymphocytosis
30_k_general	Sh3kbp1	SH3KBP1
30_k_general	Serbp1	SERBP1
30_k_general	Mef2c	MEF2C
30_k_general	Mecom	MECOM	AML, CML, MDS	skin cutaneous melanoma			yes
30_k_general	Mbnl1	MBNL1
30_k_general	Tcf12	TCF12	extraskeletal myxoid chondrosarcoma	pan cancer
30_k_general	Cux1	CUX1	endometrial, melanoma, colorectal, AML, MDS, other tumour types
30_k_general	Lncpint	LNCPINT
30_k_general	Sipa1l1	SIPA1L1
30_k_general	Cdk17	CDK17
30_k_general	Foxp1	FOXP1	ALL
30_k_general	Slamf6	SLAMF6
30_k_general	Ikzf3	IKZF3	B-ALL, CLL, breast cancer, colorectal cancer				yes
30_k_general	Ly6e	LY6E
30_k_general	Crebbp	CREBBP	ALL, AML, DLBCL, B-NHL	pan cancer		yes	yes			yes	yes
30_k_general	Nf1	NF1	neurofibroma, glioma	pan cancer	yes		yes		yes	yes	yes
30_k_general	Kmt2a	KMT2A	AML, ALL	pan cancer		yes					yes
30_k_general	Akap13	AKAP13
30_k_general	Icos	ICOS
30_k_general	Bach2	BACH2
30_k_general	Prim2	PRIM2
30_k_general	Akap11	AKAP11
30_k_general	Ets1	ETS1
30_k_general	Cxcr4	CXCR4	WM
30_k_general	Rasgrp1	RASGRP1
30_k_general	Cd74	CD74	NSCLC
30_k_general	Camk2a	CAMK2A
30_k_general	Rapgef2	RAPGEF2
30_k_general	Nrip1	NRIP1
30_k_general	Myc	MYC	Burkitt lymphoma, amplified in other cancers, B-CLL	pan cancer			yes		yes
30_k_general	Gfra1	GFRA1
30_k_general	Rcbtb2	RCBTB2
30_k_general	Ezh2	EZH2	DLBCL	acute myeloid leukemia	yes	yes	yes	yes
30_k_general	Nck2	NCK2
30_k_general	Ncoa2	NCOA2	AML, chondrosarcoma, rhabdomyosarcoma
30_k_general	Srgap2	SRGAP2B
30_k_general	Srgap2	SRGAP2C
30_k_general	Bcl11b	BCL11B	T-ALL		yes	yes
30_k_general	Satb1	SATB1
30_k_general	Stat5b	STAT5B	large granular lymphocytic leukaemia, skin basal cell, APL			yes
30_k_general	Lef1	LEF1	B-ALL, T-ALL, eyelid sebaceous carcinoma, AML, lymphomas			yes
30_k_general	Pip4k2a	PIP4K2A
30_k_general	Fam169b	FAM169B
30_k_general	Hmgb2	HMGB2
30_k_general	Mgat5	MGAT5
30_k_general	Tmem131	TMEM131
30_k_general	Gpatch8	GPATCH8
30_k_general	Elf1	ELF1
30_k_general	Pum2	PUM2
30_k_general	Runx1	RUNX1	AML, pre B-ALL, T-ALL	pan cancer	yes	yes		yes
30_k_general	Nedd9	NEDD9
30_k_general	Zfp280d	ZNF280D
30_k_general	Zdhhc17	ZDHHC17
30_k_general	Cd47	CD47
30_k_general	Zfp148	ZNF148
30_k_general	Pitpnm2	PITPNM2
30_k_general	Micu1	MICU1
30_k_general	Hnrnpa3	HNRNPA3
30_k_general	Gfi1	GFI1
30_k_general	Ptprc	PTPRC	T-ALL	pan cancer
30_k_general	Trim59	TRIM59
30_k_general	Kdm6a	KDM6A	renal cell carcinoma, bladder carcinoma, oesophageal SCC, MM, medulloblastoma, T-ALL, other tumour types	head and neck squamous cell carcinoma		yes			yes	yes	yes
30_k_general	Dock10	DOCK10
30_k_general	Egln3	EGLN3
30_k_general	Cnot2	CNOT2
30_k_general	Etv6	ETV6	congenital fibrosarcoma, multiple different leukaemia and lymphoma tumour types including ALL, secretory breast, MDS		yes	yes	yes		yes
30_k_general	Tbl1xr1	TBL1XR1	splenic marginal zone lymphoma, primary central nervous system lymphoma, colorectal carcinoma, gallbladder carcinoma	pan cancer			yes		yes
30_k_general	Znrf1	ZNRF1
30_k_general	Cblb	CBLB	AML				yes
30_k_general	Ppm1h	PPM1H
30_k_general	Arid1a	ARID1A	clear cell ovarian carcinoma, RCC, breast	pan cancer			yes			yes	yes
30_k_general	Rabgap1l	RABGAP1L
30_k_general	Il10rb	IL10RB
30_k_general	Fkbp5	FKBP5
30_k_general	Ubac2	UBAC2
30_k_general	Camk2d	CAMK2D
30_k_general	Ppp2r3c	PPP2R3C
30_k_general	Fli1	FLI1	Ewing sarcoma
30_k_general	Pkig	PKIG
30_k_general	Sp3	SP3
30_k_general	Rsph3a	RSPH3
30_k_general	Pan3	PAN3
30_k_general	Satb1	SATB1
30_k_general	Hipk1	HIPK1
30_k_general	Ptpn22	PTPN22
30_k_general	Zfp217	ZNF217
30_k_general	Celf2	CELF2
30_k_general	Jazf1	JAZF1	endometrial stromal tumour
30_k_general	Myc	MYC	Burkitt lymphoma, amplified in other cancers, B-CLL	pan cancer			yes		yes
30_k_general	Pag1	PAG1
30_k_general	Sox4	SOX4
30_k_general	Endou	ENDOU
30_k_general	Hdac7	HDAC7
30_k_general	Rpl11	RPL11
30_k_general	E2f2	E2F2
30_k_general	Rhoh	RHOH	NHL
30_k_general	Usp3	USP3
30_k_general	Fbxl22	FBXL22
30_k_general	Bicral	BICRAL
30_k_general	Gm40578	N/A
30_k_general	Gsr	GSR
30_k_general	Zeb1	ZEB1	CCRCC, melanoma
30_k_general	Amd1	AMD1
30_k_general	Gm47861	N/A
30_k_general	Anp32e	ANP32E
30_k_general	Znrf2	ZNRF2
30_k_general	Tmpo	TMPO
30_k_general	Gm28003	N/A
30_k_general	Kcnj15	KCNJ15
30_k_general	Cdkn2a	CDKN2A	melanoma, multiple other tumour types	pan cancer			yes			yes	yes
30_k_general	Ptprk	PTPRK	colorectal				yes
30_k_general	Spata13	SPATA13
30_k_general	Lnpep	LNPEP
30_k_general	B230118H07Rik	N/A
30_k_general	Il2ra	IL2RA
30_k_general	Map4k4	MAP4K4					yes
30_k_general	Rreb1	RREB1
30_k_general	Als2	ALS2
30_k_general	Sla	SLA
30_k_general	Gm41414	N/A
30_k_general	Klf3	KLF3
30_k_general	Rasa2	RASA2
30_k_general	Gm16085	N/A
30_k_general	Tnfaip8	TNFAIP8
30_k_general	Itpr2	ITPR2								yes
30_k_general	Jmjd1c	JMJD1C
30_k_general	Rps6ka2	RPS6KA2
30_k_general	AC124430.1	N/A
30_k_general	Clec16a	CLEC16A
30_k_general	Lrguk	LRGUK
30_k_general	Nfatc1	NFATC1
30_k_general	Plac8	PLAC8
30_k_general	Plekhm3	PLEKHM3
30_k_general	Usp16	USP16
30_k_general	Qk	QKI	angiocentric glioma, colorectal cancer
30_k_general	Hsd11b1	HSD11B1
30_k_general	1700012D14Rik	N/A
30_k_general	Stambpl1	STAMBPL1
30_k_general	Spred2	SPRED2
30_k_general	Gm15408	N/A
30_k_general	Rap1b	RAP1B
30_k_general	Ptma	PTMA		pan cancer
30_k_general	Pik3r1	PIK3R1	glioblastoma, ovarian, colorectal	pan cancer		yes			yes		yes
30_k_general	Kremen1	KREMEN1
30_k_general	AC087871.1	N/A
30_k_general	Dusp10	DUSP10
30_k_general	Cul3	CUL3	lung cancer	pan cancer
30_k_general	Aff1	AFF1	AL
30_k_general	Jarid2	JARID2
30_k_general	Tnrc6b	TNRC6B
30_k_general	Kctd2	KCTD2
30_k_general	Atf7ip	ATF7IP		pan cancer
30_k_general	Sema4b	SEMA4B
30_k_general	Ap3b1	AP3B1
30_k_general	Gm37293	N/A
30_k_general	Pum1	PUM1
30_k_general	Nfia	NFIA
30_k_general	Spata5	SPATA5
30_k_general	Trat1	TRAT1
30_k_general	Wac	WAC					yes
30_k_general	Lrig1	LRIG1
30_k_general	Tcf4	TCF4
30_k_general	2810442N19Rik	N/A
30_k_general	Gm43379	N/A
30_k_general	Cbl	CBL	AML, JMML, MDS
30_k_general	Epas1	EPAS1	paraganglioma, pheochromocytoma, central nervous system hemangioblastomas	pheochromocytoma and paraganglioma
30_k_general	Hmbox1	HMBOX1
30_k_general	Brd4	BRD4	lethal midline carcinoma of young people
30_k_general	Ankrd44	ANKRD44
30_k_general	Phf2	PHF2
30_k_general	Ube2k	UBE2K
30_k_general	Gm45052	N/A
30_k_general	Vamp1	VAMP1
30_k_general	Eefsec	EEFSEC
30_k_general	Gm49522	N/A
30_k_general	Susd6	SUSD6
30_k_general	Hist1h3f	N/A
30_k_general	Camk4	CAMK4
30_k_general	Dgkd	DGKD
30_k_general	Gm25306	N/A
30_k_general	Hdgfl3	HDGFL3
30_k_general	Gm16675	N/A
30_k_general	Hist1h4k	N/A
30_k_general	Hspa9	HSPA9
30_k_general	Gm48884	N/A
30_k_general	Cyb5a	CYB5A
30_k_general	Irf2bp2	IRF2BP2
30_k_general	St8sia1	ST8SIA1
30_k_general	Asap1	ASAP1
30_k_general	Dhx15	DHX15
30_k_general	Zdhhc19	ZDHHC19
30_k_general	Arpp21	ARPP21
30_k_general	Gm40915	N/A
30_k_general	Msi2	MSI2	CML
30_k_general	Ywhaz	YWHAZ
30_k_general	A130051J06Rik	N/A
30_k_general	Prkar2b	PRKAR2B
30_k_general	Gm13133	N/A
30_k_general	Aqp11	AQP11
30_k_general	Ankrd11	ANKRD11									yes
30_k_general	C430002N11Rik	N/A
30_k_general	Bcor	BCOR	retinoblastoma, AML, APL (translocation)	pan cancer				yes			yes
30_k_general	Lims1	LIMS1
30_k_general	Lims1	LIMS4
30_k_general	Lims1	LIMS3
30_k_general	Pip5k1a	PIP5K1A
30_k_general	Hjurp	HJURP
30_k_general	Dyrk1a	DYRK1A
30_k_general	Dntt	DNTT
30_k_general	Trbv31	TRBV30
30_k_general	Dclk2	DCLK2
30_k_general	Myoz1	MYOZ1
30_k_general	Frs2	FRS2
30_k_general	Picalm	PICALM	T-ALL, AML
30_k_general	Erbin	ERBIN
30_k_general	Gm13444	N/A
30_k_general	Sema4d	SEMA4D
30_k_general	Atrx	ATRX	pancreatic neuroendocrine tumours, paediatric GBM	pan cancer						yes	yes
30_k_general	Hnrnpu	HNRNPU					yes
30_k_general	Hnrnpf	HNRNPF
30_k_general	Csde1	CSDE1		pheochromocytoma and paraganglioma
30_k_general	Pstpip2	PSTPIP2
30_k_general	4931406C07Rik	C11orf54
30_k_general	Lpxn	LPXN
30_k_general	Lmo4	LMO4
30_k_general	Zfx	ZFY
30_k_general	Tnfaip3	TNFAIP3	marginal zone B-cell lymphomas, Hodgkin lymphoma, PMBL	diffuse large B cell lymphoma			yes
30_k_general	Gls	GLS
30_k_general	Sdccag8	SDCCAG8
30_k_general	Gm37203	N/A
30_k_general	Gm49028	N/A
30_k_general	Rapgef4	RAPGEF4
30_k_general	A930005H10Rik	N/A
30_k_general	Prkch	PRKCH
30_k_general	Ssbp2	SSBP2
30_k_general	Itpkb	ITPKB
30_k_general	Foxp1	FOXP1	ALL
30_k_general	Gm33104	N/A
30_k_general	Cyth1	CYTH1
30_k_general	Mgst2	MGST2
30_k_general	Peli1	PELI1
30_k_general	R3hdm2	R3HDM2
30_k_general	Ythdf3	YTHDF3
30_k_general	Gm8517	N/A
30_k_general	Trim2	TRIM2
30_k_general	Sypl	SYPL1
30_k_general	4930572O13Rik	N/A
30_k_general	Xpo6	XPO6
30_k_general	Cnr2	CNR2
30_k_general	Taf3	TAF3
30_k_general	Ago2	AGO2
30_k_general	Wdr25	WDR25
30_k_general	Gm5176	N/A
30_k_general	Itm2b	ITM2B
30_k_general	Ncoa3	NCOA3
30_k_general	Foxn3	FOXN3
30_k_general	Gm38236	N/A
30_k_general	Gm48624	N/A
30_k_general	Pik3r5	PIK3R5
30_k_general	2610307P16Rik	N/A
30_k_general	Vdac1	VDAC1
30_k_general	AC102151.1	N/A
30_k_general	Eml4	EML4	NSCLC
30_k_general	Pabpc1	PABPC1	HNSCC, biliary tract carcinoma
30_k_general	Il7r	IL7R	ALL, ETP ALL	pan cancer	yes	yes
30_k_general	A630001O12Rik	N/A
30_k_general	Abl1	ABL1	CML, ALL, T-ALL	pan cancer
30_k_general	Gm44664	N/A
30_k_general	Ncr3-ps	N/A
30_k_general	Gm37863	N/A
30_k_general	Ighj4	IGHJ4
30_k_general	Ccdc162	N/A
30_k_general	Lncppara	N/A
30_k_general	Ppp2r5a	PPP2R5A
30_k_general	Gm13561	N/A
30_k_general	Sept11	SEPTIN11
30_k_general	Stard6	STARD6
30_k_general	Stk3	STK3
30_k_general	Gm26541	N/A
30_k_general	Sbf2	SBF2
30_k_general	Gm11944	N/A
30_k_general	Arid2	ARID2	hepatocellular carcinoma	pan cancer						yes	yes
30_k_general	Tlk1	TLK1
30_k_general	Tex26	TEX26
30_k_general	9530018F02Rik	N/A
30_k_general	Gm47257	N/A
30_k_general	Cd80	CD80
30_k_general	2500004C02Rik	N/A
30_k_general	Zfp608	ZNF608					yes
30_k_general	Nipbl	NIPBL		pan cancer
30_k_general	Fam49b	N/A
30_k_general	Ext1	EXT1
30_k_general	Zswim6	ZSWIM6
30_k_general	Caprin1	CAPRIN1
30_k_general	Gm20456	N/A
30_k_general	Capza1	CAPZA1
30_k_general	Sox6	SOX6
30_k_general	Edem1	EDEM1
30_k_general	Gm11998	N/A
30_k_general	Jak1	JAK1	ALL	pan cancer	yes	yes	yes				yes
30_k_general	Gm45477	N/A
30_k_general	Nrf1	NRF1
30_k_general	G3bp1	G3BP1
30_k_general	Nfatc3	NFATC3
30_k_general	Ksr1	KSR1
30_k_general	Larp1	LARP1
30_k_general	Gm15208	N/A
30_k_general	Il17rb	IL17RB
30_k_general	Cldn10	CLDN10
30_k_general	Rcsd1	RCSD1
30_k_general	Plcl1	PLCL1
30_k_general	Gm13708	N/A
30_k_general	Rad21	RAD21	AML, endometrium, colorectal, lung	acute myeloid leukemia				yes
30_k_general	5830428M24Rik	N/A
30_k_general	Atp10a	ATP10A
30_k_general	Gm47283	N/A
30_k_general	Msh5	MSH5
30_k_general	Msh5	MSH5-SAPCD1
30_k_general	Cycs	CYCS
30_k_general	1600020E01Rik	N/A
30_k_general	Xylt1	XYLT1
30_k_general	Iqgap1	IQGAP1
30_k_general	Atp13a3	ATP13A3
30_k_general	Glcci1	GLCCI1
30_k_general	Nsd2	NSD2	MM
30_k_general	Nln	NLN
30_k_general	Iqgap2	IQGAP2
30_k_general	Gm6623	N/A
30_k_general	Il12a	IL12A
30_k_general	Olfr524	N/A
30_k_general	Saraf	SARAF
30_k_general	Rhoa	RHOA	diffuse gastric, T cell lymphomas, paediatric Burkitt lymphoma	pan cancer			yes
30_k_general	1300014J16Rik	N/A
30_k_general	Pigx	PIGX
30_k_general	Son	SON
30_k_general	Gm10095	N/A
30_k_general	Smg1	SMG1								yes
30_k_general	Ripor2	RIPOR2
30_k_general	Sell	SELL
30_k_general	Gm17032	N/A
30_k_general	Ccnd3	CCND3	MM			yes	yes
30_k_general	Tnrc6c	TNRC6C
30_k_general	Hnrnpa2b1	HNRNPA2B1	prostate
30_k_general	Gm22521	N/A
30_k_general	Top1	TOP1	AML*
30_k_general	Diaph3	DIAPH3
30_k_general	Ppp2r5c	PPP2R5C
30_k_general	Hist2h3c2	N/A
30_k_general	Art2b	N/A
30_k_general	AC121600.1	N/A
30_k_general	Fam107b	FAM107B
30_k_general	Wdr33	WDR33
30_k_general	Lbh	LBH
30_k_general	Dcaf17	DCAF17
30_k_general	Sox4	SOX4
30_k_general	Sesn1	SESN1
30_k_general	Grap2	GRAP2
30_k_general	Fubp1	FUBP1	oligodendroglioma	pan cancer
30_k_general	Usp15	USP15
30_k_general	Chchd3	CHCHD3
30_k_general	Mbnl2	MBNL2
30_k_general	Ctcf	CTCF	endometrial, breast, head and neck cancer	pan cancer	yes	yes			yes		yes
30_k_general	Akt2	AKT2	ovarian, pancreatic
30_k_general	Ppp4r3a	PPP4R3A
30_k_general	Nbeal1	NBEAL1
30_k_general	Gm12967	N/A
30_k_general	Fchsd2	FCHSD2
30_k_general	Chrm3	CHRM3
30_k_general	Galnt2	GALNT2
30_k_general	Slc26a2	SLC26A2
30_k_general	Gm14005	N/A
30_k_general	Tmem19	TMEM19
30_k_general	Dek	DEK	AML
30_k_general	1700100I10Rik	N/A
30_k_general	Gm4258	N/A
30_k_general	Gm10552	N/A
30_k_general	Ube2d2a	UBE2D2
30_k_general	Hnrnph1	HNRNPH1
30_k_general	Slc38a1	SLC38A1
30_k_general	Mppe1	MPPE1
30_k_general	Gm26753	N/A
30_k_general	Slc44a2	SLC44A2
30_k_general	Uck2	UCK2
30_k_general	Vgll4	VGLL4
30_k_general	Ntrk3	NTRK3	congenital fibrosarcoma, secretory breast								yes
30_k_general	AC132455.2	N/A
30_k_general	Celf1	CELF1
30_k_general	Slc39a10	SLC39A10
30_k_general	Gsk3b	GSK3B
30_k_general	Gata3	GATA3	breast	pan cancer	yes						yes
30_k_general	2310067P03Rik	N/A
30_k_general	Mllt3	MLLT3	0
30_k_general	Cdk19	CDK19
30_k_general	Xpo7	XPO7
30_k_general	Gm45454	N/A
30_k_general	Agfg1	AGFG1
30_k_general	Adcy9	ADCY9
30_k_general	Rgs10	RGS10
30_k_general	Gm43788	N/A
30_k_general	Actn1	ACTN1
30_k_general	Antxr1	ANTXR1
30_k_general	Ptpn14	PTPN14
30_k_general	Fbxo5	FBXO5
30_k_general	Creb1	CREB1	clear cell sarcoma, angiomatoid fibrous histiocytoma
30_k_general	Ptk2b	PTK2B
30_k_general	Lcp1	LCP1	NHL
30_k_general	Gm43674	N/A
30_k_general	Cd96	CD96
30_k_general	Gm43330	N/A
30_k_general	Mpp6	PALS2
30_k_general	Mad2l1	MAD2L1
30_k_general	Prdm2	PRDM2	glioma, colon adenocarcinoma, gastric carcinoma, ovarian carcinoma, HNSCC
30_k_general	Svil	SVIL
30_k_general	Upf2	UPF2
30_k_general	Map3k1	MAP3K1	luminal A breast	pan cancer							yes
30_k_general	Myh9	MYH9	ALCL	head and neck squamous cell carcinoma
30_k_general	Arhgef3	ARHGEF3
30_k_general	Mcph1	MCPH1
30_k_general	Gm15918	N/A
30_k_general	Srsf11	SRSF11
30_k_general	Spats2l	SPATS2L
30_k_general	Nrp1	NRP1
30_k_general	Kis2	N/A
30_k_general	Plekha2	PLEKHA2
30_k_general	Lrmp	IRAG2
30_k_general	Hnrnpc	HNRNPC
30_k_general	Hnrnpc	HNRNPCL1
30_k_general	Hnrnpc	HNRNPCL4
30_k_general	Hnrnpc	HNRNPCL2
30_k_general	Hnrnpc	HNRNPCL3
30_k_general	Otud4	OTUD4
30_k_general	Tapt1	TAPT1
30_k_general	Ablim1	ABLIM1
30_k_general	Gm48879	N/A
30_k_general	Gm41361	N/A
30_k_general	Mindy1	MINDY1
30_k_general	Fam193a	FAM193A
30_k_general	Map7	MAP7
30_k_general	Ptch1	PTCH1	skin basal cell, medulloblastoma	pan cancer							yes
30_k_general	Pik3cd	PIK3CD				yes	yes
30_k_general	Nsmaf	NSMAF
30_k_general	Mtdh	MTDH
30_k_general	Lrp12	LRP12
30_k_general	Nrg4	NRG4
30_k_general	Hsd17b11	HSD17B11
30_k_general	Cdk6	CDK6	ALL
30_k_general	Fam117a	FAM117A
30_k_general	Ppp6r3	PPP6R3
30_k_general	Gramd3	GRAMD2B
30_k_general	Maml3	MAML3
30_k_general	Slc16a4	SLC16A4
30_k_general	Themis	THEMIS
30_k_general	Cd2	CD2
30_k_general	Arl15	ARL15
30_k_general	Dleu2	DLEU2
30_k_general	Dnm3	DNM3
30_k_general	Srebf2	SREBF2
30_k_general	Olfr750	OR6S1
30_k_general	Adipor2	ADIPOR2
30_k_general	Gfod1	GFOD1
30_k_general	Hnrnpd	HNRNPD
30_k_general	H2-Q2	HLA-E
30_k_general	Add3	ADD3
30_k_general	Tenm1	TENM1								yes
30_k_general	Tab2	TAB2
30_k_general	Mia2	MIA2
30_k_general	Gm12231	N/A
30_k_general	Tmem131l	TMEM131L
30_k_general	Hist1h3c	N/A
30_k_general	Kansl1l	KANSL1L
30_k_general	Fus	FUS
30_k_general	Lrch1	LRCH1
30_k_general	AC102342.1	N/A
30_k_general	Gm49496	GPBP1
30_k_general	C1galt1	C1GALT1
30_k_general	Tnfrsf1b	TNFRSF1B
30_k_general	Gm39323	N/A
30_k_general	Fam178b	FAM178B
30_k_general	Gm43661	N/A
30_k_general	Kmt2e	KMT2E
30_k_general	Gm5533	N/A
30_k_general	Rnf115	RNF115
30_k_general	F2rl2	F2RL2
30_k_general	Gm37193	N/A
30_k_general	Mad1l1	MAD1L1
30_k_general	9430037O13Rik	N/A
30_k_general	Lefty2	LEFTY2
30_k_general	Lefty2	LEFTY1
30_k_general	Gm21057	N/A
30_k_general	B230323A14Rik	N/A
30_k_general	Cenpo	CENPO
30_k_general	Cds2	CDS2
30_k_general	Fto	FTO
30_k_general	Gm13748	N/A
30_k_general	Sh3pxd2a	SH3PXD2A
30_k_general	Zfas1	ZFAS1
30_k_general	Ubxn11	UBXN11
30_k_general	Mtss1	MTSS1
30_k_general	Elf2	ELF2
30_k_general	Gm26091	N/A
30_k_general	Msra	MSRA
30_k_general	Smagp	SMAGP
30_k_general	Anp32a	ANP32D
30_k_general	Anp32a	ANP32A
30_k_general	Ccnl2	CCNL2
30_k_general	Gm38394	N/A
30_k_general	Babam2	BABAM2
30_k_general	Fbxw7	FBXW7	colorectal, endometrial, T-ALL	pan cancer	yes	yes				yes	yes
30_k_general	Zmiz1	ZMIZ1
30_k_general	Gpatch2l	GPATCH2L
30_k_general	Fyb	FYB1
30_k_general	Pot1a	POT1	CLL
30_k_general	E2f3	E2F3
30_k_general	Nedd9	NEDD9
30_k_general	Gm7160	N/A
30_k_general	Fyn	FYN
30_k_general	Gnb4	GNB4
30_k_general	Psma3	PSMA3
30_k_general	Gm49224	N/A
30_k_general	Pced1b	PCED1B
30_k_general	Txndc15	TXNDC15
30_k_general	Pim1	PIM1	NHL	diffuse large B cell lymphoma			yes
30_k_general	Lncenc1	N/A
30_k_general	Pard3	PARD3
30_k_general	Mir17hg	MIR17HG
30_k_general	Nfkb1	NFKB1
30_k_general	Anp32b	ANP32B
30_k_general	Siah1a	SIAH1
30_k_general	H2afy	N/A
30_k_general	Anxa2	ANXA2
30_k_general	4930519D14Rik	N/A
30_k_general	Rassf3	RASSF3
30_k_general	Gm28863	N/A
30_k_general	Cep170	CEP170
30_k_general	Gm12216	N/A
30_k_general	Parp11	PARP11
30_k_general	Prag1	PRAG1
30_k_general	Mex3a	MEX3A
30_k_general	Hdlbp	HDLBP
30_k_general	Ascc1	ASCC1
30_k_general	Eif4e	EIF4E
30_k_general	Nsd3	NSD3	AML
30_k_general	Btbd9	BTBD9
30_k_general	Plag1	PLAG1	salivary adenoma, lipoblastoma
30_k_general	Gm33370	N/A
30_k_general	Pitpnc1	PITPNC1
30_k_general	Bach2	BACH2
30_k_general	Arpc2	ARPC2
30_k_general	Gm43135	N/A
30_k_general	Selenof	SELENOF
30_k_general	Gm44238	N/A
30_k_general	Gm32540	N/A
30_k_general	Capzb	CAPZB
30_k_general	Nedd4	NEDD4
30_k_general	Lmnb1	LMNB1
30_k_general	Galnt10	GALNT10
30_k_general	Stt3b	STT3B
30_k_general	Nsmce2	NSMCE2
30_k_general	Filip1l	FILIP1L
30_k_general	Dpagt1	DPAGT1
30_k_general	Gm26551	N/A
30_k_general	Gm37423	N/A
30_k_general	Gm13983	N/A
30_k_general	Mvb12b	MVB12B
30_k_general	Kmo	KMO
30_k_general	Mfsd6	MFSD6
30_k_general	Gm44178	N/A
30_k_general	4933434E20Rik	C1orf43
30_k_general	Atxn7l1	ATXN7L1
30_k_general	Maco1	MACO1
30_k_general	Sptbn1	SPTBN1
30_k_general	Srpk2	SRPK2
30_k_general	Gm42856	N/A
30_k_general	Pspc1	PSPC1
30_k_general	Gm15232	N/A
30_k_general	Rab11fip4	RAB11FIP4
30_k_general	Mrpl45	MRPL45
30_k_general	Zdhhc6	ZDHHC6
30_k_general	Frmd4b	FRMD4B
30_k_general	Ppp2r5e	PPP2R5E
30_k_general	Stxbp5	STXBP5
30_k_general	Desi1	DESI1
30_k_general	Raf1	RAF1	pilocytic astrocytoma, prostate	pan cancer
30_k_general	Camk4	CAMK4
30_k_general	Ldlrad4	LDLRAD4
30_k_general	Sufu	SUFU	medulloblastoma
30_k_general	CR974462.4	N/A
30_k_general	Rap1gds1	RAP1GDS1	T-ALL
30_k_general	Zfand3	ZFAND3
30_k_general	Fbxo42	FBXO42
30_k_general	Syt13	SYT13
30_k_general	Trp53inp1	TP53INP1
30_k_general	Lck	LCK	T-ALL
30_k_general	Frmd6	FRMD6
30_k_general	Ptpn1	PTPN1
30_k_general	Slc23a4	N/A
30_k_general	Gm33682	N/A
30_k_general	Nfya	NFYA
30_k_general	Map3k14	MAP3K14
30_k_general	Svep1	SVEP1								yes
30_k_general	Fgd3	FGD3
30_k_general	Epb41l2	EPB41L2
30_k_general	Nptn	NPTN
30_k_general	Inpp5b	INPP5B
30_k_general	Lrrc1	LRRC1
30_k_general	AC123853.2	N/A
30_k_general	Fam53b	FAM53B
30_k_general	AC154488.1	N/A
30_k_general	Lclat1	LCLAT1
30_k_general	Akap2	PALM2AKAP2
30_k_general	Eed	EED	malignant peripheral nerve sheath tumours, MDS and related, lung adenocarcinoma		yes
30_k_general	Ptges3	PTGES3
30_k_general	March7	N/A
30_k_general	Gm24913	N/A
30_k_general	Wasf2	WASF2
30_k_general	Gimap4	GIMAP4
30_k_general	Gm48868	N/A
30_k_general	Hdac4	HDAC4
30_k_general	I830077J02Rik	C1orf162
30_k_general	Prmt7	PRMT7
30_k_general	Gm26834	N/A
30_k_general	Rftn1	RFTN1
30_k_general	Cdc42se2	CDC42SE2
30_k_general	Vmp1	VMP1
30_k_general	Sgms1	SGMS1
30_k_general	Nfia	NFIA
30_k_general	Slc9a9	SLC9A9
30_k_general	Ahnak	AHNAK								yes
30_k_general	Nono	NONO	papillary renal
30_k_general	Sh3rf1	SH3RF1
30_k_general	Atp2b1	ATP2B1
30_k_general	Prps2	PRPS2
30_k_general	Slmap	SLMAP
30_k_general	Gm27008	N/A
30_k_general	Dgkeos	N/A
30_k_general	Lrrfip1	LRRFIP1
30_k_general	Ankrd13a	ANKRD13A
30_k_general	Gm48931	N/A
30_k_general	Atf3	ATF3
30_k_general	Fbxw11	FBXW11
30_k_general	Papola	PAPOLA
30_k_general	Ints6	INTS6
30_k_general	4930597O21Rik	N/A
30_k_general	Phip	PHIP
30_k_general	Epc1	EPC1
30_k_general	Hnrnpll	HNRNPLL
30_k_general	Gpr82	GPR82
30_k_general	Vsir	VSIR
30_k_general	Btbd18	BTBD18
30_k_general	5330439M10Rik	N/A
30_k_general	Ube4b	UBE4B
30_k_general	Zfhx3	ZFHX3	endometrial, gastric, prostate	uterine corpus endometrial carcinoma						yes	yes
30_k_general	Gm22024	N/A
30_k_general	Gm25574	Metazoa_SRP
30_k_general	Arhgef6	ARHGEF6
30_k_general	Hspa4l	HSPA4L
30_k_general	Fam168b	FAM168B
30_k_general	Gm14833	N/A
30_k_general	Tec	TEC	myxoid chondrosarcoma
30_k_general	Med13	MED13
30_k_general	Ctnnd2	CTNND2	prostae adenocarcinoma, GIST							yes
30_k_general	Auh	AUH
30_k_general	Gm44668	N/A
30_k_general	Gm36235	N/A
30_k_general	Epsti1	EPSTI1
30_k_general	Derl1	DERL1
30_k_general	Arhgef3	ARHGEF3
30_k_general	Gm10561	N/A
30_k_general	Smad1	SMAD1
30_k_general	Itga9	ITGA9
30_k_general	Gm36642	N/A
30_k_general	Nucks1	NUCKS1
30_k_general	Smad3	SMAD3	colorectal carcinoma, oral squamous cell carcinoma
30_k_general	Gm38130	N/A
30_k_general	Gm25801	N/A
30_k_general	4930439D14Rik	N/A
30_k_general	Vtcn1	VTCN1
30_k_general	Ash1l	ASH1L
30_k_general	Zfp704	ZNF704
30_k_general	Phc2	PHC2
30_k_general	Rbbp6	RBBP6
30_k_general	Tgfb1	TGFB1
30_k_general	Ppp1cc	PPP1CC
30_k_general	Irs2	IRS2									yes
30_k_general	Rere	RERE
30_k_general	Tdrd3	TDRD3
30_k_general	Znrf3	ZNRF3	colorectal cancer, adrenocortical carcinoma, gastric cancer
30_k_general	Zbtb2	ZBTB2
30_k_general	Spic	SPIC
30_k_general	Sh3rf1	SH3RF1
30_k_general	Abtb2	ABTB2
30_k_general	Trim33	TRIM33	papillary thyroid
30_k_general	Med12l	MED12L								yes
30_k_general	Arhgef10l	ARHGEF10L	lymphoma
30_k_general	Nrp1	NRP1
30_k_general	Gm26531	N/A
30_k_general	Lrrc8b	LRRC8B
30_k_general	Wdr82	WDR82
30_k_general	Pde6a	PDE6A
30_k_general	Ahcyl2	AHCYL2
30_k_general	Klhl24	KLHL24
30_k_general	Slc9a9	SLC9A9
30_k_general	Ftx	N/A
30_k_general	Pde10a	PDE10A
30_k_general	Phf6	PHF6	ETP ALL	acute myeloid leukemia	yes	yes	yes	yes
30_k_general	Gm23985	N/A
30_k_general	D16Ertd472e	C21orf91
30_k_general	Ap3s1	AP3S1
30_k_general	Fbxw4	FBXW4
30_k_general	Igsf8	IGSF8
30_k_general	Dido1	DIDO1
30_k_general	Pde4d	PDE4D
30_k_general	Tnfrsf19	TNFRSF19
30_k_general	Deptor	DEPTOR
30_k_general	Celsr1	CELSR1								yes
30_k_general	Psip1	PSIP1	AML	pan cancer
30_k_general	Dnm3	DNM3
30_k_general	Slc9a6	SLC9A6
30_k_general	Setd4	SETD4
30_k_general	Zic2	ZIC2
30_k_general	Evl	EVL
30_k_general	Pias4	PIAS4
30_k_general	Lef1	LEF1	B-ALL, T-ALL, eyelid sebaceous carcinoma, AML, lymphomas			yes
30_k_general	Cnot6l	CNOT6L
30_k_general	Gm16534	N/A
30_k_general	Gm22727	N/A
30_k_general	Ldlrad3	LDLRAD3
30_k_general	Gm20755	N/A
30_k_general	Smad5	SMAD5
30_k_general	Traj28	N/A
30_k_general	Trp53i11	TP53I11
30_k_general	Dennd4a	DENND4A
30_k_general	Srpk1	SRPK1
30_k_general	Adk	ADK
30_k_general	Ilvbl	ILVBL
30_k_general	Snd1	SND1	pancreas acinar carcinoma
30_k_general	Kcnma1	KCNMA1
30_k_general	Hpcal1	HPCAL1
30_k_general	Ttc3	TTC3
30_k_general	Esyt2	ESYT2
30_k_general	Tm9sf2	TM9SF2
30_k_general	Fbxo11	FBXO11	DLBCL
30_k_general	Rai1	RAI1
30_k_general	Ddit4	DDIT4
30_k_general	Rfx8	RFX8
30_k_general	Snx5	SNX5
30_k_general	Gm10293	N/A
30_k_general	Elfn2	ELFN2
30_k_general	Gm15477	N/A
30_k_general	Ranbp10	RANBP10
30_k_general	Irf2	IRF2		pan cancer
30_k_general	Sav1	SAV1
30_k_general	Matr3	MATR3
30_k_general	Usp53	USP53
30_k_general	P2ry10	P2RY10
30_k_general	Tox	TOX					yes
30_k_general	Elavl1	ELAVL1
30_k_general	Arhgap12	ARHGAP12
30_k_general	Setd2	SETD2	clear cell renal carcinoma	pan cancer	yes		yes		yes	yes	yes
30_k_general	Gm44730	N/A
30_k_general	AC091309.4	N/A
30_k_general	Eif2s3y	N/A
30_k_general	Tbc1d14	TBC1D14
30_k_general	Il21r	IL21R	NHL
30_k_general	9130221H12Rik	N/A
30_k_general	Gm21969	IFFO2
30_k_general	Flt3	FLT3	AML, ALL	acute myeloid leukemia	yes			yes	yes
30_k_general	Gm26835	N/A
30_k_general	1700108F19Rik	N/A
30_k_general	Itprip	ITPRIP
30_k_general	Gapvd1	GAPVD1
30_k_general	Slc16a1	SLC16A1
30_k_general	Gm38244	N/A
30_k_general	Usp24	USP24
30_k_general	Lpcat3	LPCAT3
30_k_general	2700038G22Rik	N/A
30_k_general	Tmem229b	TMEM229B
30_k_general	Nisch	NISCH
30_k_general	Tspan5	TSPAN5
30_k_general	Hivep3	HIVEP3
30_k_general	Gm31887	N/A
30_k_general	Wdr92	N/A
30_k_general	Rbpms	RBPMS
30_k_general	Lyst	LYST								yes
30_k_general	Gm34105	N/A
30_k_general	Elf4	ELF4	AML
30_k_general	Tmem59	TMEM59
30_k_general	Rsrc2	RSRC2
30_k_general	Oxr1	OXR1
30_k_general	Osbpl9	OSBPL9
30_k_general	Kdm5a	KDM5A	AML								yes
30_k_general	Magohb	MAGOHB
30_k_general	Jpx	N/A
30_k_general	G2e3	G2E3
30_k_general	Uvrag	UVRAG
30_k_general	Ppm1b	PPM1B
30_k_general	Hoxb3	HOXB3
30_k_general	Gm31814	N/A
30_k_general	Ddx3x	DDX3X	CLL, medulloblastoma	pan cancer			yes
30_k_general	Gm20388	N/A
30_k_general	Txnrd2	TXNRD2
30_k_general	Dll1	DLL1
30_k_general	Aftph	AFTPH
30_k_general	Gm37828	N/A
30_k_general	Atxn1	ATXN1
30_k_general	Gse1	GSE1
30_k_general	Cdc20b	CDC20B
30_k_general	9430014N10Rik	N/A
30_k_general	Gm11690	N/A
30_k_general	Inpp5k	INPP5K
30_k_general	Ndc80	NDC80
30_k_general	Ppp4r2	N/A
30_k_general	Ramp1	RAMP1
30_k_general	Cytip	CYTIP
30_k_general	Slc11a2	SLC11A2
30_k_general	Msl2	MSL2
30_k_general	Itga9	ITGA9
30_k_general	Araf	ARAF	cholangiocarcinoma, lung adenocarcinoma, Langerhans cell histiocytosis	pan cancer
30_k_general	Zbed4	ZBED4
30_k_general	AC111128.1	N/A
30_k_general	Usp34	USP34
30_k_general	Cacna1d	CACNA1D	adrenal aldosterone producing adenoma
30_k_general	Pstpip1	PSTPIP1
30_k_general	Coro1c	CORO1C
30_k_general	Gm15322	N/A
30_k_general	Gm2788	N/A
30_k_general	Alg8	ALG8
30_k_general	Gm45497	N/A
30_k_general	Bach1	BACH1
30_k_general	Uba3	UBA3
30_k_general	Gm20388	N/A
30_k_general	E430018J23Rik	ZNF764
30_k_general	E430018J23Rik	ZNF747
30_k_general	Rfwd3	RFWD3	lung cancer
30_k_general	Tfdp1	TFDP1
30_k_general	Ino80d	INO80D
30_k_general	Itgb1	ITGB1
30_k_general	Ranbp9	RANBP9
30_k_general	Gm15932	N/A
30_k_general	Eps15	EPS15	ALL
30_k_general	Gm8888	N/A
30_k_general	Sgo1	SGO1
30_k_general	Gm27702	N/A
30_k_general	Sik3	SIK3
30_k_general	Bcl2l1	BCL2L1
30_k_general	Prkcq	PRKCQ
30_k_general	Ccr7	CCR7	adult T-cell leukaemia/lymphoma
30_k_general	Def6	DEF6
30_k_general	Gm8101	N/A
30_k_general	Fnbp1	FNBP1	AML
30_k_general	Mtfr1l	MTFR1L
30_k_general	Gatad2a	GATAD2A
30_k_general	Rassf1	RASSF1
30_k_general	Gm22914	N/A
30_k_general	Tnrc6a	TNRC6A
30_k_general	Dcun1d5	DCUN1D5
30_k_general	Rbm3os	N/A
30_k_general	Stau2	STAU2
30_k_general	Cbx5	CBX5
30_k_general	Upf3b	UPF3B
30_k_general	Cacna1s	CACNA1S								yes
30_k_general	Ppp3cb	PPP3CB
30_k_general	Stag2	STAG2	bladder carcinoma, glioblastoma, melanoma, Ewing's sarcoma, myeloid neoplasms	pan cancer				yes			yes
30_k_general	Actn4	ACTN4
30_k_general	Mapkap1	MAPKAP1
30_k_general	Atl2	ATL2
30_k_general	Cmip	CMIP
30_k_general	Med29	MED29
30_k_general	Tnpo1	TNPO1
30_k_general	Eif3d	EIF3D
30_k_general	Gm24690	N/A
30_k_general	Pdia3	PDIA3
30_k_general	Ppp6r1	PPP6R1
30_k_general	Pafah1b1	PAFAH1B1
30_k_general	Tgfbr2	TGFBR2	head and neck, colorectal	pan cancer							yes
30_k_general	Gm38811	N/A
30_k_general	Nav2	NAV2
30_k_general	Rorc	RORC
30_k_general	Gm28051	GON7
30_k_general	Gm38334	N/A
30_k_general	Gm43637	N/A
30_k_general	Mbd2	MBD2
30_k_general	Slc6a6	SLC6A6
30_k_general	Tbc1d20	TBC1D20
30_k_general	Vav2	VAV2
30_k_general	Nadsyn1	NADSYN1
30_k_general	Rnf144a	RNF144A
30_k_general	Gtf2i	GTF2I		pan cancer
30_k_general	Setd5	SETD5					yes
30_k_general	Adamts17	ADAMTS17
30_k_general	Gm13218	N/A
30_k_general	Pias1	PIAS1
30_k_general	Gmfb	GMFB
30_k_general	Bcas1	BCAS1
30_k_general	Rev3l	REV3L
30_k_general	Alg14	ALG14
30_k_general	Capg	CAPG
30_k_general	Itpr2	ITPR2								yes
30_k_general	4933406I18Rik	N/A
30_k_general	Dusp4	DUSP4
30_k_general	Agps	AGPS
30_k_general	Dnmt3a	DNMT3A	AML	pan cancer			yes	yes
30_k_general	Mri1	MRI1
30_k_general	Tbc1d2b	TBC1D2B
30_k_general	Gm19309	N/A
30_k_general	Zbtb33	ZBTB33
30_k_general	Vps13d	VPS13D
30_k_general	Dock8	DOCK8
30_k_general	Mapkapk2	MAPKAPK2
30_k_general	Stim1	STIM1
30_k_general	Rps6ka3	RPS6KA3		liver hepatocellular carcinoma
30_k_general	Gm48053	N/A
30_k_general	Btg2	BTG2	DLBCL	diffuse large B cell lymphoma			yes
30_k_general	Mef2d	MEF2D
30_k_general	Egln1	EGLN1
30_k_general	Bcl2l11	BCL2L11		uterus carcinosarcoma
30_k_general	3110067C02Rik	N/A
30_k_general	Lrp6	LRP6
30_k_general	Hp1bp3	HP1BP3
30_k_general	Smo	SMO	skin basal cell
30_k_general	Macf1	MACF1		pan cancer						yes
30_k_general	Ube2e1	UBE2E1
30_k_general	Pea15b	N/A
30_k_general	Fgfr2	FGFR2	gastric, NSCLC, endometrial	pan cancer							yes
30_k_general	Map3k13	MAP3K13	breast
30_k_general	Foxo3	FOXO3	AL
30_k_general	A430093F15Rik	N/A
30_k_general	Itga6	ITGA6
30_k_general	Gm19326	N/A
30_k_general	Mxi1	MXI1
30_k_general	Gm33958	N/A
30_k_general	AC125110.1	N/A
30_k_general	Dync1i2	DYNC1I2
30_k_general	Ndufv2	NDUFV2
30_k_general	Ppp1r12a	PPP1R12A
30_k_general	Tbc1d22a	TBC1D22A
30_k_general	Mrpl23	MRPL23
30_k_general	Gm20388	N/A
30_k_general	Inpp5d	INPP5D
30_k_general	Bid	BID
30_k_general	Nsl1	NSL1
30_k_general	Mgat4a	MGAT4A
30_k_general	Elovl6	ELOVL6
30_k_general	Mlec	MLEC
30_k_general	Tra2a	TRA2A
30_k_general	Gm30198	N/A
30_k_general	Aldh1b1	ALDH1B1
30_k_general	Fnta	FNTA
30_k_general	Pnp2	PNP
30_k_general	Man1a	MAN1A1
30_k_general	Gm33201	N/A
30_k_general	Gm13782	N/A
30_k_general	Cdk15	CDK15
30_k_general	Chd7	CHD7								yes
30_k_general	Trio	TRIO								yes
30_k_general	Srcap	SRCAP								yes
30_k_general	Gm9204	N/A
30_k_general	Gm47733	N/A
30_k_general	Trip4	TRIP4
30_k_general	Pvt1	PVT1
30_k_general	Pou2af1	POU2AF1	NHL
30_k_general	Mtif3	MTIF3
30_k_general	Strn3	STRN3
30_k_general	Lsm14a	LSM14A	Spitzoid tumour
30_k_general	Bicra	BICRA
30_k_general	A630050E04Rik	N/A
30_k_general	Milr1	MILR1
30_k_general	Msh4	MSH4
30_k_general	3830408C21Rik	N/A
30_k_general	Rassf5	RASSF5
30_k_general	Rinl	RINL
30_k_general	Prrc2b	PRRC2B
30_k_general	Mylip	MYLIP
30_k_general	Btg1	BTG1	B-CLL				yes
30_k_general	Gm16091	N/A
30_k_general	Asap2	ASAP2
30_k_general	Tigd4	TIGD4
30_k_general	Otub1	OTUB1
30_k_general	Pkn2	PKN2
30_k_general	Prex1	PREX1
30_k_general	Gm13412	N/A
30_k_general	Gm13450	N/A
30_k_general	Setd1b	SETD1B	CRC, endometrium				yes
30_k_general	Dnaaf1	DNAAF1
30_k_general	Inka1	INKA1
30_k_general	Hivep2	HIVEP2
30_k_general	Gm32401	N/A
30_k_general	Rhobtb2	RHOBTB2
30_k_general	Mymx	MYMX
30_k_general	S1pr1	S1PR1
30_k_general	Aak1	AAK1
30_k_general	Polr3b	POLR3B
30_k_general	Sh3glb1	SH3GLB1
30_k_general	Ube2h	UBE2H
30_k_general	Svil	SVIL
30_k_general	Zfp704	ZNF704
30_k_general	A730056A06Rik	N/A
30_k_general	Kif13b	KIF13B
30_k_general	Ccny	CCNY
30_k_general	Senp6	SENP6
30_k_general	Gm12496	N/A
30_k_general	Gm28443	N/A
30_k_general	Pax3	PAX3	alveolar rhabdomyosarcoma
30_k_general	Gm34073	N/A
30_k_general	Actr3	ACTR3
30_k_general	Thbs3	THBS3
30_k_general	Rsbn1l	RSBN1L
30_k_general	Ppp1r16b	PPP1R16B
30_k_general	Cd101	CD101
30_k_general	Nt5m	NT5M
30_k_general	Adgra2	ADGRA2
30_k_general	Msra	MSRA
30_k_general	4933411E08Rik	N/A
30_k_general	Ube2r2	UBE2R2
30_k_general	Pde7b	PDE7B
30_k_general	Tspan14	TSPAN14
30_k_general	St8sia4	ST8SIA4
30_k_general	Zbtb41	ZBTB41
30_k_general	Gm20788	N/A
5_k_Enhancer	Camk2a	CAMK2A
5_k_Enhancer	Cyb5a	CYB5A
5_k_Enhancer	Satb1	SATB1
5_k_Enhancer	Cux1	CUX1	endometrial, melanoma, colorectal, AML, MDS, other tumour types
5_k_Enhancer	Rcbtb2	RCBTB2
5_k_Enhancer	Rag2	RAG2
5_k_Enhancer	Top2b	TOP2B
5_k_Enhancer	Tcf7	TCF7
5_k_Enhancer	Ntrk3	NTRK3	congenital fibrosarcoma, secretory breast								yes
5_k_Enhancer	Lef1	LEF1	B-ALL, T-ALL, eyelid sebaceous carcinoma, AML, lymphomas			yes
5_k_Enhancer	Mad1l1	MAD1L1
5_k_Enhancer	Bmf	BMF
5_k_Enhancer	Mir684-2	N/A
5_k_Enhancer	Rgs10	RGS10
5_k_Enhancer	Zfp957	TCF20
5_k_Enhancer	Cxcr4	CXCR4	WM
5_k_Enhancer	Ets1	ETS1
5_k_Enhancer	Tfrc	TFRC	NHL
5_k_Enhancer	Sall3	SALL3								yes
5_k_Enhancer	Bcl11b	BCL11B	T-ALL		yes	yes
5_k_Enhancer	Lef1	LEF1	B-ALL, T-ALL, eyelid sebaceous carcinoma, AML, lymphomas			yes
5_k_Enhancer	Runx1	RUNX1	AML, pre B-ALL, T-ALL	pan cancer	yes	yes		yes
5_k_Enhancer	Tnfsf11	TNFSF11
5_k_Enhancer	Mbnl1	MBNL1
5_k_Enhancer	Slc16a1	SLC16A1
5_k_Enhancer	Ikzf2	IKZF2
5_k_Enhancer	Slc36a3	SLC36A3
5_k_Enhancer	Dph5	DPH5
5_k_Enhancer	Lgals9	LGALS14
5_k_Enhancer	Lgals9	LGALS13
5_k_Enhancer	Lgals9	LGALS16
5_k_Enhancer	Foxo1	FOXO1	alveolar rhabdomyosarcoma				yes
5_k_Enhancer	Il12a	IL12A
5_k_Enhancer	Prim2	PRIM2
5_k_Enhancer	Stat5b	STAT5B	large granular lymphocytic leukaemia, skin basal cell, APL			yes
5_k_Enhancer	Plxdc2	PLXDC2
5_k_Enhancer	Ype12	N/A
5_k_Enhancer	Themis	THEMIS
5_k_Enhancer	Mir181a	N/A
5_k_Enhancer	Slc11a2	SLC11A2
5_k_Enhancer	Akt3	AKT3	GBM
5_k_Enhancer	Trappc6b	TRAPPC6B
5_k_Enhancer	Zfp217	ZNF217
5_k_Enhancer	Pabpc2	N/A
5_k_Enhancer	Cbl	CBL	AML, JMML, MDS
5_k_Enhancer	Ankrd44	ANKRD44
5_k_Enhancer	Dzip1	DZIP1
5_k_Enhancer	Pten	PTEN	glioma, prostate, endometrial	pan cancer	yes	yes				yes	yes
5_k_Enhancer	Pag1	PAG1
5_k_Enhancer	Sh3rf1	SH3RF1
5_k_Enhancer	Lcp2	LCP2
5_k_Enhancer	Ndc80	NDC80
5_k_Enhancer	Pip4k2a	PIP4K2A
5_k_Enhancer	Ankrd44	ANKRD44
5_k_Enhancer	Hoxd1	HOXD1
5_k_Enhancer	Ago2	AGO2
5_k_Enhancer	Ptprc	PTPRC	T-ALL	pan cancer
5_k_Enhancer	Prkch	PRKCH
5_k_Enhancer	Tmem170b	TMEM170B
5_k_Enhancer	Gfra1	GFRA1
5_k_Enhancer	Pced1b	PCED1B
5_k_Enhancer	Irf1	IRF1
5_k_Enhancer	Foxo3	FOXO3	AL
5_k_Enhancer	Rapgef4	RAPGEF4
5_k_Enhancer	Satb1	SATB1
5_k_Enhancer	Arid2	ARID2	hepatocellular carcinoma	pan cancer						yes	yes
5_k_Enhancer	Cxcr4	CXCR4	WM
5_k_Enhancer	Ext1	EXT1
5_k_Enhancer	Sema6c	SEMA6C
5_k_Enhancer	Tmed5	TMED5
5_k_Enhancer	Cd163l1	N/A
5_k_Enhancer	Egln3	EGLN3
5_k_Enhancer	Begain	BEGAIN
5_k_Enhancer	Runx1	RUNX1	AML, pre B-ALL, T-ALL	pan cancer	yes	yes		yes
5_k_Enhancer	Runx1	RUNX1	AML, pre B-ALL, T-ALL	pan cancer	yes	yes		yes
5_k_Enhancer	Adrb2	ADRB2
5_k_Enhancer	Nrp1	NRP1
5_k_Enhancer	Klf3	KLF3
5_k_Enhancer	B9d2	B9D2
5_k_Enhancer	Tbl1xr1	TBL1XR1	splenic marginal zone lymphoma, primary central nervous system lymphoma, colorectal carcinoma, gallbladder carcinoma	pan cancer			yes		yes
5_k_Enhancer	Rpl11	RPL11
5_k_Enhancer	Lrp12	LRP12
5_k_Enhancer	multiple	N/A
5_k_Enhancer	Rbm47	RBM47
5_k_Enhancer	Abtb2	ABTB2
5_k_Enhancer	Cbwd1	CBWD5
5_k_Enhancer	Cbwd1	CBWD3		pan cancer
5_k_Enhancer	Cbwd1	CBWD6
5_k_Enhancer	Sptbn1	SPTBN1
5_k_Enhancer	Iqgap2	IQGAP2
5_k_Enhancer	Slc9a9	SLC9A9
5_k_Enhancer	Zmiz1	ZMIZ1
5_k_Enhancer	Setd4	SETD4
5_k_Enhancer	Runx1	RUNX1	AML, pre B-ALL, T-ALL	pan cancer	yes	yes		yes
5_k_Enhancer	Ankrd50	ANKRD50
5_k_Enhancer	Pde2a	PDE2A
5_k_Enhancer	Pex12	PEX12
5_k_Enhancer	Rapgef3	RAPGEF3
5_k_Enhancer	Rreb1	RREB1
5_k_Enhancer	Foxp1	FOXP1	ALL
5_k_Enhancer	Srfbp1	SRFBP1
5_k_Enhancer	Rabgap1l	RABGAP1L
5_k_Enhancer	Atf7ip	ATF7IP		pan cancer
5_k_Enhancer	Man1a2	MAN1A2
5_k_Enhancer	Il9	IL9
5_k_Enhancer	Etv6	ETV6	congenital fibrosarcoma, multiple different leukaemia and lymphoma tumour types including ALL, secretory breast, MDS		yes	yes	yes		yes
5_k_Enhancer	Bcl2l14	BCL2L14
5_k_Enhancer	Plcxd2	PLCXD2
5_k_Enhancer	Cxcr4	CXCR4	WM
5_k_Enhancer	Camk2d	CAMK2D
5_k_Enhancer	Runx1	RUNX1	AML, pre B-ALL, T-ALL	pan cancer	yes	yes		yes
5_k_Enhancer	Mta3	MTA3
5_k_Enhancer	Slc23a4	N/A
5_k_Enhancer	Dmc1	DMC1
5_k_Enhancer	Sec61g	SEC61G
5_k_Enhancer	Mdm1	MDM1
5_k_Enhancer	Dock10	DOCK10
5_k_Enhancer	Serinc3	SERINC3
5_k_Enhancer	Cdk19	CDK19
5_k_Enhancer	Edil3	EDIL3
5_k_Enhancer	Csnk1g3	CSNK1G3
5_k_Enhancer	Mrp139	N/A
5_k_Enhancer	Irs2	IRS2									yes
5_k_Enhancer	Prdm11	PRDM11
5_k_Enhancer	Asap3	ASAP3
5_k_Enhancer	Frmd4b	FRMD4B
5_k_Enhancer	Hspa5	HSPA5
5_k_Enhancer	Slc39a10	SLC39A10
5_k_Enhancer	Fgr	FGR
5_k_Enhancer	Zfp608	ZNF608					yes
5_k_Enhancer	Ptp4a1	PTP4A1
5_k_Enhancer	Mcu	MCU
5_k_Enhancer	Zfand5	ZFAND5
5_k_Enhancer	Themis	THEMIS
5_k_Enhancer	Usp16	USP16
5_k_Enhancer	Ctnnd2	CTNND2	prostae adenocarcinoma, GIST							yes
5_k_Enhancer	Gramd3	GRAMD2B
5_k_Enhancer	Anapc1	ANAPC1
5_k_Enhancer	Nsmaf	NSMAF
5_k_Enhancer	Mir15	N/A
5_k_Enhancer	Dhx15	DHX15
5_k_Enhancer	Eefsec	EEFSEC
5_k_Enhancer	Snrnp200	SNRNP200
5_k_Enhancer	Flt3	FLT3	AML, ALL	acute myeloid leukemia	yes			yes	yes
5_k_Enhancer	Cblb	CBLB	AML				yes
5_k_Enhancer	Myc	MYC	Burkitt lymphoma, amplified in other cancers, B-CLL	pan cancer			yes		yes
5_k_Enhancer	multiple	N/A
5_k_Enhancer	Cd80	CD80
5_k_Enhancer	Foxp1	FOXP1	ALL
5_k_Enhancer	Dock10	DOCK10
5_k_Enhancer	Bach2	BACH2
5_k_Enhancer	Ctcf	CTCF	endometrial, breast, head and neck cancer	pan cancer	yes	yes			yes		yes
5_k_Enhancer	Emg1	EMG1
5_k_Enhancer	Gm28187	N/A
5_k_Enhancer	Zfp64	ZFP64
5_k_Enhancer	Dusp10	DUSP10
5_k_Enhancer	Rnase9	RNASE9
5_k_Enhancer	Txn1	TXN
5_k_Enhancer	Il7r	IL7R	ALL, ETP ALL	pan cancer	yes	yes
5_k_Enhancer	Il15ra	IL15RA
5_k_Enhancer	Epas1	EPAS1	paraganglioma, pheochromocytoma, central nervous system hemangioblastomas	pheochromocytoma and paraganglioma
5_k_Enhancer	Dach2	DACH2
5_k_Enhancer	Cask	CASK
5_k_Enhancer	Bcl2	BCL2	NHL, CLL	pan cancer			yes
5_k_Enhancer	Exoc1	EXOC1
