# Supplementary material for: In vivo interrogation of regulatory genomes reveals extensive quasi-insufficiency in cancer evolution
Source: Cell Genom. 2023 Mar 8;3(3):100276. doi: 10.1016/j.xgen.2023.100276 (PMC10025556; doi:10.1016/j.xgen.2023.100276)
Supplement: Table S4. Systematic comparison of different size parameters in CIMPL analysis, related to Figure 2A — Size parameters from 5 to 90k were used for common insertion site detection in CIMPL. Number of total (ntotal), intergenic (nint) and protein-coding (npc) was assessed. Percentage shows fraction of intergenic CISs compared with total number of CISs. [file mmc6.xlsx]

## Sheet: S4
Supplementary Table 4. Systematic comparison of different size parameters in CIMPL analysis. Size parameters from 5 to 90 k were used for common insertion site detection in CIMPL. Number of total (ntotal), intergenic (nint) and protein-coding (npc) was assessed. Percentage shows fraction of intergenic CISs compared to total number of CISs. Related to Figure 2A.
Size parameter [k]	ntotal	nint	npc	percentage
5	1059	227	832	0.214353
7.5	1065	200	865	0.187793
10	1073	175	898	0.163094
15	1067	137	930	0.128397
20	1086	118	968	0.108656
30	1064	83	981	0.078008
50	998	45	953	0.04509
70	923	30	893	0.032503
90	840	10	830	0.011905
