# Supplementary material for: In vivo interrogation of regulatory genomes reveals extensive quasi-insufficiency in cancer evolution
Source: Cell Genom. 2023 Mar 8;3(3):100276. doi: 10.1016/j.xgen.2023.100276 (PMC10025556; doi:10.1016/j.xgen.2023.100276)
Supplement: Table S5. Publicly available murine data used in this study, related to Figures 2, 3, 4, and 6 — Overview of all datasets used in this study. HSC, hematopoietic stem cells; MPP, multipotent progenitors; CLP, common lymphoid progenitors; ETP, early T cell progenitors; DN, double negative; DP, double positive; BM, bone marrow; SP, single positive; LT, long term; ST, short term; NK, natural killer cells; B, B cells; T, T cells. [file mmc7.xlsx]

## Sheet: S5
Supplementary Table 5. Publicly available murine data used in this study. Overview of all datasets used in this study. HSC, hematopoietic stem cells. MPP, multipotent progenitors. CLP, common lymphoid progenitors. ETP, early T cell progenitors; DN, double negative; DP, double positive; BM, bone marrow; SP, single positive; LT, long term; ST, short term; NK, natural killer cells; B, B cells; T, T …
Data track	Species	Publication	GEO	PMID
Dnase-Seq HSC	murine	Hu et al., Immunity 2018	GSE79422	29466755
Dnase-Seq MPP	murine	Hu et al., Immunity 2018	GSE79422	29466755
Dnase-Seq CLP	murine	Hu et al., Immunity 2018	GSE79422	29466755
Dnase-Seq ETP	murine	Hu et al., Immunity 2018	GSE79422	29466755
Dnase-Seq DN2	murine	Hu et al., Immunity 2018	GSE79422	29466755
Dnase-Seq DN3	murine	Hu et al., Immunity 2018	GSE79422	29466755
Dnase-Seq DN4	murine	Hu et al., Immunity 2018	GSE79422	29466755
Dnase-Seq DP	murine	Hu et al., Immunity 2018	GSE79422	29466755
RNA-Seq HSC	murine	Hu et al., Immunity 2018	GSE79422	29466755
RNA-Seq MPP	murine	Hu et al., Immunity 2018	GSE79422	29466755
RNA-Seq CLP	murine	Hu et al., Immunity 2018	GSE79422	29466755
RNA-Seq ETP	murine	Hu et al., Immunity 2018	GSE79422	29466755
RNA-Seq DN2	murine	Hu et al., Immunity 2018	GSE79422	29466755
RNA-Seq DN3	murine	Hu et al., Immunity 2018	GSE79422	29466755
RNA-Seq DN4	murine	Hu et al., Immunity 2018	GSE79422	29466755
RNA-Seq DP	murine	Hu et al., Immunity 2018	GSE79422	29466755
Hi-C HSC	murine	Hu et al., Immunity 2018	GSE79422	29466755
Hi-C MPP	murine	Hu et al., Immunity 2018	GSE79422	29466755
Hi-C CLP	murine	Hu et al., Immunity 2018	GSE79422	29466755
Hi-C ETP	murine	Hu et al., Immunity 2018	GSE79422	29466755
Hi-C DN2	murine	Hu et al., Immunity 2018	GSE79422	29466755
Hi-C DN3	murine	Hu et al., Immunity 2018	GSE79422	29466755
Hi-C DN4	murine	Hu et al., Immunity 2018	GSE79422	29466755
Hi-C DP	murine	Hu et al., Immunity 2018	GSE79422	29466755
H3K27ac DP	murine	Ing-Simmons et al., Genome Research 2015	GSE61428	25677180
H3K4me1 DP	murine	Wei et al., Immunity 2011	GSE20898	21867929
ChrAccess.increase	murine	Hu et al., Immunity 2018	GSE79422	29466755
ChrAccess.decrease	murine	Hu et al., Immunity 2018	GSE79422	29466755
EL4 CTCF	murine	Ren et al., Molecular Cell 2017	GSE66343	28938092
EL4 H3K27ac	murine	Sidoli et al., Scientific Reports 2019	GSE125384	31541121
EL4 H3K36me2	murine	Sidoli et al., Scientific Reports 2019	GSE125384	31541121
EL4 H3K27me3	murine	Sidoli et al., Scientific Reports 2019	GSE125384	31541121
EL4 H3K9ac	murine	Sidoli et al., Scientific Reports 2019	GSE125384	31541121
EL4 H3K4me3	murine	Sidoli et al., Scientific Reports 2019	GSE125384	31541121
EL4 ATAC	murine	Sidoli et al., Scientific Reports 2019	GSE125384	31541121
EL4 RNAseq	murine	Sidoli et al., Scientific Reports 2019	GSE125384	31541121
Thymus CTCF	murine	Yue et al., Nature 2014	GSE49847	25409824
Thymus POL2RA	murine	Yue et al., Nature 2014	GSE49847	25409824
Thymus H3K36me3	murine	Yue et al., Nature 2014	GSE49847	25409824
Thymus H3K4me1	murine	Yue et al., Nature 2014	GSE49847	25409824
Thymus H3K4me3	murine	Yue et al., Nature 2014	GSE49847	25409824
Thymus H3K27ac	murine	Yue et al., Nature 2014	GSE49847	25409824
Thymus H2K27me3	murine	Yue et al., Nature 2014	GSE49847	25409824
H3k27ac_DP1	murine	Hu et al., Immunity 2018	GSE79422	29466755
H3k27ac_DP2	murine	Hu et al., Immunity 2018	GSE79422	29466755
H3K27ac_LT_HSC	murine	Lara-Astiaso et al., Science 2014	GSE59636	25103404
H3K27ac_ST_HSC	murine	Lara-Astiaso et al., Science 2014	GSE59636	25103404
H3K27ac_MPP	murine	Lara-Astiaso et al., Science 2014	GSE59636	25103404
H3K27ac_CLP	murine	Lara-Astiaso et al., Science 2014	GSE59636	25103404
H3K27ac_CD4	murine	Lara-Astiaso et al., Science 2014	GSE59636	25103404
H3K27ac_CD8	murine	Lara-Astiaso et al., Science 2014	GSE59636	25103404
ATAC-Seq-DP-1	murine	Johnson et al., Immunity 2018	GSE99159	29466756
ATAC-Seq-DP-2	murine	Johnson et al., Immunity 2018	GSE99159	29466756
ATAC-Seq-BM-HSC-1	murine	Shih et al.,Cell 2016	GSE77695	27156451
ATAC-Seq-BM-HSC-2	murine	Shih et al.,Cell 2016	GSE77695	27156451
ATAC-Seq-BM-MPP-1	murine	Shih et al.,Cell 2016	GSE77695	27156451
ATAC-Seq-BM-MPP-2	murine	Shih et al.,Cell 2016	GSE77695	27156451
ATAC-Seq-BM-CLP-1	murine	Shih et al.,Cell 2016	GSE77695	27156451
ATAC-Seq-BM-CLP-2	murine	Shih et al.,Cell 2016	GSE77695	27156451
ATAC-Seq-BM-B-1	murine	Shih et al.,Cell 2016	GSE77695	27156451
ATAC-Seq-BM-B-2	murine	Shih et al.,Cell 2016	GSE77695	27156451
ATAC-Seq-BM-NK-1	murine	Shih et al.,Cell 2016	GSE77695	27156451
ATAC-Seq-BM-NK-2	murine	Shih et al.,Cell 2016	GSE77695	27156451
ATAC-Seq-SP-CD4-1	murine	Shih et al.,Cell 2016	GSE77695	27156451
ATAC-Seq-SP-CD4-2	murine	Shih et al.,Cell 2016	GSE77695	27156451
ATAC-Seq-SP-CD8-1	murine	Shih et al.,Cell 2016	GSE77695	27156451
ATAC-Seq-SP-CD8-2	murine	Shih et al.,Cell 2016	GSE77695	27156451
ATAC-Seq-ETP-T-1	murine	Yoshida et al., Cell 2019	GSE100738	30686579
ATAC-Seq-ETP-T-2	murine	Yoshida et al., Cell 2019	GSE100738	30686579
ATAC-Seq-DN2a-T-1	murine	Yoshida et al., Cell 2019	GSE100738	30686579
ATAC-Seq-DN2a-T-2	murine	Yoshida et al., Cell 2019	GSE100738	30686579
ATAC-Seq-DN2b-T-1	murine	Yoshida et al., Cell 2019	GSE100738	30686579
ATAC-Seq-DN2b-T-2	murine	Yoshida et al., Cell 2019	GSE100738	30686579
ATAC-Seq-DN3-T-1	murine	Yoshida et al., Cell 2019	GSE100738	30686579
ATAC-Seq-DN3-T-2	murine	Yoshida et al., Cell 2019	GSE100738	30686579
ATAC-Seq-DN4-T-1	murine	Yoshida et al., Cell 2019	GSE100738	30686579
ATAC-Seq-DN4-T-2	murine	Yoshida et al., Cell 2019	GSE100738	30686579
