# Supplementary material for: In vivo interrogation of regulatory genomes reveals extensive quasi-insufficiency in cancer evolution
Source: Cell Genom. 2023 Mar 8;3(3):100276. doi: 10.1016/j.xgen.2023.100276 (PMC10025556; doi:10.1016/j.xgen.2023.100276)
Supplement: Table S6. Publicly available human data used in this study, related to Figures 2, 3, and 4 — Overview of all datasets used in this study. [file mmc8.xlsx]

## Sheet: S6
Supplementary Table 6. Publicly available human data used in this study. Overview of all datasets used in this study. Related to Figure 2, 3 and 4.
Data track	Species	Publication	GEO	PMID
GRO-Seq-HEK293T	human	Bouvy-Liivrand et al., Nucleic Acids Res. 2017	GSE92375	28973462
H3K27ac_Jurkat	human	Hnisz et al., Science 2016	GSM1697882	26940867
H3K4me1_Jurkat	human	Leong et al., Genes Dev 2017	GSM3374691	29326336
H3K27ac_CCRF-CEM	human	Abraham et al., Nat Commun 2017	GSM2037781	28181482
H3K27ac_MOLT4	human	Abraham et al., Nat Commun 2017	GSM2037790	28181482
H3K27ac_DND41	human	Knoechel et al., Nat Genetics 2014	GSM1314136	24584072
H3K27me3_DND41	human	Knoechel et al., Nat Genetics 2014	GSM1314137	24584072
H3K36me3_DND41	human	Knoechel et al., Nat Genetics 2014	GSM1314138	24584072
H3K4me1_DND41	human	Knoechel et al., Nat Genetics 2014	GSM1314139	24584072
H3K4me3_DND41	human	Knoechel et al., Nat Genetics 2014	GSM1314140	24584072
CTCF_Jurkat	human	Michel et al., Nat Cell Biol 2018	GSM3094396	30397315
H3K27ac_Jurkat	human	Kwiatkowski et al., Nature 2014	GSM1296384	25043025
H3K27me3_Jurkat	human	Manser et al., Sci Rep 2017	GSM2279071	28266526
H3K4me2_Jurkat	human	Manser et al., Sci Rep 2017	GSM2279063	28266526
H3K4me3_Jurkat	human	NA	GSM569085
H3K4me1_thymus_Child	human	UCSD Human Reference Epigenome Mapping Project	GSM1059446
H3K4me1_thymus_Embryo	human	University of Washington Human Reference Epigenome Mapping Project	GSM1027298
H3K27ac_thymus_Child	human	UCSD Human Reference Epigenome Mapping Project	GSM1013125
H3K27ac_thymus_Embryo	human	University of Washington Human Reference Epigenome Mapping Project	GSM1027289
Hi-C_Jurkat	human	Lucic et al., Nat Commun 2019	GSE122958	31492853
