# Supplementary material for: In vivo interrogation of regulatory genomes reveals extensive quasi-insufficiency in cancer evolution
Source: Cell Genom. 2023 Mar 8;3(3):100276. doi: 10.1016/j.xgen.2023.100276 (PMC10025556; doi:10.1016/j.xgen.2023.100276)
Supplement: Table S7. Complete ARCIS output for detailed analysis, related to Figures 2 and S5 — List of common insertion sites (CISs) identified by CIMPL analysis using non-redundant insertions with a read coverage ≥4 (n = 179,075) from 51 Rosa26PB/+;ATP2 mice as an input. CISs were identified using a scale parameter of 5k and listed according to decreasing contributing samples and insertions. If one gene was found to have multiple CIS regions, contributing insertions and samples were combined, which can lead to multiple peaks and p values for one CIS region. All output columns of the ARCIS annotation framework are shown. Details on each set of data are shown in the line above the respective dataset. Chr, chromosome; NA, not available; #, number; enh, enhancer; dbSE, dbSuperEnhancer database; ChrAccess.incr, chromatin accessibility increase; Rep, replicate; w, window size; dist, distance. [file mmc9.xlsx]

## Sheet: S7
Supplementary Table 7. Complete ARCIS output for detailed analysis. List of common insertion sites (CIS) identified by CIMPL analysis using non-redundant insertions with a read coverage ≥ 4 (n=179,075) from 51 Rosa26PB/+;ATP2 mice as an input. CISs were identified using a scale parameter of 5 k and listed according to decreasing contributing samples and insertions. If one gene was found to have m…
Chr	start	end	GENCODE_name	width	p-value	scale	#Ins	#Samples	GENCODE_type	GENCODE_id	activeEnh	dbSuperEnh	AccDecr	AccIncr	HiC.CLP.w0	HiC.dn2.w0	HiC.DN2.w0	HiC.dn3.w0	HiC.DN3.w0	HiC.DN4.w0	HiC.DP.w0	HiC.ETP.w0	HiC.HSC.w0	HiC.MPP.w0	HiC.CLP.w20000	HiC.dn2.w20000	HiC.DN2.w20000	HiC.dn3.w20000	HiC.DN3.w20000	HiC.DN4.w20000	HiC.DP.w20000	HiC.ETP.w20000	HiC.HSC.w20000	HiC.MPP.w20000	atacseq.TransPB.Bcell.BoneMarrow.Rep1.dist	atacseq.TransPB.Bcell.BoneMarrow.Rep1.hits	atacseq.TransPB.CD4.SinglePositive.Rep1.dist	atacseq.TransPB.CD4.SinglePositive.Rep1.hits	atacseq.TransPB.CD8.BoneMarrow.Rep1.dist	atacseq.TransPB.CD8.BoneMarrow.Rep1.hits	atacseq.TransPB.CLP.BoneMarrow.Rep1.dist	atacseq.TransPB.CLP.BoneMarrow.Rep1.hits	atacseq.TransPB.DN2a.Tcell.Rep1.dist	atacseq.TransPB.DN2a.Tcell.Rep1.hits	atacseq.TransPB.DN2b.Tcell.Rep1.dist	atacseq.TransPB.DN2b.Tcell.Rep1.hits	atacseq.TransPB.DN3.Tcell.Rep1.dist	atacseq.TransPB.DN3.Tcell.Rep1.hits	atacseq.TransPB.DN4.Tcell.Rep1.dist
Chromosome	start coordinate of CIS region	end coordinate of CIS region	Gene name annotation from GENCODE	CIS width	p value reported by CIMPL (multiple p-values were reported if a gene contained multiple CIS regions)	Scale parameter used for CIMPL analysis	Number of insertions in CIS region	Number of samples contributing to CIS	Annotation of the type of transcript based on GENCODE	Gene id annotation from GENCODE	Summary columns showing if overlap of CISs with dataset was detected (1, green) or not (0, red).																								Overlap of CISs with ATAC-Seq data from different stages of T cell development (Johnson et al., 2018). Number of peaks overlapping (hits) and distance to closest peak is reported (dist).
chr11	11680246	11775174	Ikzf1,Gm12000,Gm11999	94929	0,0,0,0	5000	300	51	protein_coding, antisense, processed_transcript	ENSMUSG00000018654.17,ENSMUSG00000073145.6,ENSMUSG00000085652.1	1	1	1	1	1	1	1	1	1	1	1	1	1	1	1	1	1	1	1	1	1	1	1	1	0	263	0	162	0	293	0	62	0	366	0	286	0	312	0
chr2	26449596	26521309	Notch1,0610009E02Rik;Gm13568,Mir6996	71714	0	5000	189	44	protein_coding, processed_transcript, miRNA	ENSMUSG00000026923.15,ENSMUSG00000086714.1;ENSMUSG00000085543.1,ENSMUSG00000098548.1	1	0	1	1	1	1	1	1	1	1	1	1	1	1	1	1	1	1	1	1	1	1	1	1	0	100	0	17	0	24	0	9	0	145	0	110	0	235	0
chr19	32749289	32822671	Pten	73383	0,0,0	5000	179	40	protein_coding	ENSMUSG00000013663.7	0	0	0	1	1	1	1	1	1	1	1	1	1	1	1	1	1	1	1	1	1	1	1	1	0	104	0	57	0	41	0	30	0	102	0	109	0	136	0
chr18	39410135	39493217	Nr3c1	83083	0,0,0,0	5000	111	34	protein_coding	ENSMUSG00000024431.15	0	0	0	1	1	1	0	1	1	1	1	0	0	1	1	1	1	1	1	1	1	0	1	1	0	105	0	91	0	82	0	59	0	162	0	118	0	182	0
chr11	98455477	98550893	Gm25106,Ikzf3	95417	0,0,0,0	5000	107	32	snRNA, protein_coding	ENSMUSG00000084621.1,ENSMUSG00000018168.8	1	1	0	1	1	1	1	1	1	1	1	1	1	1	1	1	1	1	1	1	1	1	1	1	0	184	0	33	0	33	206	0	0	66	0	41	0	166	0
chr3	29997061	30022554	Mecom,Mecomos	25494	0	5000	50	31	protein_coding, antisense	ENSMUSG00000027684.16,ENSMUSG00000085702.8	0	0	1	0	1	1	1	1	1	0	1	1	1	1	1	1	1	1	1	0	1	1	1	1	8395	0	484510	0	569795	0	0	6	0	43	0	49	0	68	0
chr13	83518778	83548480	Mef2c	29703	0	5000	49	29	protein_coding	ENSMUSG00000005583.16	0	0	1	0	0	0	0	0	1	0	1	1	1	1	1	0	1	0	1	1	1	1	1	1	0	195	0	4	0	16	0	45	0	96	0	79	0	91	0
chr1	69634048	69689644	Ikzf2,Gm28112	55597	0	5000	69	28	protein_coding, sense_intronic	ENSMUSG00000025997.13,ENSMUSG00000099954.1	0	0	0	1	1	1	1	1	1	1	1	1	1	1	1	1	1	1	1	1	1	1	1	1	0	36	0	167	0	257	0	52	0	177	0	150	0	198	0
chr7	73519112	73562661	C130083A15Rik,Chd2,Gm44686,1810026B05Rik	43550	0	5000	37	26	TEC, protein_coding, antisense, processed_transcript	ENSMUSG00000108812.1,ENSMUSG00000078671.11,ENSMUSG00000108563.1,ENSMUSG00000101970.6	0	0	0	1	1	1	1	1	1	1	1	1	1	1	1	1	1	1	1	1	1	1	1	1	0	183	0	64	0	161	0	54	0	170	0	151	0	169	0
chr9	32690455	32741170	Ets1,Gm27240	50716	0,1.11022302462516e-16	5000	37	25	protein_coding, antisense	ENSMUSG00000032035.15,ENSMUSG00000098843.1	1	1	0	1	1	1	1	1	1	1	1	1	1	1	1	1	1	1	1	1	1	1	1	1	0	224	0	64	0	222	0	39	0	156	0	147	0	162	0
chr18	60859260	60894521	NA	35262	0	5000	44	24	intergenic	NA	1	1	0	1	1	1	1	1	0	1	1	1	1	1	1	1	1	1	1	1	1	1	1	1	0	23	0	17	0	5	0	6	0	74	0	90	0	145	0
chr11	79513132	79536499	Nf1;Evi2;Evi2b;Evi2a	23368	0	5000	27	23	protein_coding	ENSMUSG00000020716.16;ENSMUSG00000070354.13;ENSMUSG00000093938.2;ENSMUSG00000078771.10	1	0	0	0	1	1	1	1	1	1	1	1	1	1	1	1	1	1	1	1	1	1	1	1	0	83	0	30	0	13	0	2	0	43	0	30	0	37	0
chr15	74894071	74963869	2010109I03Rik;Ly6e,Gm6610,Gm39556,Gm29126	69799	1.3441163737582e-09,0,0	5000	54	22	protein_coding, processed_pseudogene, lincRNA, unprocessed_pseudogene	ENSMUSG00000063522.5;ENSMUSG00000022587.14,ENSMUSG00000100880.2,ENSMUSG00000116380.1,ENSMUSG00000099600.1	1	1	0	1	1	1	1	1	1	1	1	1	1	1	1	1	1	1	1	1	1	1	1	1	0	349	0	44	0	61	0	20	0	281	0	212	0	332	0
chr13	83561627	83614215	Mef2c	52589	0,7.95830448652168e-07	5000	47	22	protein_coding	ENSMUSG00000005583.16	0	0	1	0	1	0	1	0	0	1	0	1	0	1	1	0	1	0	1	1	1	1	1	1	0	240	0	56	0	58	0	50	0	159	0	102	0	118	0
chr7	73581745	73616976	Gm44734	35232	1.90037992675585e-07,0	5000	23	22	lincRNA	ENSMUSG00000108724.1	1	1	0	1	1	1	1	1	1	1	1	1	1	1	1	1	1	1	1	1	1	1	1	1	0	94	0	50	0	106	0	19	0	125	0	98	0	119	0
chr14	79508394	79529354	Elf1	20961	0	5000	27	21	protein_coding	ENSMUSG00000036461.16	1	1	0	1	1	0	1	1	1	1	1	1	1	1	1	1	1	1	1	1	1	1	1	1	0	88	0	43	0	46	0	21	0	89	0	70	0	67	0
chr12	107958311	108008948	Bcl11b	50638	0	5000	62	20	protein_coding	ENSMUSG00000048251.15	1	0	0	1	1	1	1	1	1	1	1	1	1	1	1	1	1	1	1	1	1	1	1	1	0	2	0	32	0	61	0	1	0	184	0	153	0	202	0
chr8	111548418	111598682	Znrf1	50265	0,2.55619189593048e-07,0	5000	30	20	protein_coding	ENSMUSG00000033545.14	1	1	0	1	1	1	1	1	1	1	1	1	1	1	1	1	1	1	1	1	1	1	1	1	0	50	0	100	0	120	0	17	0	191	0	155	0	164	0
chr7	75574748	75617809	Akap13	43062	0,6.97203214605757e-07,3.52948523074659e-07	5000	29	20	protein_coding	ENSMUSG00000066406.15	1	0	0	1	1	0	1	1	1	1	1	1	1	1	1	0	1	1	1	1	1	1	1	1	0	157	0	112	0	128	0	30	0	146	0	117	0	142	0
chr1	59147076	59181024	Mpp4;Als2,Gm19125,Gm29017	33949	0	5000	28	20	protein_coding, processed_pseudogene, antisense	ENSMUSG00000079550.9;ENSMUSG00000026024.14,ENSMUSG00000099563.1,ENSMUSG00000101586.1	1	0	0	1	1	1	1	1	1	1	1	1	1	1	1	1	1	1	1	1	1	1	1	1	3975	0	3975	0	3975	0	0	4	0	99	0	61	0	80	0
chr9	72090281	72114176	Tcf12	23896	0	5000	26	20	protein_coding	ENSMUSG00000032228.16	1	0	0	1	1	1	1	1	1	1	1	1	1	1	1	1	1	1	1	1	1	1	1	1	0	54	0	29	0	29	0	5	0	39	0	41	0	63	0
chr1	138130234	138178942	A130071D04Rik,Ptprc	48709	3.05613616635725e-08,0,0	5000	42	19	TEC, protein_coding	ENSMUSG00000104291.1,ENSMUSG00000026395.16	1	0	0	1	0	1	0	1	0	0	0	0	0	0	0	1	0	1	0	0	0	0	0	0	0	131	0	100	0	122	0	24	0	143	0	141	0	136	0
chr10	21125160	21154421	Myb,Gm26577	29262	0	5000	37	19	protein_coding, antisense	ENSMUSG00000019982.15,ENSMUSG00000097923.1	1	0	0	0	1	1	0	1	1	1	1	1	0	0	1	1	1	1	1	1	1	1	0	0	0	17	3828	0	3978	0	6528	0	0	50	0	36	0	54	0
chr3	79060762	79085274	Rapgef2	24513	0	5000	32	19	protein_coding	ENSMUSG00000062232.14	0	0	0	0	1	0	1	0	1	1	1	1	1	1	1	0	1	1	1	1	1	1	1	1	0	3	911	0	0	3	0	1	0	52	0	27	0	44	0
chr14	60704360	60742380	Spata13	38021	0	5000	25	19	protein_coding	ENSMUSG00000021990.15	1	1	0	1	1	1	1	1	1	1	1	1	1	0	1	1	1	1	1	1	1	1	1	1	0	128	0	95	0	137	0	21	0	154	0	117	0	149	0
chr16	4131092	4158178	Crebbp	27087	0	5000	34	18	protein_coding	ENSMUSG00000022521.10	0	0	0	0	1	0	1	0	1	1	1	1	1	1	1	0	1	0	1	1	1	1	1	1	3071	0	52991	0	52221	0	53091	0	0	23	0	14	0	56	0
chr2	6694932	6722439	Celf2	27508	0	5000	31	18	protein_coding	ENSMUSG00000002107.18	1	1	0	1	1	0	1	0	1	1	1	1	1	1	1	0	1	0	1	1	1	1	1	1	0	115	0	105	0	140	0	39	0	147	0	114	0	159	0
chr2	75582309	75607851	NA	25543	0	5000	25	18	intergenic	NA	0	0	0	1	1	1	1	1	1	1	1	1	1	1	1	1	1	1	1	1	1	1	1	1	0	22	0	26	0	32	0	5	0	47	0	47	0	80	0
chr16	48765862	48795850	Trat1	29989	0,2.75535150251471e-12	5000	23	18	protein_coding	ENSMUSG00000030775.10	0	0	0	1	1	0	1	1	1	1	1	1	1	1	1	0	1	1	1	1	1	1	1	1	0	4	0	88	0	81	0	19	0	110	0	82	0	143	0
chr11	3180506	3201926	Sfi1;Drg1,Fau-ps2,Gm12735	21421	0	5000	23	18	protein_coding, processed_pseudogene, antisense	ENSMUSG00000023764.18;ENSMUSG00000020457.13,ENSMUSG00000082658.1,ENSMUSG00000086049.1	0	0	0	0	1	0	1	0	1	1	1	1	1	1	1	0	1	0	1	1	1	1	1	1	0	379	0	342	0	365	0	316	0	328	0	330	0	358	0
chr11	5242156	5264062	Gm25142,Kremen1	21907	0	5000	21	18	snRNA, protein_coding	ENSMUSG00000064632.1,ENSMUSG00000020393.16	1	1	0	1	1	0	1	0	1	1	1	1	1	1	1	0	1	0	1	1	1	1	1	1	0	20	0	17	0	20	0	7	0	46	0	41	0	77	0
chr5	64800088	64819666	C230096K16Rik,Klf3,Gm20033	19579	0	5000	20	18	TEC, protein_coding, processed_transcript	ENSMUSG00000106205.1,ENSMUSG00000029178.14,ENSMUSG00000097640.7	1	0	0	1	1	1	1	1	1	1	1	1	1	1	1	1	1	1	1	1	1	1	1	1	0	116	0	59	0	165	0	22	0	131	0	118	0	128	0
chr11	3140588	3172231	Sfi1,Gm11400,Gm11399	31644	0	5000	28	17	protein_coding, processed_pseudogene, antisense	ENSMUSG00000023764.18,ENSMUSG00000081208.1,ENSMUSG00000087111.1	0	0	0	0	1	0	1	0	1	1	1	1	1	1	1	0	1	0	1	1	1	1	1	1	0	549	0	401	0	530	0	236	0	438	0	404	0	461	0
chr9	71881081	71903513	Gm38111,Tcf12	22433	0	5000	28	17	TEC, protein_coding	ENSMUSG00000102939.1,ENSMUSG00000032228.16	0	0	0	0	1	0	0	0	0	0	0	1	1	1	1	0	1	0	0	1	0	1	1	1	0	22	0	1	193636	0	47836	0	0	38	0	14	0	23	0
chr10	21040301	21074927	Ahi1,Gm20149	34627	0	5000	25	17	protein_coding, antisense	ENSMUSG00000019986.17,ENSMUSG00000111227.1	1	1	0	1	1	1	1	1	1	1	1	1	1	1	1	1	1	1	1	1	1	1	1	1	0	12	0	1	1972	0	0	1	0	67	0	77	0	70	0
chr2	117394825	117423314	Gm13982	28490	0,2.22044604925031e-16	5000	23	17	lincRNA	ENSMUSG00000085681.1	1	1	0	1	1	1	1	1	1	1	1	1	1	1	1	1	1	1	1	1	1	1	1	1	0	33	0	48	0	67	15885	0	0	112	0	121	0	124	0
chr5	65847998	65880791	Gm42645;Gm42646;Gm43004,Rhoh	32794	0,2.75085816159315e-06	5000	23	17	TEC, protein_coding	ENSMUSG00000106713.1;ENSMUSG00000106776.1;ENSMUSG00000106681.1,ENSMUSG00000029204.7	1	1	0	1	1	1	1	1	1	1	1	1	1	1	1	1	1	1	1	1	1	1	1	1	0	126	0	51	0	79	0	9	0	89	0	84	0	127	0
chr15	63269302	63296445	Gm41335;Gm49014	27144	0	5000	23	17	lincRNA	ENSMUSG00000115520.2;ENSMUSG00000115369.1	0	0	0	1	1	0	1	1	1	1	1	0	1	1	1	0	1	1	1	1	1	1	1	1	31754	0	145751	0	145801	0	314854	0	0	28	0	39	0	35	0
chrX	159685255	159712256	Sh3kbp1	27002	0	5000	20	17	protein_coding	ENSMUSG00000040990.17	0	0	0	1	0	0	0	1	0	0	0	0	0	0	0	0	0	1	0	0	0	0	0	0	0	50	0	36	0	49	0	16	0	58	0	61	0	50	0
chr4	89269186	89297569	Cdkn2a,Gm12606	28384	0	5000	33	16	protein_coding, lincRNA	ENSMUSG00000044303.6,ENSMUSG00000087659.7	0	0	1	0	0	0	0	1	0	0	0	0	0	1	1	1	0	1	0	0	0	1	0	1	0	72	0	9	0	24	0	11	0	59	0	66	0	81	0
chr2	117332443	117353073	Rasgrp1	20631	0	5000	28	16	protein_coding	ENSMUSG00000027347.18	1	0	0	1	1	1	1	1	1	1	1	1	1	1	1	1	1	1	1	1	1	1	1	1	0	74	0	31	0	66	0	16	0	79	0	58	0	83	0
chr16	76349532	76379520	Nrip1	29989	0	5000	25	16	protein_coding	ENSMUSG00000048490.14	0	0	0	1	1	1	1	1	1	1	1	1	1	1	1	1	1	1	1	1	1	1	1	1	0	140	0	165	0	153	0	67	0	150	0	128	0	162	0
chr10	116539151	116564511	Cnot2,5330438D12Rik	25361	0	5000	24	16	protein_coding, processed_transcript	ENSMUSG00000020166.15,ENSMUSG00000052291.8	1	0	0	1	1	0	1	1	1	1	1	1	1	1	1	0	1	1	1	1	1	1	1	1	0	51	0	2	0	2	4188	0	0	81	0	85	0	92	0
chr19	41011221	41032052	Dntt	20832	0	5000	19	16	protein_coding	ENSMUSG00000025014.13	1	1	0	1	1	1	1	1	1	1	1	1	1	1	1	1	1	1	1	1	1	1	1	1	0	65	0	54	0	46	0	12	0	109	0	89	0	141	0
chr3	103048680	103064859	Csde1;Nras	16180	0	5000	18	16	protein_coding	ENSMUSG00000068823.10;ENSMUSG00000027852.14	0	0	0	0	1	1	1	1	1	1	1	1	1	1	1	1	1	1	1	1	1	1	1	1	0	26	0	12	0	7	0	7	0	19	0	11	0	20	0
chr7	68257935	68281422	Pgpep1l;Fam169b,Gm16157	23488	0	5000	18	16	protein_coding, antisense	ENSMUSG00000030553.3;ENSMUSG00000074071.11,ENSMUSG00000086628.7	1	1	0	1	0	1	0	1	0	0	0	0	0	0	0	1	0	1	0	0	0	0	0	0	0	55	0	46	0	102	0	6	0	88	0	79	0	134	0
chr18	84868948	84892133	Cyb5a	23186	0	5000	17	16	protein_coding	ENSMUSG00000024646.14	1	1	0	1	0	1	0	1	0	0	0	0	0	0	0	1	0	1	0	0	0	0	0	0	0	21	0	75	0	74	0	1	0	49	0	61	0	90	0
chrX	94093406	94127638	Zfx,Gm14798	34233	0	5000	38	15	protein_coding, antisense	ENSMUSG00000079509.10,ENSMUSG00000087640.1	0	0	0	0	1	0	1	0	1	1	1	1	1	1	1	0	1	0	1	1	1	1	1	1	0	65	0	39	0	48	0	21	0	47	0	40	0	56	0
chr15	97814491	97839211	Hdac7	24721	0	5000	23	15	protein_coding	ENSMUSG00000022475.19	1	1	0	1	1	1	1	1	1	1	1	1	1	1	1	1	1	1	1	1	1	1	1	1	0	116	0	33	0	33	0	13	0	86	0	73	0	107	0
chr5	136535688	136573865	Gm38082,Cux1	38178	5.33225083165778e-06,0	5000	22	15	TEC, protein_coding	ENSMUSG00000104369.1,ENSMUSG00000029705.17	1	0	0	1	1	1	1	1	1	1	1	1	1	1	1	1	1	1	1	1	1	1	1	1	0	72	0	19	0	42	0	15	0	78	0	65	0	84	0
chr4	154527551	154559359	Prdm16,Gm13133	31809	2.22044604925031e-16,0	5000	22	15	protein_coding, antisense	ENSMUSG00000039410.16,ENSMUSG00000086565.1	0	0	1	0	1	0	1	0	1	1	1	1	1	1	1	0	1	0	1	1	1	1	1	1	197650	0	151050	0	304940	0	0	11	0	131	0	83	0	98	0
chr17	52272426	52289837	NA	17412	0	5000	21	15	intergenic	NA	1	1	0	1	1	0	1	1	1	1	1	1	1	1	1	0	1	1	1	1	1	1	1	1	7675	0	0	11	0	4	103675	0	0	30	0	36	0	56	0
chr3	30095601	30113740	Mecom	18140	0	5000	21	15	protein_coding	ENSMUSG00000027684.16	0	0	0	0	1	0	1	0	1	1	1	1	1	1	1	0	1	0	1	1	1	1	1	1	64450	0	478659	0	478609	0	0	5	0	42	0	17	0	40	0
chr6	41543712	41563287	Trbv31,Trbj2-7,Trbc2	19576	0	5000	20	15	TR_V_gene, TR_J_gene, TR_C_gene	ENSMUSG00000076499.3,ENSMUSG00000076497.1,ENSMUSG00000076498.2	1	1	0	1	1	1	1	1	1	1	1	1	1	1	1	1	1	1	1	1	1	1	1	1	0	29	0	116	0	212	0	27	0	114	0	94	0	147	0
chr6	51456651	51476716	Nfe2l3;Hnrnpa2b1;Cbx3	20066	0	5000	19	15	protein_coding	ENSMUSG00000029832.16;ENSMUSG00000004980.16;ENSMUSG00000029836.15	0	0	0	0	1	1	1	1	1	1	1	1	1	1	1	1	1	1	1	1	1	1	1	1	0	73	0	46	0	50	0	27	0	81	0	53	0	90	0
chr15	66789256	66813492	Tg;Sla	24237	0	5000	18	15	protein_coding	ENSMUSG00000053469.14;ENSMUSG00000022372.14	1	1	0	1	1	1	1	1	1	1	1	1	1	1	1	1	1	1	1	1	1	1	1	1	0	61	0	53	0	52	0	8	0	73	0	59	0	75	0
chr16	49784488	49804802	Cd47,Gm15518	20315	0	5000	17	15	protein_coding, antisense	ENSMUSG00000055447.19,ENSMUSG00000087066.1	1	0	0	1	1	1	1	1	1	1	1	1	1	1	1	1	1	1	1	1	1	1	1	1	0	84	0	68	0	70	0	25	0	86	0	78	0	88	0
chr12	113418346	113433926	Gm25747;Gm24022;Gm24022;Gm22175,Ighj4;Ighj3;Ighj2;Ighj1,Ighm,Ighd4-1	15581	0	5000	17	15	miRNA, IG_J_gene, IG_C_gene, IG_D_gene	ENSMUSG00000092683.1;ENSMUSG00000092737.2;ENSMUSG00000104594.1;ENSMUSG00000092748.1,ENSMUSG00000076618.1;ENSMUSG00000076619.1;ENSMUSG00000076620.2;ENSMUSG00000076621.1,ENSMUSG00000076617.9,ENSMUSG00000094028.1	0	0	0	0	1	1	1	1	1	1	1	1	1	1	1	1	1	1	1	1	1	1	1	1	0	196	0	38	0	38	0	26	0	71	0	52	0	73	0
chr5	107894113	107913691	Rpl5;Fam69a,Snord21;Gm22270;Gm26387	19579	0	5000	23	14	protein_coding, snoRNA	ENSMUSG00000058558.12;ENSMUSG00000029270.10,ENSMUSG00000064453.1;ENSMUSG00000077222.1;ENSMUSG00000077426.1	0	0	0	0	1	1	1	1	1	1	1	1	1	1	1	1	1	1	1	1	1	1	1	1	0	32	0	18	0	22	0	14	0	38	0	16	0	35	0
chr10	21228063	21253910	Gm33728	25848	0	5000	21	14	lincRNA	ENSMUSG00000111200.1	1	1	0	1	0	0	1	1	1	1	1	1	1	0	1	1	1	1	1	1	1	1	1	1	0	30	0	38	0	39	0	4	0	48	0	40	0	45	0
chr18	50008384	50032536	Tnfaip8	24153	0	5000	20	14	protein_coding	ENSMUSG00000062210.13	1	0	0	1	1	1	1	1	1	1	1	1	1	1	1	1	1	1	1	1	1	1	1	1	0	99	0	80	0	99	0	49	0	142	0	120	0	95	0
chr3	60560699	60581289	Mbnl1	20591	0	5000	19	14	protein_coding	ENSMUSG00000027763.13	0	0	0	0	0	0	1	0	1	1	0	1	1	1	1	0	1	0	1	1	1	1	1	1	0	15	0	13	0	23	32648	0	0	78	0	26	0	47	0
chr11	11552701	11571200	Gm11998	18500	0	5000	18	14	antisense	ENSMUSG00000087452.1	1	1	0	1	1	1	1	1	1	1	1	1	1	1	1	1	1	1	1	1	1	1	1	1	0	76	0	45	0	71	0	24	0	101	0	85	0	64	0
chr16	87432046	87456229	Ltn1;Rwdd2b;Usp16	24184	0,3.88082472513318e-06	5000	17	14	protein_coding	ENSMUSG00000052299.9;ENSMUSG00000041079.12;ENSMUSG00000025616.14	0	0	0	0	1	1	1	1	1	1	1	1	1	1	1	1	1	1	1	1	1	1	1	1	0	87	0	79	0	88	0	53	0	92	0	74	0	92	0
chr1	88266073	88283785	Hjurp;Trpm8	17713	0	5000	17	14	protein_coding	ENSMUSG00000044783.16;ENSMUSG00000036251.16	0	0	0	0	1	0	1	0	1	1	1	1	1	1	1	0	1	0	1	1	1	1	1	1	0	234	0	200	0	235	0	45	0	180	0	176	0	208	0
chr6	31079237	31095387	Lncpint	16151	0	5000	16	14	lincRNA	ENSMUSG00000044471.12	1	0	1	0	1	1	1	1	1	1	1	1	1	1	1	1	1	1	1	1	1	1	1	1	0	9	19162	0	0	1	0	5	0	39	0	25	0	34	0
chr6	117909954	117929529	Gm43863,Hnrnpf	19576	0	5000	16	14	TEC, protein_coding	ENSMUSG00000107608.1,ENSMUSG00000042079.13	0	0	0	1	1	1	1	1	1	1	1	1	1	1	1	1	1	1	1	1	1	1	1	1	0	54	0	22	0	39	0	21	0	76	0	63	0	71	0
chr1	43449828	43469016	Nck2	19189	0	5000	14	14	protein_coding	ENSMUSG00000066877.11	1	0	0	1	0	0	1	1	1	1	1	1	0	1	1	1	1	1	1	1	1	1	1	1	0	15	0	65	0	74	0	9	0	77	0	82	0	80	0
chr1	36827021	36847685	Tmem131	20665	0	5000	24	13	protein_coding	ENSMUSG00000026116.11	1	0	0	1	1	1	1	1	1	1	1	1	1	1	1	1	1	1	1	1	1	1	1	1	0	10	29220	0	29220	0	29270	0	0	42	0	31	0	40	0
chr17	52299510	52320791	CT033752.2;CT033752.1	21282	0	5000	22	13	lincRNA	ENSMUSG00000117076.1;ENSMUSG00000117033.1	1	1	0	1	1	0	1	1	1	1	1	1	1	1	1	0	1	1	1	1	1	1	1	1	0	2	0	25	0	6	127958	0	0	26	0	5	0	33	0
chr6	108824561	108844625	Arl8b;Edem1	20065	0	5000	20	13	protein_coding	ENSMUSG00000030105.8;ENSMUSG00000030104.9	1	1	0	1	0	1	0	1	0	0	0	1	1	0	0	1	1	1	0	0	0	1	1	0	0	121	0	137	0	169	0	46	0	127	0	124	0	131	0
chr18	32936997	32951971	Camk4,2310026I22Rik	14975	0	5000	16	13	protein_coding, antisense	ENSMUSG00000038128.7,ENSMUSG00000097710.2	1	0	0	1	1	0	1	1	1	1	1	1	1	1	1	1	1	1	1	1	1	1	1	1	0	2	0	54	0	73	0	2	0	49	0	50	0	71	0
chr13	37851710	37880439	Rreb1	28730	2.26031160688311e-06,3.06700453456266e-06	5000	16	13	protein_coding	ENSMUSG00000039087.17	1	0	0	1	1	0	1	1	1	1	1	1	1	1	1	0	1	1	1	1	1	1	1	1	0	80	0	27	0	43	0	21	0	118	0	71	0	83	0
chr5	124221641	124242198	Pitpnm2,Pitpnm2os1;Gm42425	20558	0	5000	15	13	protein_coding, antisense	ENSMUSG00000029406.15,ENSMUSG00000090220.1;ENSMUSG00000105759.1	1	1	0	1	1	1	1	1	1	1	1	1	1	1	1	1	1	1	1	1	1	1	1	1	0	46	0	2	0	3	55790	0	0	50	0	49	0	76	0
chr18	15193709	15212064	AC102342.2;AC102342.1	18356	0	5000	15	13	lincRNA	ENSMUSG00000117613.1;ENSMUSG00000117404.1	1	0	0	1	1	0	1	1	1	1	1	1	1	1	1	0	1	1	1	1	1	1	1	1	0	36	0	38	0	35	0	33	0	76	0	72	0	85	0
chr18	7866083	7881057	Wac,AC130718.2	14975	0	5000	15	13	protein_coding, antisense	ENSMUSG00000024283.15,ENSMUSG00000117505.1	0	0	0	0	1	0	1	0	1	1	1	1	1	1	1	0	1	0	1	1	1	1	1	1	0	47	0	38	0	45	0	30	0	58	0	42	0	63	0
chr16	32512831	32531211	Zdhhc19	18381	0	5000	14	13	protein_coding	ENSMUSG00000052363.8	1	0	0	1	1	1	1	1	1	1	1	1	1	1	1	1	1	1	1	1	1	1	1	1	0	58	0	10	0	13	0	2	0	52	0	68	0	77	0
chr18	34949316	34961875	Hspa9	12560	0	5000	14	13	protein_coding	ENSMUSG00000024359.10	1	0	0	1	1	1	1	1	1	1	1	1	1	1	1	1	1	1	1	1	1	1	1	1	0	51	0	22	0	32	0	17	0	49	0	35	0	36	0
chr6	31181518	31196200	Lncpint	14683	0	5000	14	13	lincRNA	ENSMUSG00000044471.12	1	0	0	1	1	1	1	1	1	1	1	1	1	1	1	1	1	1	1	1	1	1	1	1	0	18	0	23	0	41	0	3	0	25	0	36	0	40	0
chrY	90792234	90815763	Gm47283	23530	0	5000	14	13	protein_coding	ENSMUSG00000096768.7	NA	NA	NA	NA	0	0	0	0	0	0	0	0	0	0	0	0	0	0	0	0	0	0	0	0	0	396	0	124	0	199	0	114	0	261	0	249	0	277	0
chr12	107910595	107937374	Bcl11b	26780	0	5000	23	12	protein_coding	ENSMUSG00000048251.15	1	0	0	1	0	0	0	1	1	0	1	1	0	1	1	0	0	1	1	1	1	1	0	1	61525	0	0	26	0	42	66775	0	0	70	0	79	0	105	0
chr2	9860158	9884226	Gata3;4930412O13Rik;9230102O04Rik,Gm13256	24069	0	5000	22	12	protein_coding, antisense	ENSMUSG00000015619.10;ENSMUSG00000025783.2;ENSMUSG00000079602.2,ENSMUSG00000086618.1	0	0	0	1	1	0	1	0	1	1	1	1	1	1	1	0	1	0	1	1	1	1	1	1	0	81	0	140	0	159	0	37	0	119	0	100	0	131	0
chr2	103778066	103796240	Caprin1	18175	0	5000	20	12	protein_coding	ENSMUSG00000027184.14	0	0	0	0	1	0	1	1	1	1	1	1	1	1	1	1	1	1	1	1	1	1	1	1	0	25	0	10	0	12	0	7	0	23	0	4	0	43	0
chr16	10678157	10708629	Clec16a,Gm15558	30473	1.11022302462516e-16,2.22044604925031e-16	5000	18	12	protein_coding, antisense	ENSMUSG00000068663.14,ENSMUSG00000087384.1	1	1	0	1	1	0	1	1	1	1	1	1	1	1	1	1	1	1	1	1	1	1	1	1	0	5	0	18	0	20	0	3	0	91	0	60	0	91	0
chr15	63244581	63264455	Gm41335;Gm49014	19875	0	5000	18	12	lincRNA	ENSMUSG00000115520.2;ENSMUSG00000115369.1	0	0	0	0	1	0	1	0	1	1	1	1	1	1	1	0	1	1	1	1	1	1	1	1	63744	0	121030	0	121080	0	346844	0	0	14	0	21	0	29	0
chr13	28942963	28962927	Sox4,Gm26735	19965	0	5000	17	12	protein_coding, lincRNA	ENSMUSG00000076431.4,ENSMUSG00000097461.1	1	0	0	1	1	1	1	1	1	1	1	1	1	1	1	1	1	1	1	1	1	1	1	1	0	162	0	99	0	110	0	63	0	107	0	106	0	110	0
chr1	171911419	171926671	Slamf6,Gm37065	15253	0	5000	16	12	protein_coding, antisense	ENSMUSG00000015314.10,ENSMUSG00000104413.1	0	1	0	1	1	1	1	1	1	1	1	1	1	1	1	1	1	1	1	1	1	1	1	1	0	72	0	27	0	57	0	13	0	44	0	39	0	53	0
chr6	31107132	31129154	5330406M23Rik,Lncpint	22023	0	5000	16	12	TEC, lincRNA	ENSMUSG00000104030.1,ENSMUSG00000044471.12	1	0	1	0	1	1	1	1	1	1	1	1	1	1	1	1	1	1	1	1	1	1	1	1	0	60	0	25	0	50	0	22	0	59	0	44	0	45	0
chr12	106300435	106316503	NA	16069	0	5000	16	12	intergenic	NA	1	0	0	1	1	0	1	1	1	1	1	1	1	1	1	0	1	1	1	1	1	1	1	1	124984	0	0	9	0	20	244434	0	0	36	0	24	0	51	0
chr10	5799442	5813097	Fbxo5;Mtrf1l	13656	0	5000	16	12	protein_coding	ENSMUSG00000019773.7;ENSMUSG00000019774.8	0	0	0	1	1	0	1	0	1	1	1	1	1	1	1	0	1	0	1	1	1	1	1	1	0	45	0	34	0	35	0	25	0	67	0	68	0	63	0
chr16	4191068	4214285	Crebbp	23218	8.14803569060274e-08,0	5000	16	12	protein_coding	ENSMUSG00000022521.10	0	0	0	0	1	0	1	0	1	1	1	1	1	1	1	0	1	0	1	1	1	1	1	1	0	27	0	13	0	41	0	8	0	57	0	28	0	55	0
chr18	81395933	81417187	NA	21255	0	5000	16	12	intergenic	NA	1	0	1	1	0	0	0	1	0	0	0	0	0	0	0	0	0	1	0	0	0	0	0	0	0	45	0	27	0	28	0	8	0	93	0	51	0	78	0
chr5	136614489	136631130	NA	16642	0	5000	15	12	intergenic	NA	1	1	0	1	1	0	1	1	1	1	1	1	1	1	1	0	1	1	1	1	1	1	1	1	0	30	0	8	0	3	0	1	0	56	0	35	0	77	0
chr8	57503865	57519969	Hmgb2,2500002B13Rik	16105	0	5000	15	12	protein_coding, processed_transcript	ENSMUSG00000054717.7,ENSMUSG00000096917.2	0	0	0	0	1	1	1	1	1	1	1	1	1	1	1	1	1	1	1	1	1	1	1	1	0	70	0	58	0	76	0	28	0	69	0	58	0	63	0
chrX	52742976	52761298	Kis2	18323	0	5000	15	12	processed_transcript	ENSMUSG00000086173.7	1	0	0	1	0	0	0	0	0	0	0	0	0	0	1	0	0	1	0	0	1	0	0	1	0	37	0	56	0	72	0	6	0	58	0	56	0	59	0
chr15	73144272	73167053	Ago2	22782	0	5000	14	12	protein_coding	ENSMUSG00000036698.11	1	0	0	0	1	1	1	1	1	1	1	1	1	1	1	1	1	1	1	1	1	1	1	1	0	153	0	79	0	121	0	27	0	123	0	72	0	92	0
chr3	130965460	130982128	NA	16669	0	5000	14	12	intergenic	NA	1	0	0	1	1	0	1	1	1	1	1	1	1	1	1	1	1	1	1	1	1	1	1	1	1409	0	0	6	0	18	31971	0	0	30	0	17	0	55	0
chr6	66529155	66541879	Mad2l1	12725	0	5000	14	12	protein_coding	ENSMUSG00000029910.14	0	0	0	0	1	1	1	1	1	1	1	1	1	1	1	1	1	1	1	1	1	1	1	1	0	40	0	51	0	54	0	22	0	39	0	38	0	52	0
chr15	80795884	80813333	Tnrc6b	17450	0	5000	14	12	protein_coding	ENSMUSG00000047888.10	0	0	0	1	1	0	1	0	1	1	1	1	1	1	1	1	1	1	1	1	1	1	1	1	0	35	0	12	0	11	83666	0	0	18	0	15	0	40	0
chr15	77828497	77844977	Gm22107,Myh9	16481	0	5000	13	12	snRNA, protein_coding	ENSMUSG00000084497.1,ENSMUSG00000022443.17	1	1	1	1	1	1	1	1	1	1	1	1	1	1	1	1	1	1	1	1	1	1	1	1	0	85	0	34	0	40	0	12	0	58	0	49	0	84	0
chr3	95917998	95931725	Anp32e	13728	0	5000	13	12	protein_coding	ENSMUSG00000015749.12	1	0	0	1	1	1	1	1	1	1	1	1	1	1	1	1	1	1	1	1	1	1	1	1	0	37	0	11	0	13	0	10	0	38	0	42	0	54	0
chr6	134182424	134199553	Etv6	17130	0	5000	13	12	protein_coding	ENSMUSG00000030199.16	0	0	0	0	1	1	1	1	1	1	1	1	1	1	1	1	1	1	1	1	1	1	1	1	0	30	0	23	0	30	0	13	0	97	0	60	0	58	0
chr8	33646456	33665000	Gsr	18545	0	5000	13	12	protein_coding	ENSMUSG00000031584.16	0	0	1	0	1	1	0	1	1	0	0	1	1	0	1	1	0	1	1	1	0	1	1	1	0	34	0	31	0	33	0	23	0	51	0	47	0	51	0
chr6	47577313	47594442	Ezh2,Gm44282	17130	0	5000	12	12	protein_coding, processed_pseudogene	ENSMUSG00000029687.16,ENSMUSG00000107628.1	0	0	0	1	1	0	1	0	1	1	1	1	1	1	1	1	1	1	1	1	1	1	1	1	0	12	0	6	0	8	57	0	0	35	0	15	0	24	0
chr15	6584072	6604430	Fyb,Gm2245	20359	0	5000	17	11	protein_coding, antisense	ENSMUSG00000022148.16,ENSMUSG00000089647.2	1	1	0	1	0	0	0	0	0	0	0	0	0	0	0	0	0	0	0	0	0	0	0	0	4221	0	0	72	0	83	0	3	0	109	0	88	0	90	0
chr4	135904395	135920054	Cnr2	15660	0	5000	16	11	protein_coding	ENSMUSG00000062585.11	0	0	1	0	1	1	1	1	1	1	1	1	1	1	1	1	1	1	1	1	1	1	1	1	0	19	295	0	0	6	445	0	0	17	0	6	0	14	0
chr12	107110627	107130103	Gm16085	19477	0	5000	16	11	lincRNA	ENSMUSG00000086037.1	1	1	0	1	0	1	0	1	0	1	1	0	0	1	1	1	1	1	1	1	1	0	0	1	86446	0	0	12	0	18	18396	0	0	34	0	19	0	41	0
chr16	46098862	46113372	Cd96	14511	0	5000	15	11	protein_coding	ENSMUSG00000022657.9	1	0	0	1	0	0	0	1	0	0	0	0	0	0	0	0	0	1	0	0	0	0	0	0	0	5	0	67	0	56	0	3	0	56	0	62	0	74	0
chr1	137800102	137813386	Gm37293	13285	0	5000	15	11	TEC	ENSMUSG00000104112.1	0	0	0	1	0	0	0	1	0	0	0	0	0	0	0	0	0	1	0	0	0	0	0	0	0	27	0	19	0	15	0	7	0	33	0	30	0	46	0
chrX	18205775	18235186	Kdm6a	29412	1.69413064166068e-06,0,1.35960319491701e-06	5000	15	11	protein_coding	ENSMUSG00000037369.17	0	0	0	0	0	0	0	0	0	0	0	0	1	0	0	0	0	0	1	0	0	0	1	0	0	3	0	39	0	55	4513	0	0	8	0	4	0	10	0
chr6	52894458	52915502	Jazf1	21045	0	5000	14	11	protein_coding	ENSMUSG00000063568.11	1	1	0	1	1	1	1	1	1	1	1	1	1	1	1	1	1	1	1	1	1	1	1	1	0	11	3497	0	42347	0	3697	0	0	31	0	25	0	61	0
chr7	97719939	97733640	Clns1a;Aqp11	13702	0	5000	14	11	protein_coding	ENSMUSG00000025439.5;ENSMUSG00000042797.9	1	1	0	1	1	0	1	1	1	1	1	1	1	1	1	1	1	1	1	1	1	1	1	1	3709	0	0	7	0	1	4059	0	0	31	0	43	0	81	0
chr10	21084193	21101263	Gm48189	17071	0	5000	13	11	lincRNA	ENSMUSG00000111102.1	1	1	0	1	1	1	1	1	1	1	1	1	0	1	1	1	1	1	1	1	1	1	1	1	0	41	0	5	6542	0	242	0	0	50	0	33	0	47	0
chr14	78430661	78444797	NA	14137	0	5000	13	11	intergenic	NA	1	0	0	1	1	1	1	1	1	1	1	1	1	1	1	1	1	1	1	1	1	1	1	1	0	17	0	15	0	8	4152	0	0	49	0	26	0	60	0
chr4	133806990	133825586	Gm12974	18597	0	5000	13	11	lincRNA	ENSMUSG00000084789.1	0	0	0	0	1	1	1	1	1	1	1	1	1	1	1	1	1	1	1	1	1	1	1	1	0	38	0	20	0	27	0	22	0	28	0	34	0	50	0
chr12	73569440	73582099	NA	12660	0	5000	13	11	intergenic	NA	0	0	0	1	1	0	1	0	1	1	1	1	1	1	1	1	1	1	1	1	1	1	1	1	2400	0	0	13	0	10	0	2	0	34	0	29	0	21	0
chr6	7842848	7857040	Gm43961,C1galt1	14193	0	5000	13	11	TEC, protein_coding	ENSMUSG00000107549.1,ENSMUSG00000042460.5	0	0	0	1	1	0	1	0	1	0	1	1	1	1	1	0	1	0	1	1	1	1	1	1	0	100	0	83	0	76	0	38	0	75	0	84	0	112	0
chr2	170183954	170200163	Gm17619	16210	0	5000	13	11	lincRNA	ENSMUSG00000097514.1	0	0	0	1	0	0	1	1	0	0	0	0	0	0	1	1	1	1	0	0	0	0	1	0	0	20	0	17	0	16	0	6	0	61	0	38	0	48	0
chr16	93137511	93156858	NA	19348	1,11E-02	5000	13	11	intergenic	NA	1	0	0	1	0	0	0	1	0	0	0	0	0	0	0	0	0	1	0	0	0	0	0	0	0	26	0	7	0	7	0	11	0	39	0	24	0	64	0
chr17	51804734	51817792	Satb1	13059	0	5000	12	11	protein_coding	ENSMUSG00000023927.15	1	1	0	1	1	1	1	1	1	1	1	1	1	1	1	1	1	1	1	1	1	1	1	1	0	55	0	64	0	101	0	8	0	52	0	49	0	57	0
chr17	52454763	52466854	AC121600.1	12092	0	5000	12	11	lincRNA	ENSMUSG00000117035.1	1	1	0	1	1	0	1	1	1	1	1	1	1	1	1	0	1	1	1	1	1	1	1	1	0	3	0	30	0	24	5762	0	0	19	0	14	0	33	0
chr9	72384819	72401399	Gm37150,BC065403,Gm27230	16581	0	5000	12	11	TEC, antisense, processed_transcript	ENSMUSG00000102925.1,ENSMUSG00000097211.2,ENSMUSG00000098959.1	1	1	0	1	1	0	1	1	1	1	1	1	1	1	1	0	1	1	1	1	1	1	1	1	0	4	0	2	6850	0	36800	0	0	11	0	22	0	53	0
chr3	104559630	104571886	NA	12257	0	5000	12	11	intergenic	NA	1	0	0	1	1	0	1	1	1	1	1	1	1	1	1	0	1	1	1	1	1	1	1	1	0	22	14279	0	44263	0	40979	0	0	31	0	22	0	42	0
chr3	60470493	60481768	Mbnl1	11276	0	5000	12	11	protein_coding	ENSMUSG00000027763.13	1	0	0	1	1	1	0	1	1	1	1	1	1	0	1	1	1	1	1	1	1	1	1	1	0	64	0	48	0	75	0	10	0	52	0	47	0	62	0
chr9	69754458	69768112	Foxb1,B230323A14Rik	13655	0	5000	12	11	protein_coding, antisense	ENSMUSG00000059246.4,ENSMUSG00000097623.7	0	0	0	1	1	0	1	1	1	1	1	1	1	1	1	0	1	1	1	1	1	1	1	1	181037	0	0	2	219587	0	221287	0	0	16	0	14	0	47	0
chr3	60495495	60512654	Mbnl1	17160	1.99976444958949e-07,8.327556958454e-07	5000	12	11	protein_coding	ENSMUSG00000027763.13	1	0	0	1	1	1	0	1	1	0	0	1	1	0	1	1	0	1	1	1	1	1	1	1	0	64	0	82	0	104	0	14	0	72	0	72	0	83	0
chr1	178313318	178325618	Cox20;Hnrnpu,B230369F24Rik	12301	0	5000	12	11	protein_coding, antisense	ENSMUSG00000026500.6;ENSMUSG00000039630.10,ENSMUSG00000086350.1	0	0	0	0	0	1	1	1	0	0	0	1	1	1	1	1	1	1	1	0	0	1	1	1	0	59	0	28	0	49	0	33	0	70	0	69	0	84	0
chr14	114942473	114954659	1700100I10Rik;Gm31072	12187	0	5000	12	11	lincRNA	ENSMUSG00000115372.1;ENSMUSG00000114979.1	0	0	1	1	0	0	0	1	0	0	0	0	0	0	0	0	0	1	0	0	0	0	0	0	0	56	0	45	0	38	0	33	0	64	0	57	0	65	0
chr1	86517998	86531282	Ptma	13285	0	5000	12	11	protein_coding	ENSMUSG00000026238.14	0	0	0	0	0	1	0	1	0	0	0	0	0	0	0	1	0	1	0	0	0	0	0	0	0	98	0	53	0	75	0	42	0	83	0	93	0	88	0
chr1	137894074	137905390	Gm4258	11317	0	5000	12	11	processed_transcript	ENSMUSG00000098243.3	1	0	0	1	0	0	0	0	0	0	0	0	0	0	0	0	0	0	0	0	0	0	0	0	0	68	0	38	0	47	0	8	0	37	0	36	0	52	0
chr14	75171139	75183812	Lcp1	12674	0	5000	11	11	protein_coding	ENSMUSG00000021998.16	1	0	0	1	1	1	1	1	1	1	1	1	1	1	1	1	1	1	1	1	1	1	1	1	0	91	0	39	0	66	0	21	0	82	0	65	0	77	0
chr10	91163567	91174784	Tmpo	11218	0	5000	11	11	protein_coding	ENSMUSG00000019961.17	0	0	0	1	1	1	1	1	1	1	1	1	1	1	1	1	1	1	1	1	1	1	1	1	0	55	0	43	0	68	0	33	0	72	0	57	0	61	0
chr3	22072174	22087372	Tbl1xr1,Gm5842,Gm43672	15199	0	5000	11	11	protein_coding, processed_pseudogene, lincRNA	ENSMUSG00000027630.13,ENSMUSG00000103293.1,ENSMUSG00000106019.1	0	0	0	1	1	1	1	1	1	1	1	1	1	1	1	1	1	1	1	1	1	1	1	1	0	95	0	67	0	70	0	40	0	90	0	63	0	97	0
chr4	32334866	32348079	Bach2	13214	0	5000	11	11	protein_coding	ENSMUSG00000040270.16	0	0	1	0	1	1	1	1	1	1	1	1	1	1	1	1	1	1	1	1	1	1	1	1	0	25	0	35	0	53	0	13	0	46	0	28	0	24	0
chr15	85660905	85675446	Gm49539,Lncppara	14542	0	5000	11	11	lincRNA, processed_transcript	ENSMUSG00000116004.1,ENSMUSG00000116305.1	1	0	0	0	1	0	1	1	1	1	1	1	1	1	1	1	1	1	1	1	1	1	1	1	0	14	6654	0	3004	0	0	1	0	47	0	39	0	50	0
chr12	33300344	33316411	Atxn7l1	16068	4,10E+07	5000	11	11	protein_coding	ENSMUSG00000020564.17	1	0	0	0	0	1	0	1	1	0	0	1	1	1	1	1	1	1	1	1	1	1	1	1	0	107	0	67	0	91	0	44	0	101	0	83	0	110	0
chr12	32953675	32967795	Sypl,4933406C10Rik	14121	2,92E+07	5000	11	11	protein_coding, lincRNA	ENSMUSG00000020570.15,ENSMUSG00000097494.7	0	0	0	0	1	1	0	1	1	0	0	1	0	1	1	1	1	1	1	1	0	1	1	1	0	52	0	38	0	28	0	24	0	46	0	45	0	45	0
chr2	98661344	98672150	Gm10801;Gm10800	10807	0	5000	11	11	protein_coding	ENSMUSG00000075015.3;ENSMUSG00000075014.1	0	0	0	1	0	0	0	0	0	0	0	0	0	0	0	0	0	0	0	0	0	0	0	0	0	70	0	72	0	74	0	66	0	68	0	69	0	70	0
chr15	75078745	75093286	Gm28502	14542	0	5000	18	10	lincRNA	ENSMUSG00000099452.1	0	0	0	0	1	0	1	1	1	1	0	0	1	1	1	1	1	1	1	1	1	1	1	1	0	49	0	37	0	41	0	33	0	45	0	45	0	59	0
chr14	73107799	73124859	Rcbtb2	17061	0	5000	17	10	protein_coding	ENSMUSG00000022106.14	1	1	0	1	1	1	1	1	1	1	1	1	1	1	1	1	1	1	1	1	1	1	1	1	0	46	0	28	0	43	0	8	0	73	0	65	0	63	0
chr1	164061566	164080754	Sell	19189	0	5000	17	10	protein_coding	ENSMUSG00000026581.14	1	0	0	1	1	1	0	1	1	0	1	1	1	1	1	1	0	1	1	1	1	1	1	1	0	140	0	58	0	122	0	13	0	109	0	111	0	120	0
chr6	146480127	146498234	Itpr2	18108	0	5000	16	10	protein_coding	ENSMUSG00000030287.15	1	0	0	1	1	0	1	1	1	1	1	1	1	1	1	1	1	1	1	1	1	1	1	1	0	36	0	43	0	35	3315	0	0	39	0	55	0	66	0
chr2	170122064	170142203	Zfp217	20140	0	5000	16	10	protein_coding	ENSMUSG00000052056.14	1	0	0	1	0	1	0	1	0	0	0	0	0	0	0	1	1	1	0	0	0	1	0	0	0	99	0	23	0	56	0	13	0	89	0	72	0	90	0
chr2	101544136	101560836	B230118H07Rik	16701	0	5000	13	10	protein_coding	ENSMUSG00000027165.16	1	1	0	1	1	0	1	1	1	1	1	1	1	1	1	0	1	1	1	1	1	1	1	1	0	4	37763	0	37813	0	36513	0	0	40	0	46	0	58	0
chr13	41366809	41382877	Nedd9,Gm26877;Gm48571	16069	1,11E-02	5000	13	10	protein_coding, antisense	ENSMUSG00000021365.15,ENSMUSG00000097373.1;ENSMUSG00000114914.1	0	0	0	1	1	0	1	1	1	1	1	1	1	1	1	1	1	1	1	1	1	1	1	1	0	28	0	29	0	34	0	6	0	56	0	32	0	51	0
chr12	54182275	54202724	Egln3	20450	0	5000	13	10	protein_coding	ENSMUSG00000035105.5	0	0	0	0	1	0	1	0	1	1	1	1	1	1	1	1	1	1	1	1	1	1	1	1	0	10	0	31	0	25	0	8	0	96	0	108	0	85	0
chr17	10303959	10320403	Qk	16445	1.84932606746013e-05,9.87812120989418e-09	5000	13	10	protein_coding	ENSMUSG00000062078.15	0	0	0	0	1	0	0	0	1	1	1	1	1	1	1	0	1	1	1	1	1	1	1	1	0	55	0	38	0	56	0	32	0	70	0	39	0	56	0
chr13	28501324	28517392	Gm6081,2610307P16Rik	16069	3,38E+07	5000	12	10	processed_pseudogene, processed_transcript	ENSMUSG00000086785.1,ENSMUSG00000085936.7	1	0	0	1	1	1	1	1	1	1	1	1	1	1	1	1	1	1	1	1	1	1	1	1	0	55	0	52	0	34	0	20	0	67	0	48	0	55	0
chr19	58369753	58383956	Gfra1	14204	0	5000	12	10	protein_coding	ENSMUSG00000025089.15	0	0	0	1	1	1	1	1	1	1	1	1	1	1	1	1	1	1	1	1	1	1	1	1	0	30	70343	0	72652	0	0	3	0	38	0	35	0	34	0
chr14	27379441	27397476	Arhgef3,Gm23633	18036	1,63E+07	5000	12	10	protein_coding, miRNA	ENSMUSG00000021895.10,ENSMUSG00000093034.1	0	0	0	1	1	0	1	1	1	1	1	1	1	1	1	1	1	1	1	1	1	1	1	1	0	5	0	10	0	24	0	1	0	53	0	28	0	30	0
chr1	69762952	69775744	Gm37930	12793	0	5000	12	10	TEC	ENSMUSG00000103402.1	1	0	0	1	1	0	1	1	1	1	1	1	1	1	1	0	1	1	1	1	1	1	1	1	3101	0	0	22	0	39	0	2	0	36	0	34	0	43	0
chr11	102546646	102558817	Gm25337,Gpatch8	12172	0	5000	12	10	snRNA, protein_coding	ENSMUSG00000065657.1,ENSMUSG00000034621.14	0	0	0	0	1	0	1	1	1	1	1	1	1	1	1	1	1	1	1	1	1	1	1	1	0	23	0	15	0	12	0	2	0	16	0	19	0	26	0
chr12	55294829	55308462	Ppp2r3c;1110008L16Rik	13634	0	5000	12	10	protein_coding	ENSMUSG00000021022.9;ENSMUSG00000021023.14	0	0	0	0	1	1	1	1	1	0	1	1	1	1	1	1	1	1	1	1	1	1	1	1	0	36	0	20	0	26	0	19	0	47	0	34	0	36	0
chr10	88676826	88688531	Spic	11706	0	5000	12	10	protein_coding	ENSMUSG00000004359.16	0	0	0	0	1	0	1	0	1	1	1	1	1	1	1	0	1	0	1	1	1	1	1	1	0	2	38768	0	38518	0	6875	0	0	19	0	3	0	18	0
chr6	67260782	67272528	Serbp1	11747	0	5000	12	10	protein_coding	ENSMUSG00000036371.6	0	0	0	1	0	1	0	1	0	0	0	0	0	0	1	1	0	1	0	0	0	0	0	0	0	58	0	58	0	51	0	33	0	60	0	45	0	56	0
chr14	16166335	16179496	Gm8517	13162	0	5000	12	10	processed_pseudogene	ENSMUSG00000114484.1	1	1	0	1	0	0	0	1	0	0	0	0	0	0	0	0	0	1	0	0	0	0	0	0	0	68	0	50	0	62	0	8	0	51	0	47	0	46	0
chr11	55115569	55127740	Slc36a3,Gm12231;Mup-ps22	12172	0	5000	11	10	protein_coding, processed_pseudogene	ENSMUSG00000049491.15,ENSMUSG00000044751.5;ENSMUSG00000080738.1	1	0	0	1	1	0	1	1	1	1	1	1	1	1	1	1	1	1	1	1	1	1	1	1	0	11	0	9	0	12	1818	0	0	24	0	26	0	38	0
chr12	80107946	80121579	Zfp36l1,Gm26669;1300014J16Rik,2310015A10Rik	13634	0	5000	11	10	protein_coding, lincRNA, processed_transcript	ENSMUSG00000021127.7,ENSMUSG00000097417.1;ENSMUSG00000112545.1,ENSMUSG00000097729.2	0	0	0	1	1	1	1	1	1	1	1	1	1	1	1	1	1	1	1	1	1	1	1	1	0	158	0	44	0	77	0	21	0	44	0	22	0	67	0
chr3	104856231	104870938	Capza1;St7l	14708	0	5000	11	10	protein_coding	ENSMUSG00000070372.11;ENSMUSG00000045576.16	0	0	0	0	1	1	1	1	1	1	1	1	1	1	1	1	1	1	1	1	1	1	1	1	0	44	0	34	0	43	0	29	0	32	0	35	0	56	0
chr5	136373191	136388364	Cux1,Gm16599,Mir721	15174	0	5000	11	10	protein_coding, antisense, miRNA	ENSMUSG00000029705.17,ENSMUSG00000086220.1,ENSMUSG00000106479.1	0	0	0	0	1	1	1	1	1	1	1	1	1	1	1	1	1	1	1	1	1	1	1	1	8435	0	61485	0	61535	0	70285	0	0	10	0	4	0	19	0
chr9	96614961	96629103	Rasa2	14143	2,59E+07	5000	11	10	protein_coding	ENSMUSG00000032413.12	0	0	0	0	1	0	1	0	1	1	1	1	1	1	1	0	1	1	1	1	1	1	1	1	0	1	0	2	0	17	1446	0	0	11	0	10	0	12	0
chr10	23783080	23793810	Rps12,Snora33;Snord100;Gm23130	10731	0	5000	11	10	protein_coding, snoRNA	ENSMUSG00000061983.7,ENSMUSG00000070063.1;ENSMUSG00000080486.1;ENSMUSG00000077440.1	0	0	0	0	1	1	1	1	0	0	0	1	1	0	1	1	1	1	1	1	1	1	1	1	0	43	0	34	0	44	0	16	0	34	0	33	0	54	0
chr13	94484289	94495001	Ap3b1	10713	0	5000	11	10	protein_coding	ENSMUSG00000021686.6	0	0	0	0	1	0	1	0	1	1	1	1	1	1	1	0	1	0	1	1	1	1	1	1	19788	0	40638	0	83488	0	19788	0	0	13	538	0	0	12	0
chr11	52328570	52342201	NA	13632	0	5000	11	10	intergenic	NA	1	1	0	1	0	1	0	1	0	0	0	0	0	0	0	1	0	1	0	0	0	0	0	0	1048	0	0	15	0	8	9819	0	0	33	0	18	0	44	0
chr6	67286720	67298465	Serbp1;Il12rb2	11746	0	5000	11	10	protein_coding	ENSMUSG00000036371.6;ENSMUSG00000018341.12	0	0	0	0	1	0	0	0	0	0	0	0	0	0	1	1	0	1	0	0	0	0	0	0	17584	0	0	22	0	24	0	4	0	66	0	38	0	40	0
chr18	46739693	46749354	Atg12;Ap3s1	9662	0	5000	10	10	protein_coding	ENSMUSG00000032905.5;ENSMUSG00000024480.9	1	0	0	1	1	1	1	1	1	1	1	1	1	1	1	1	1	1	1	1	1	1	1	1	0	52	0	61	0	83	0	29	0	72	0	61	0	58	0
chr5	124187380	124199616	Pitpnm2,Pitpnm2os2	12237	0	5000	10	10	protein_coding, antisense	ENSMUSG00000029406.15,ENSMUSG00000089842.2	1	0	0	1	1	1	1	1	1	1	1	1	1	1	1	1	1	1	1	1	1	1	1	1	14833	0	279	0	1929	0	21529	0	0	24	0	20	0	36	0
chr9	15302958	15314662	4931406C07Rik;Taf1d,mmu-mir-7650,Gm25500;Gm24455;Gm24299	11705	1,20E+05	5000	10	10	protein_coding, miRNA, snoRNA	ENSMUSG00000031938.15;ENSMUSG00000031939.16,ENSMUSG00000105847.1,ENSMUSG00000077614.1;ENSMUSG00000065282.1;ENSMUSG00000088929.1	0	0	0	0	1	1	1	1	1	1	1	1	1	1	1	1	1	1	1	1	1	1	1	1	0	31	0	19	0	33	0	13	0	39	0	35	0	31	0
chrX	12068518	12082982	Bcor	14465	0	5000	10	10	protein_coding	ENSMUSG00000040363.15	0	0	1	1	1	1	0	1	1	0	1	0	1	1	1	1	1	1	1	1	1	1	1	1	0	113	0	11	0	24	5817	0	0	44	0	29	0	31	0
chr12	80828550	80840722	Susd6	12173	1,11E+07	5000	10	10	protein_coding	ENSMUSG00000021133.9	0	0	0	0	1	0	1	0	1	1	1	1	1	1	1	1	1	1	1	1	1	1	1	1	0	4	12999	0	0	5	37599	0	0	20	0	16	0	19	0
chr1	128436366	128449158	NA	12793	0	5000	10	10	intergenic	NA	0	0	0	1	0	1	0	1	0	0	0	0	0	0	0	1	0	1	0	0	0	0	0	0	0	24	0	10	0	8	0	12	0	70	0	47	0	50	0
chr2	174329103	174338435	Gnas;Gm20721	9333	1,69E+05	5000	10	10	protein_coding	ENSMUSG00000027523.19;ENSMUSG00000090625.1	0	0	0	0	0	1	0	1	0	0	0	0	0	0	0	1	0	1	0	0	0	0	0	0	0	64	0	36	0	34	0	45	0	57	0	54	0	65	0
chr15	82016865	82034799	Xrcc6;Desi1	17935	0	5000	16	9	protein_coding	ENSMUSG00000022471.14;ENSMUSG00000022472.16	1	1	0	1	1	1	0	1	1	1	1	0	1	1	1	1	1	1	1	1	1	1	1	1	0	39	164	0	64	0	0	6	0	39	0	34	0	47	0
chr12	107139354	107161751	Gm16084	22398	0	5000	14	9	lincRNA	ENSMUSG00000086060.1	1	1	0	1	1	1	1	1	1	1	0	0	1	1	1	1	1	1	1	1	1	0	1	1	54798	0	0	18	0	32	0	7	0	76	0	91	0	99	0
chr3	115809390	115825568	NA	16179	0	5000	13	9	intergenic	NA	1	0	0	1	1	1	1	1	1	1	0	1	1	1	1	1	1	1	1	1	1	1	1	1	0	95	0	40	0	55	0	27	0	67	0	63	0	70	0
chr17	17619204	17633230	Lnpep	14027	0	5000	13	9	protein_coding	ENSMUSG00000023845.7	0	0	0	0	1	1	1	1	1	1	1	1	1	1	1	1	1	1	1	1	1	1	1	1	0	67	0	59	0	77	0	46	0	70	0	56	0	74	0
chr11	55468995	55487980	G3bp1,Gm12238,Gm22884	18986	2,47E+06	5000	13	9	protein_coding, sense_intronic, snoRNA	ENSMUSG00000018583.5,ENSMUSG00000087342.1,ENSMUSG00000065061.1	0	0	0	0	1	0	1	0	1	1	1	1	1	1	1	1	1	1	1	1	1	1	1	1	0	29	0	23	0	30	0	23	0	62	0	45	0	71	0
chr5	107718890	107738957	Gfi1,A430072P03Rik	20068	0	5000	12	9	protein_coding, processed_transcript	ENSMUSG00000029275.18,ENSMUSG00000090030.1	1	1	1	1	1	0	1	1	1	1	1	1	1	1	1	0	1	1	1	1	1	1	1	1	0	108	0	72	0	74	0	16	0	62	0	76	0	85	0
chr10	28664388	28678044	Themis	13657	0	5000	12	9	protein_coding	ENSMUSG00000049109.15	0	0	0	1	1	0	1	1	1	1	0	1	1	0	1	0	1	1	1	1	1	1	1	1	52255	0	0	25	0	41	52205	0	0	43	0	22	0	37	0
chr15	30970252	30982855	Ctnnd2	12604	0	5000	12	9	protein_coding	ENSMUSG00000022240.10	0	0	0	0	1	0	1	0	1	1	1	1	1	1	1	0	1	0	1	1	1	1	1	1	6744	0	154694	0	154444	0	154594	0	0	9	0	13	0	21	0
chr5	151360608	151372355	Gm42906,D730045B01Rik,1700028E10Rik	11748	0	5000	12	9	protein_coding, lincRNA, processed_transcript	ENSMUSG00000107011.1,ENSMUSG00000054622.4,ENSMUSG00000097321.5	0	0	0	0	1	0	1	0	0	0	0	0	0	1	1	1	1	1	1	1	1	1	1	1	0	39	0	27	0	38	0	24	0	45	0	34	0	42	0
chr9	112208409	112223526	Arpp21	15118	0	5000	11	9	protein_coding	ENSMUSG00000032503.18	1	1	0	1	1	1	1	1	1	1	1	1	1	1	1	1	1	1	1	1	1	1	1	1	0	57	0	24	0	14	0	8	0	65	0	51	0	88	0
chr11	78996624	79010741	NA	14118	0	5000	11	9	intergenic	NA	1	0	0	1	1	1	1	1	1	1	1	1	1	1	1	1	1	1	1	1	1	1	1	1	0	28	0	6	11573	0	11573	0	0	11	0	9	0	29	0
chr17	51823112	51833753	Gm6934,Satb1	10642	0	5000	11	9	TEC, protein_coding	ENSMUSG00000103753.1,ENSMUSG00000023927.15	0	1	0	1	1	1	1	1	1	1	1	1	1	1	1	1	1	1	1	1	1	1	1	1	0	72	0	67	0	94	0	21	0	53	0	50	0	45	0
chr14	64912443	64930479	Hmbox1,Gm4573	18037	1.78269139639031e-06,2.67815687515771e-06	5000	11	9	protein_coding, processed_pseudogene	ENSMUSG00000021972.14,ENSMUSG00000114686.1	0	0	0	1	1	1	1	1	1	1	1	1	1	1	1	1	1	1	1	1	1	1	1	1	11120	0	0	2	0	3	19220	0	0	28	0	27	0	48	0
chr5	23428924	23440181	Kmt2e,5031425E22Rik	11258	0	5000	11	9	protein_coding, lincRNA	ENSMUSG00000029004.15,ENSMUSG00000073147.3	0	1	0	0	1	1	1	1	1	1	1	1	1	1	1	1	1	1	1	1	1	1	1	1	0	74	0	66	0	71	0	59	0	62	0	64	0	65	0
chr15	97461139	97474710	NA	13572	0	5000	11	9	intergenic	NA	1	0	1	0	1	0	1	1	1	1	1	1	1	1	1	0	1	1	1	1	1	1	1	1	0	56	0	24	0	24	5138	0	0	32	0	25	0	39	0
chr18	56420660	56433702	Gramd3	13043	0	5000	11	9	protein_coding	ENSMUSG00000001700.10	0	0	0	0	1	1	1	1	1	1	1	1	1	1	1	1	1	1	1	1	1	1	1	1	0	49	0	28	0	40	0	3	0	34	0	13	0	22	0
chr6	119374188	119393273	Adipor2	19086	1.34470590218427e-09,2.42635942770963e-06	5000	11	9	protein_coding	ENSMUSG00000030168.13	0	0	0	1	1	0	1	1	1	1	1	1	1	1	1	0	1	1	1	1	1	1	1	1	0	39	0	23	0	28	0	12	0	74	0	60	0	55	0
chr15	34885729	34896393	Stk3	10665	0	5000	11	9	protein_coding	ENSMUSG00000022329.15	0	0	0	1	1	0	1	0	1	1	1	1	1	1	1	0	1	0	1	1	1	1	1	1	0	7	0	1	175306	0	36706	0	0	10	0	15	0	13	0
chr16	4165433	4178493	Gm37186,Crebbp	13061	0	5000	11	9	TEC, protein_coding	ENSMUSG00000103937.1,ENSMUSG00000022521.10	0	0	0	0	1	0	1	0	1	1	1	1	1	1	1	0	1	0	1	1	1	1	1	1	4132	0	34706	0	31906	0	34856	0	0	8	0	4	0	13	0
chr17	32237602	32249693	Brd4,Gm4432	12092	1,11E-02	5000	11	9	protein_coding, processed_pseudogene	ENSMUSG00000024002.18,ENSMUSG00000116414.2	0	0	0	0	1	0	1	0	1	1	1	1	1	1	1	0	1	0	1	1	1	1	1	1	26751	0	34306	0	27406	0	70906	0	0	9	0	1	0	12	0
chr6	47526417	47539141	Ezh2	12725	0	5000	11	9	protein_coding	ENSMUSG00000029687.16	0	0	0	0	1	0	1	0	1	1	1	1	1	1	1	0	1	0	1	1	1	1	1	1	21858	0	54958	0	48058	0	55358	0	0	21	0	5	0	24	0
chr9	66588662	66600853	Usp3	12192	0	5000	11	9	protein_coding	ENSMUSG00000032376.12	1	0	0	1	0	1	0	1	0	0	0	0	0	0	0	1	0	1	0	0	0	0	0	0	0	56	0	21	0	22	0	13	0	29	0	34	0	48	0
chr8	105633963	105645675	Gm38384,Agrp;Ctcf,Gm5914	11713	0	5000	10	9	TEC, protein_coding, lincRNA	ENSMUSG00000102593.1,ENSMUSG00000005705.10;ENSMUSG00000005698.15,ENSMUSG00000098120.1	0	1	0	1	1	1	1	1	1	1	1	1	1	1	1	1	1	1	1	1	1	1	1	1	0	48	0	21	0	25	0	21	0	57	0	35	0	50	0
chr3	126685580	126698326	Camk2d	12747	0	5000	10	9	protein_coding	ENSMUSG00000053819.16	0	0	0	1	1	1	1	1	1	1	1	1	1	1	1	1	1	1	1	1	1	1	1	1	0	52	0	22	0	23	0	19	0	48	0	56	0	54	0
chr3	52640224	52651500	NA	11277	0	5000	10	9	intergenic	NA	1	0	0	1	1	0	1	1	1	1	1	1	1	1	1	1	1	1	1	1	1	1	1	1	0	2	0	30	0	66	1123	0	0	23	0	24	0	51	0
chr8	25094408	25105144	Gm45745,Plekha2,5830408C22Rik	10737	0	5000	10	9	TEC, protein_coding, processed_transcript	ENSMUSG00000109684.1,ENSMUSG00000031557.16,ENSMUSG00000110148.1	1	0	0	0	1	1	1	1	1	1	1	1	1	1	1	1	1	1	1	1	1	1	1	1	0	121	0	49	0	66	0	36	0	88	0	73	0	59	0
chr1	171932575	171945367	Slamf6	12793	0	5000	10	9	protein_coding	ENSMUSG00000015314.10	0	0	0	1	1	0	1	1	1	1	1	1	1	1	1	1	1	1	1	1	1	1	1	1	3632	0	0	10	0	13	9832	0	0	27	0	23	0	28	0
chr2	128678432	128687765	Anapc1	9334	1,11E-02	5000	10	9	protein_coding	ENSMUSG00000014355.10	0	0	0	0	1	1	1	1	1	1	1	1	1	1	1	1	1	1	1	1	1	1	1	1	0	17	0	9	0	11	0	2	0	16	0	7	0	27	0
chr6	29891994	29901782	Ahcyl2	9789	0	5000	10	9	protein_coding	ENSMUSG00000029772.17	0	0	0	1	1	0	1	1	1	1	1	1	1	1	1	1	1	1	1	1	1	1	1	1	4493	0	14917	0	15017	0	15167	0	0	27	0	28	0	35	0
chr10	67182781	67190585	Jmjd1c	7805	0	5000	10	9	protein_coding	ENSMUSG00000037876.17	0	0	0	1	1	1	1	1	1	0	1	1	1	0	1	1	1	1	1	1	1	1	1	1	0	69	0	47	0	51	0	19	0	57	0	32	0	47	0
chr2	72196540	72205872	Rapgef4	9333	0	5000	10	9	protein_coding	ENSMUSG00000049044.16	0	0	0	1	1	1	1	1	1	1	1	0	1	0	1	1	1	1	1	1	1	1	1	1	0	7	0	1	25439	0	25689	0	0	31	0	14	0	29	0
chr5	149422390	149432668	Medag,Gm43151;Gm43150,Gm20488	10279	0	5000	10	9	protein_coding, antisense, processed_transcript	ENSMUSG00000029659.16,ENSMUSG00000106750.1;ENSMUSG00000106777.1,ENSMUSG00000107314.1	0	0	0	0	1	0	1	1	1	1	1	1	1	1	1	1	1	1	1	1	1	1	1	1	0	29	0	22	0	25	0	13	0	45	0	30	0	41	0
chr17	51403302	51414426	NA	11125	1,20E+05	5000	10	9	intergenic	NA	0	0	0	1	1	1	1	1	1	1	0	0	1	0	1	1	1	1	1	1	1	1	1	1	0	43	0	41	0	25	0	19	0	54	0	35	0	35	0
chr6	33515385	33523705	Exoc4	8321	0	5000	10	9	protein_coding	ENSMUSG00000029763.17	0	0	0	1	1	0	1	0	1	1	1	1	1	1	1	0	1	1	1	1	1	1	1	1	59934	0	74334	0	94894	0	113834	0	0	14	0	15	0	31	0
chr10	41878888	41891080	Sesn1	12193	1,27E+05	5000	10	9	protein_coding	ENSMUSG00000038332.13	0	0	0	1	1	1	1	1	1	1	0	0	0	0	1	1	1	1	1	1	1	1	1	1	0	36	0	41	0	53	0	14	0	45	0	38	0	44	0
chr12	8670786	8681011	Pum2	10226	1,61E+07	5000	10	9	protein_coding	ENSMUSG00000020594.14	0	0	0	0	1	0	1	0	1	1	1	1	0	1	1	0	1	0	1	1	1	1	1	1	0	39	0	37	0	45	0	19	0	37	0	23	0	36	0
chr11	53844016	53858134	Gm12216	14119	5,02E+07	5000	10	9	protein_coding	ENSMUSG00000081769.9	1	0	0	0	0	1	0	1	0	0	0	0	0	0	0	1	0	1	0	0	0	0	0	0	0	20	0	13	0	13	0	5	0	30	0	11	0	30	0
chr16	92691076	92702684	Runx1	11609	0	5000	10	9	protein_coding	ENSMUSG00000022952.17	0	0	0	0	0	1	0	1	0	0	0	0	0	0	0	1	0	1	0	0	0	0	0	0	0	45	0	4	0	27	0	13	0	52	0	30	0	36	0
chr13	10056672	10070793	Chrm3,Gm47405	14122	0	5000	10	9	protein_coding, sense_intronic	ENSMUSG00000046159.16,ENSMUSG00000113680.1	0	0	0	1	0	0	0	0	0	0	0	0	0	0	0	0	0	0	0	0	0	0	0	0	0	25	0	39	0	31	0	6	0	36	0	24	0	43	0
chr11	68424039	68435235	Pik3r5	11197	2,31E+05	5000	9	9	protein_coding	ENSMUSG00000020901.13	1	0	0	1	1	1	1	1	1	1	1	1	1	1	1	1	1	1	1	1	1	1	1	1	0	40	0	25	0	26	0	15	0	40	0	48	0	52	0
chr3	68670409	68682666	NA	12258	0	5000	9	9	intergenic	NA	1	0	0	1	1	0	1	1	1	1	1	1	1	1	1	1	1	1	1	1	1	1	1	1	0	27	0	15	0	12	0	13	0	40	0	33	0	37	0
chr4	58074323	58084110	Svep1	9788	0	5000	9	9	protein_coding	ENSMUSG00000028369.15	0	0	0	1	1	1	1	1	1	1	1	1	1	1	1	1	1	1	1	1	1	1	1	1	1072	0	0	19	0	14	23322	0	0	34	0	13	0	28	0
chr11	100931404	100940653	Stat3	9250	8,33E+06	5000	9	9	protein_coding	ENSMUSG00000004040.16	0	0	0	1	1	1	1	1	1	1	1	1	1	1	1	1	1	1	1	1	1	1	1	1	0	39	0	16	0	25	0	16	0	38	0	33	0	40	0
chr1	36595782	36611526	Fam178b,Gm6428	15745	2,22E-02	5000	9	9	protein_coding, processed_pseudogene	ENSMUSG00000046337.17,ENSMUSG00000089906.1	1	0	0	1	1	1	1	1	1	1	1	1	0	0	1	1	1	1	1	1	1	1	1	1	0	17	37331	0	23623	0	0	6	0	47	0	35	0	55	0
chr6	30043703	30056916	Nrf1	13214	0	5000	9	9	protein_coding	ENSMUSG00000058440.14	0	0	0	0	1	1	1	1	1	1	1	1	1	1	1	1	1	1	1	1	1	1	1	1	0	46	0	31	0	37	0	21	0	46	0	37	0	47	0
chr17	48401270	48412394	Nfya;Oard1	11125	0	5000	9	9	protein_coding	ENSMUSG00000023994.13;ENSMUSG00000040771.14	0	0	0	1	1	0	1	1	1	1	1	1	1	1	1	0	1	1	1	1	1	1	1	1	0	57	0	50	0	45	0	33	0	58	0	46	0	55	0
chr14	31658203	31672339	Btd	14137	1,11E-02	5000	9	9	protein_coding	ENSMUSG00000021900.10	0	0	0	0	1	0	1	1	1	1	1	1	1	1	1	1	1	1	1	1	1	1	1	1	0	72	0	34	0	42	0	3	0	74	0	57	0	53	0
chr1	60989614	60998962	Gm37039,Icos	9349	0	5000	9	9	TEC, protein_coding	ENSMUSG00000102561.1,ENSMUSG00000026009.14	0	0	0	1	1	0	1	0	1	1	1	1	1	1	1	0	1	1	1	1	1	1	1	1	2937	0	0	14	0	15	48163	0	0	14	0	8	0	15	0
chr6	131288703	131297512	Magohb,Gm44958	8810	0	5000	9	9	protein_coding, processed_pseudogene	ENSMUSG00000030188.12,ENSMUSG00000107658.1	0	0	0	0	1	1	0	1	1	1	1	0	1	1	1	1	1	1	1	1	1	1	1	1	0	67	0	38	0	52	0	6	0	34	0	38	0	36	0
chr15	36787726	36798874	Ywhaz,Gm25303	11149	0	5000	9	9	protein_coding, miRNA	ENSMUSG00000022285.17,ENSMUSG00000093021.1	0	0	0	0	1	1	0	1	1	0	1	1	1	1	1	1	1	1	1	1	1	1	1	1	0	102	0	63	0	67	0	43	0	56	0	52	0	62	0
chr15	95788894	95799072	Ano6,A130051J06Rik	10179	2,78E+07	5000	9	9	protein_coding, antisense	ENSMUSG00000064210.7,ENSMUSG00000097643.1	0	0	0	1	1	1	0	1	1	1	1	0	1	0	1	1	1	1	1	1	1	1	1	1	0	72	0	35	0	26	0	28	0	68	0	32	0	32	0
chr1	162290367	162302175	Dnm3	11809	0	5000	9	9	protein_coding	ENSMUSG00000040265.16	0	0	0	0	1	0	1	0	1	1	1	1	1	1	1	0	1	0	1	1	1	1	1	1	124	0	0	13	0	15	11574	0	0	45	0	15	0	50	0
chr4	3924962	3939153	Plag1;Chchd7	14192	0	5000	9	9	protein_coding	ENSMUSG00000003282.9;ENSMUSG00000042198.12	0	0	0	0	1	0	1	0	1	1	1	1	1	1	1	0	1	0	1	1	1	1	1	1	0	45	0	44	0	62	0	27	0	61	0	49	0	65	0
chr4	6488239	6497537	NA	9299	0	5000	9	9	intergenic	NA	0	0	0	0	1	0	1	0	1	1	1	0	1	1	1	0	1	0	1	1	1	1	1	1	3588	0	0	2	15412	0	15612	0	0	10	0	15	0	35	0
chr15	51985283	51994977	Rad21	9695	0	5000	9	9	protein_coding	ENSMUSG00000022314.10	0	0	0	1	1	0	1	1	1	0	0	0	0	1	1	0	1	1	1	0	0	1	1	1	0	38	0	44	0	43	0	27	0	51	0	43	0	36	0
chr2	113842050	113851383	Arhgap11a	9334	1,06E+06	5000	9	9	protein_coding	ENSMUSG00000041219.14	0	0	0	0	1	1	0	1	0	1	0	0	0	0	1	1	0	1	1	1	1	1	1	0	0	37	0	38	0	46	0	24	0	41	0	35	0	33	0
chr4	149696081	149707826	Pik3cd	11746	0	5000	9	9	protein_coding	ENSMUSG00000039936.18	0	0	0	0	1	1	0	1	0	0	0	0	1	0	1	1	0	1	0	0	0	1	1	1	0	79	0	20	0	65	0	26	0	72	0	54	0	91	0
chrX	42537839	42552303	Tenm1	14465	0	5000	9	9	protein_coding	ENSMUSG00000016150.15	0	0	0	1	0	0	0	0	0	0	0	0	0	0	1	0	1	0	0	1	1	1	1	1	0	10	0	21	0	22	0	6	0	35	0	22	0	37	0
chr7	78714230	78726464	Ntrk3	12235	0	5000	9	9	protein_coding	ENSMUSG00000059146.12	1	1	0	1	0	0	0	1	0	0	0	0	0	0	0	0	0	1	0	0	0	0	0	0	0	50	0	51	0	55	0	8	0	65	0	46	0	63	0
chr1	131374587	131383935	Gm37954,Srgap2	9349	2,22E-02	5000	9	9	TEC, protein_coding	ENSMUSG00000104060.1,ENSMUSG00000026425.15	0	0	0	0	0	0	0	0	0	0	0	0	0	0	0	1	0	1	0	0	0	0	0	0	0	1	564	0	664	0	564	0	0	21	0	15	0	15	0
chr11	79405059	79418690	Nf1	13632	5,75E+07	5000	13	8	protein_coding	ENSMUSG00000020716.16	0	0	0	0	1	0	1	0	1	1	1	1	1	1	1	0	1	1	1	1	1	1	1	1	6358	0	6458	0	42159	0	109409	0	0	6	2458	0	0	7	0
chr17	35340233	35356194	H2-Q2	15962	3,06E+07	5000	12	8	protein_coding	ENSMUSG00000091705.8	1	0	0	1	1	0	1	1	1	1	1	1	1	1	1	0	1	1	1	1	1	1	1	1	0	6	0	3	23155	0	23205	0	0	22	0	18	0	26	0
chr1	33572936	33589664	Prim2	16729	0	5000	12	8	protein_coding	ENSMUSG00000026134.11	1	0	0	1	1	0	1	1	1	1	1	1	1	1	1	0	1	1	1	1	1	1	1	1	0	63	0	12	0	12	0	16	0	72	0	50	0	57	0
chr11	102489203	102504781	Gpatch8,Gm11628	15579	0	5000	12	8	protein_coding, processed_pseudogene	ENSMUSG00000034621.14,ENSMUSG00000082487.1	0	0	0	0	1	0	1	0	1	1	1	1	1	1	1	0	1	1	1	1	1	1	1	1	2002	0	21652	0	21802	0	21802	0	0	3	2002	0	0	18	0
chr1	55431987	55446255	Gm38056,Plcl1,Gm6644	14269	0	5000	11	8	TEC, protein_coding, processed_pseudogene	ENSMUSG00000102145.1,ENSMUSG00000038349.10,ENSMUSG00000100309.1	1	0	0	1	1	0	0	0	1	1	1	1	1	1	1	0	1	0	1	1	1	1	1	1	25136	0	44	0	244	0	0	1	0	31	0	19	0	42	0
chr7	27588038	27604675	Akt2	16638	0	5000	11	8	protein_coding	ENSMUSG00000004056.15	0	0	1	0	1	1	0	1	0	1	1	0	0	0	1	1	1	1	1	1	1	1	1	1	0	48	0	32	0	43	0	37	0	72	0	53	0	45	0
chr16	95383228	95396287	Erg	13060	0	5000	11	8	protein_coding	ENSMUSG00000040732.20	0	0	1	0	0	0	0	1	0	0	0	0	0	0	0	1	0	1	0	0	0	0	0	0	0	23	0	3	8577	0	9362	0	0	34	0	29	0	56	0
chr14	115036549	115051660	Mir17hg,Mir17;Mir18;Mir19a;Mir20a;Mir19b-1;Mir92-1	15112	2,22E-02	5000	11	8	lincRNA, miRNA	ENSMUSG00000089726.2,ENSMUSG00000065508.1;ENSMUSG00000065403.1;ENSMUSG00000065416.1;ENSMUSG00000065442.1;ENSMUSG00000076256.1;ENSMUSG00000076062.1	0	0	0	0	0	0	0	1	0	0	0	0	0	0	0	0	0	1	0	0	0	0	0	0	0	75	0	62	0	67	0	57	0	100	0	87	0	98	0
chr17	83392082	83402238	Eml4	10157	0	5000	11	8	protein_coding	ENSMUSG00000032624.16	0	0	0	0	0	0	0	1	0	0	0	0	0	0	0	0	0	1	0	0	0	0	0	0	0	28	0	12	0	11	0	11	0	37	0	35	0	28	0
chr13	23525455	23537628	Hist1h4h;Hist1h2af;Hist1h3g,Gm11335,Gm44297	12174	0	5000	10	8	protein_coding, lincRNA, miRNA	ENSMUSG00000060981.7;ENSMUSG00000061991.2;ENSMUSG00000099517.2,ENSMUSG00000085016.1,ENSMUSG00000105109.1	1	0	0	1	1	1	1	1	1	1	1	1	1	1	1	1	1	1	1	1	1	1	1	1	0	95	0	58	0	68	0	58	0	88	0	83	0	77	0
chr6	48674020	48685765	Gimap9;Gimap4	11746	0	5000	10	8	protein_coding	ENSMUSG00000051124.6;ENSMUSG00000054435.16	1	0	0	1	1	1	1	1	1	1	1	1	1	1	1	1	1	1	1	1	1	1	1	1	0	51	0	20	0	51	14634	0	0	38	0	43	0	54	0
chr1	66809970	66820302	Gm37755,Kansl1l	10333	0	5000	10	8	TEC, protein_coding	ENSMUSG00000103382.1,ENSMUSG00000026004.15	0	0	0	1	1	1	1	1	1	1	1	1	1	1	1	1	1	1	1	1	1	1	1	1	0	87	0	92	0	93	0	46	0	69	0	73	0	74	0
chr4	136043374	136054629	Rpl11	11256	1,11E-02	5000	10	8	protein_coding	ENSMUSG00000059291.15	0	0	0	1	1	1	1	1	1	1	1	1	1	1	1	1	1	1	1	1	1	1	1	1	0	24	0	8	0	8	0	7	0	21	0	18	0	44	0
chr13	93185664	93194429	Tent2	8766	0	5000	10	8	protein_coding	ENSMUSG00000042167.6	0	0	0	0	1	1	1	1	1	1	1	1	1	1	1	1	1	1	1	1	1	1	1	1	0	42	0	24	0	27	0	9	0	29	0	16	0	26	0
chr15	79571994	79580719	Dmc1	8726	0	5000	10	8	protein_coding	ENSMUSG00000022429.11	0	0	0	1	1	1	0	1	1	1	1	1	1	1	1	1	1	1	1	1	1	1	1	1	24443	0	24893	0	25143	0	25093	0	0	4	0	6	0	15	0
chr6	34942915	34957597	Slc23a4	14683	2,22E-02	5000	10	8	protein_coding	ENSMUSG00000029847.13	1	0	0	1	1	0	1	1	1	1	1	1	1	1	1	0	1	1	1	1	1	1	1	1	0	65	0	15	0	14	0	9	0	61	0	63	0	73	0
chr3	69034665	69043980	Trim59	9316	0	5000	10	8	protein_coding	ENSMUSG00000034317.14	0	0	0	0	1	0	1	1	1	1	1	1	1	1	1	1	1	1	1	1	1	1	1	1	0	17	0	2	269	0	0	2	0	13	0	11	0	21	0
chr18	5609348	5624805	Zeb1,Gm16147,Gm22709	15458	8,93E+00	5000	10	8	protein_coding, processed_pseudogene, miRNA	ENSMUSG00000024238.15,ENSMUSG00000090078.2,ENSMUSG00000080543.1	0	0	0	0	1	0	1	0	1	1	1	1	1	1	1	0	1	0	1	1	1	1	1	1	0	16	0	8	0	11	0	10	0	30	0	19	0	30	0
chr3	144714023	144724808	Sh3glb1	10786	0	5000	10	8	protein_coding	ENSMUSG00000037062.13	0	0	0	0	0	0	0	1	0	0	0	1	1	1	1	0	1	1	1	1	1	1	1	1	0	78	0	58	0	64	0	36	0	72	0	60	0	65	0
chrX	18159007	18171543	Kdm6a	12537	0	5000	10	8	protein_coding	ENSMUSG00000037369.17	0	0	0	0	0	0	0	1	0	0	0	0	0	0	0	0	0	1	0	1	0	1	0	0	0	82	0	90	0	95	0	50	0	47	0	42	0	41	0
chr11	100818463	100829173	Stat5b	10711	1,60E+04	5000	9	8	protein_coding	ENSMUSG00000020919.11	1	0	0	1	1	1	1	1	1	1	1	1	1	1	1	1	1	1	1	1	1	1	1	1	0	19	0	20	0	26	21326	0	0	35	0	15	0	26	0
chr12	111467359	111479045	Gm40578	11687	0	5000	9	8	antisense	ENSMUSG00000113029.1	0	0	0	1	1	1	1	1	1	1	1	1	1	1	1	1	1	1	1	1	1	1	1	1	0	4	58604	0	24858	0	23708	0	0	4	0	6	0	32	0
chr15	53109322	53118532	Ext1	9211	0	5000	9	8	protein_coding	ENSMUSG00000061731.9	0	0	0	1	1	1	1	1	1	1	1	1	1	1	1	1	1	1	1	1	1	1	1	1	0	20	0	44	0	36	0	3	0	21	0	28	0	29	0
chr2	102105566	102120301	Ldlrad3	14736	4,54E+07	5000	9	8	protein_coding	ENSMUSG00000048058.17	1	0	0	1	1	0	1	1	1	1	1	1	1	1	1	1	1	1	1	1	1	1	1	1	0	23	0	4	0	7	0	12	0	31	0	45	0	66	0
chr3	103766406	103778662	Hipk1,Gm15886,Gm43149	12257	0	5000	9	8	protein_coding, antisense, sense_intronic	ENSMUSG00000008730.17,ENSMUSG00000085754.7,ENSMUSG00000105229.1	1	0	0	1	0	1	1	1	1	1	1	1	1	1	1	1	1	1	1	1	1	1	1	1	0	22	0	2	0	7	187	0	0	38	0	38	0	39	0
chr3	130938006	130951733	NA	13728	2,11E+05	5000	9	8	intergenic	NA	1	1	0	1	0	0	1	1	1	1	1	1	1	1	1	1	1	1	1	1	1	1	1	1	0	19	0	14	0	19	37505	0	0	43	0	39	0	57	0
chr16	20092949	20102138	Klhl24	9190	0	5000	9	8	protein_coding	ENSMUSG00000062901.3	0	0	0	0	1	1	1	1	1	1	1	1	1	1	1	1	1	1	1	1	1	1	1	1	0	33	0	26	0	31	0	22	0	28	0	28	0	30	0
chr1	21958793	21968141	Kcnq5,Gm26580	9349	8,81E+04	5000	9	8	protein_coding, lincRNA	ENSMUSG00000028033.16,ENSMUSG00000097109.1	0	0	0	0	1	1	1	1	1	1	1	1	1	1	1	1	1	1	1	1	1	1	1	1	0	101	0	65	0	90	0	61	0	70	0	64	0	64	0
chr2	17360132	17367009	Nebl	6878	9,03E+05	5000	9	8	protein_coding	ENSMUSG00000053702.16	1	0	0	1	1	0	1	1	1	1	1	1	1	1	1	0	1	1	1	1	1	1	1	1	0	20	0	39	0	40	0	10	0	55	0	40	0	37	0
chr11	58026219	58036929	Larp1	10711	0	5000	9	8	protein_coding	ENSMUSG00000037331.15	0	0	0	0	1	0	1	0	1	1	1	1	1	1	1	1	1	1	1	1	1	1	1	1	0	1	7268	0	0	5	15818	0	0	25	0	6	0	37	0
chr14	87413234	87422496	Tdrd3	9263	8,15E+01	5000	9	8	protein_coding	ENSMUSG00000022019.16	0	0	0	0	1	0	1	1	1	1	1	1	1	1	1	0	1	1	1	1	1	1	1	1	0	62	0	71	0	75	0	40	0	59	0	58	0	57	0
chr16	52053421	52065029	Cblb	11609	0	5000	9	8	protein_coding	ENSMUSG00000022637.11	1	0	0	1	1	0	1	0	1	1	1	1	1	1	1	0	1	0	1	1	1	1	1	1	0	56	0	82	0	81	0	17	0	49	0	43	0	46	0
chr16	57466745	57474967	Cmss1;Filip1l	8223	0	5000	9	8	protein_coding	ENSMUSG00000022748.8;ENSMUSG00000043336.14	0	0	0	1	1	0	1	0	1	1	1	1	1	1	1	0	1	0	1	1	1	1	1	1	0	39	0	38	0	46	0	5	0	36	0	22	0	23	0
chr11	102515004	102524740	Gpatch8	9737	7,63E+06	5000	9	8	protein_coding	ENSMUSG00000034621.14	0	0	0	0	1	0	1	0	1	1	1	1	1	1	1	0	1	0	1	1	1	1	1	1	27803	0	31009	0	31159	0	31459	0	0	2	0	1	0	10	0
chr18	6483157	6493301	Epc1,Gm28529,Mir1893	10145	8,40E+01	5000	9	8	protein_coding, antisense, miRNA	ENSMUSG00000024240.13,ENSMUSG00000101320.1,ENSMUSG00000084514.1	0	0	0	0	1	0	1	0	1	1	1	1	1	1	1	0	1	0	1	1	1	1	1	1	0	40	0	49	0	53	0	26	0	45	0	42	0	59	0
chrX	107083910	107095000	P2ry10	11091	0	5000	9	8	protein_coding	ENSMUSG00000050921.12	0	0	0	0	1	0	1	0	1	1	1	1	1	1	1	0	1	0	1	1	1	1	1	1	0	56	0	40	0	56	0	4	0	27	0	34	0	20	0
chr2	3745830	3757618	Fam107b,Gm13185	11789	0	5000	9	8	protein_coding, antisense	ENSMUSG00000026655.15,ENSMUSG00000085205.1	1	0	0	1	1	0	1	0	1	0	1	0	0	1	1	0	1	0	1	1	1	1	1	1	0	29	0	30	0	64	0	5	0	56	0	46	0	53	0
chr14	23458948	23469672	Kcnma1	10725	4,02E+06	5000	9	8	protein_coding	ENSMUSG00000063142.15	0	0	0	0	1	0	1	0	1	0	0	1	1	1	1	0	1	0	1	1	1	1	1	1	0	2	0	9	0	10	0	1	0	23	0	21	0	29	0
chr10	122809406	122819647	Ppm1h	10242	0	5000	9	8	protein_coding	ENSMUSG00000034613.12	0	0	0	0	0	1	1	1	0	1	0	0	0	0	1	1	1	1	1	1	0	1	1	1	0	15	0	4	0	10	0	18	0	42	0	32	0	26	0
chr11	17189012	17195340	Ppp3r1;Wdr92	6329	7,07E+06	5000	9	8	protein_coding	ENSMUSG00000033953.10;ENSMUSG00000078970.5	0	0	0	1	0	1	0	0	1	1	1	0	0	0	1	1	0	1	1	1	1	0	1	1	0	14	0	17	0	15	0	4	0	11	0	9	0	15	0
chr13	44766020	44777219	Jarid2	11200	3,33E-02	5000	9	8	protein_coding	ENSMUSG00000038518.15	0	0	0	0	0	0	0	0	1	1	1	0	1	1	1	0	1	0	1	1	1	1	1	1	0	9	2669	0	22730	0	31869	0	0	4	1669	0	0	14	0
chr17	7979525	7987747	Rsph3a,AC164314.1	8223	0	5000	9	8	protein_coding, processed_transcript	ENSMUSG00000073471.3,ENSMUSG00000116760.1	0	0	0	0	0	0	1	0	1	1	0	0	1	1	1	0	1	0	1	1	1	1	1	1	0	3	9502	0	0	3	28652	0	0	11	0	1	0	13	0
chr14	30006751	30018450	Il17rb;Chdh	11700	2,22E-02	5000	9	8	protein_coding	ENSMUSG00000015966.17;ENSMUSG00000015970.19	1	0	0	1	0	1	0	1	0	0	0	0	1	0	1	1	0	1	0	0	0	1	1	1	0	2	0	21	0	12	1449	0	0	64	0	60	0	48	0
chr10	99259740	99268031	Dusp6,Gm34921;Gm48089	8292	0	5000	9	8	protein_coding, lincRNA	ENSMUSG00000019960.8,ENSMUSG00000112384.1;ENSMUSG00000112544.1	0	0	0	1	0	1	0	1	0	0	0	0	0	0	0	1	1	1	0	0	0	1	0	0	0	133	0	97	0	116	0	48	0	95	0	80	0	83	0
chr11	40690353	40697168	Mat2b	6816	5,03E+05	5000	9	8	protein_coding	ENSMUSG00000042032.13	0	0	0	1	1	0	0	1	0	0	0	0	0	0	1	0	1	1	0	0	0	0	0	0	0	58	0	66	0	76	0	30	0	51	0	46	0	59	0
chr1	128539685	128551493	NA	11809	0	5000	9	8	intergenic	NA	0	0	0	1	0	1	0	1	0	0	0	0	0	0	0	1	0	1	0	0	0	0	0	0	0	21	0	13	0	12	0	2	0	53	0	34	0	29	0
chr11	52096361	52108044	Ppp2ca,Gm26551,Gm24157	11684	1,81E+04	5000	9	8	protein_coding, lincRNA, miRNA	ENSMUSG00000020349.4,ENSMUSG00000097219.1,ENSMUSG00000093006.2	0	0	0	0	0	1	0	1	0	0	0	0	0	0	0	1	0	1	0	0	0	0	0	0	0	30	0	12	0	18	0	16	0	29	0	21	0	26	0
chr16	10662679	10675255	Clec16a,Gm15558	12577	2,22E-02	5000	8	8	protein_coding, antisense	ENSMUSG00000068663.14,ENSMUSG00000087384.1	1	1	0	1	1	1	1	1	1	1	1	1	1	1	1	1	1	1	1	1	1	1	1	1	0	23	0	26	0	30	0	5	0	70	0	73	0	65	0
chr4	11140603	11149900	Gm11830	9298	1,27E+01	5000	8	8	processed_pseudogene	ENSMUSG00000081490.1	1	1	0	1	1	1	1	1	1	1	1	1	1	1	1	1	1	1	1	1	1	1	1	1	0	24	0	38	0	42	6049	0	0	26	0	29	0	45	0
chr5	140202639	140214386	Mad1l1,Gm16120	11748	0	5000	8	8	protein_coding, antisense	ENSMUSG00000029554.15,ENSMUSG00000087248.7	1	1	0	1	1	1	1	1	1	1	1	1	1	1	1	1	1	1	1	1	1	1	1	1	0	27	0	8	0	5	50913	0	0	30	0	24	0	56	0
chr19	46496451	46506866	Trim8	10416	0	5000	8	8	protein_coding	ENSMUSG00000025034.9	0	1	0	1	1	1	1	1	1	1	1	1	1	1	1	1	1	1	1	1	1	1	1	1	0	97	0	29	0	37	0	24	0	69	0	40	0	56	0
chr3	95136050	95145365	Lysmd1;Tnfaip8l2,Gm9169,Mir8099-1	9316	0	5000	8	8	protein_coding, processed_pseudogene, miRNA	ENSMUSG00000053769.5;ENSMUSG00000013707.3,ENSMUSG00000098198.1,ENSMUSG00000098498.1	0	0	1	1	1	1	1	1	1	1	1	1	1	1	1	1	1	1	1	1	1	1	1	1	0	42	0	26	0	26	0	10	0	29	0	25	0	26	0
chr10	19007601	19017355	Tnfaip3	9755	0	5000	8	8	protein_coding	ENSMUSG00000019850.11	1	0	0	0	1	1	1	1	1	1	1	1	1	1	1	1	1	1	1	1	1	1	1	1	0	67	0	46	0	68	0	18	0	24	0	34	0	46	0
chr11	86889795	86896611	NA	6817	2,94E+07	5000	8	8	intergenic	NA	1	0	0	1	1	0	1	1	1	1	1	1	1	1	1	1	1	1	1	1	1	1	1	1	0	19	0	2	49994	0	75144	0	0	17	0	19	0	29	0
chr13	112419131	112429844	Gm48876;Gm48879	10714	1,25E+07	5000	8	8	lincRNA	ENSMUSG00000114869.1;ENSMUSG00000114468.1	1	1	0	1	1	0	1	1	1	1	1	1	1	1	1	0	1	1	1	1	1	1	1	1	0	35	0	32	0	54	0	2	0	48	0	51	0	46	0
chr14	52097604	52106378	Hnrnpc	8775	7,14E+04	5000	8	8	protein_coding	ENSMUSG00000060373.15	0	0	0	1	1	1	1	1	1	1	1	1	1	1	1	1	1	1	1	1	1	1	1	1	0	45	0	25	0	28	0	15	0	44	0	38	0	32	0
chr2	118489686	118499019	NA	9334	2,36E+05	5000	8	8	intergenic	NA	1	1	0	1	1	0	1	0	1	1	1	1	1	1	1	1	1	1	1	1	1	1	1	1	0	49	0	5	0	25	0	14	0	47	0	51	0	67	0
chr3	90048729	90056573	Ubap2l;4933434E20Rik	7845	7,26E+05	5000	8	8	protein_coding	ENSMUSG00000042520.16;ENSMUSG00000027942.16	0	0	0	1	1	1	1	1	1	1	1	1	1	1	1	1	1	1	1	1	1	1	1	1	0	41	0	8	0	16	0	13	0	24	0	21	0	19	0
chr7	140207662	140216959	NA	9298	9,08E+06	5000	8	8	intergenic	NA	0	0	0	1	1	1	1	1	1	1	1	1	1	1	1	1	1	1	1	1	1	1	1	1	4290	0	0	27	0	26	4290	0	0	30	0	25	0	48	0
chr12	54285983	54294747	NA	8765	1,50E+05	5000	8	8	intergenic	NA	0	0	0	1	1	0	1	1	1	1	1	1	1	1	1	1	1	1	1	1	1	1	1	1	0	6	0	7	0	7	0	2	0	37	0	22	0	33	0
chr1	80633683	80640571	Dock10	6889	3,60E+07	5000	8	8	protein_coding	ENSMUSG00000038608.15	0	0	0	0	1	1	1	1	1	1	1	1	1	1	1	1	1	1	1	1	1	1	1	1	0	24	0	14	0	13	0	9	0	28	0	17	0	21	0
chr5	23844466	23854745	2700038G22Rik,Snord93	10280	0	5000	8	8	lincRNA, snoRNA	ENSMUSG00000097180.5,ENSMUSG00000095205.1	0	0	0	0	1	1	1	1	1	1	1	1	1	1	1	1	1	1	1	1	1	1	1	1	0	36	0	20	0	30	0	15	0	27	0	26	0	30	0
chr6	88459381	88470637	Ruvbl1	11257	0	5000	8	8	protein_coding	ENSMUSG00000030079.15	0	0	0	0	1	1	1	1	1	1	1	1	1	1	1	1	1	1	1	1	1	1	1	1	0	22	0	14	0	17	0	7	0	14	0	18	0	18	0
chr9	115302521	115311787	Stt3b	9267	5,03E+04	5000	8	8	protein_coding	ENSMUSG00000032437.10	0	0	0	0	1	1	1	1	1	1	1	1	1	1	1	1	1	1	1	1	1	1	1	1	0	71	0	32	0	35	0	29	0	38	0	45	0	48	0
chr10	117852506	117862259	NA	9754	0	5000	8	8	intergenic	NA	0	0	0	0	1	0	1	1	1	1	1	1	1	1	1	1	1	1	1	1	1	1	1	1	0	20	0	10	0	13	0	7	0	45	0	35	0	17	0
chr10	93160665	93171394	Cdk17,Mir1931	10730	1,56E+03	5000	8	8	protein_coding, miRNA	ENSMUSG00000020015.10,ENSMUSG00000089214.1	0	0	0	0	1	1	0	1	1	1	1	1	1	1	1	1	1	1	1	1	1	1	1	1	0	74	0	54	0	91	0	18	0	61	0	63	0	59	0
chr13	19177231	19185022	Gm31887,Tcrg-V7;Tcrg-V4	7792	2,56E+07	5000	8	8	antisense, TR_V_gene	ENSMUSG00000105715.1,ENSMUSG00000076744.2;ENSMUSG00000076745.4	0	0	0	1	1	0	1	1	1	1	1	1	1	1	1	0	1	1	1	1	1	1	1	1	0	19	0	19	0	18	0	15	0	43	0	51	0	37	0
chr13	63558334	63570994	A930032L01Rik,Ptch1	12661	5,14E+04	5000	8	8	TEC, protein_coding	ENSMUSG00000102282.1,ENSMUSG00000021466.12	0	0	0	0	1	0	1	1	1	1	1	1	1	1	1	1	1	1	1	1	1	1	1	1	0	122	0	99	0	124	0	49	0	83	0	83	0	99	0
chr15	41828697	41834028	Oxr1	5332	1,06E+08	5000	8	8	protein_coding	ENSMUSG00000022307.16	0	0	0	1	1	1	0	1	1	1	1	0	1	1	1	1	1	1	1	1	1	1	1	1	0	59	0	54	0	63	0	26	0	54	0	43	0	54	0
chr19	12828994	12835622	Lpxn	6629	1,63E+08	5000	8	8	protein_coding	ENSMUSG00000024696.9	0	0	0	1	1	0	1	1	1	1	1	1	1	1	1	0	1	1	1	1	1	1	1	1	0	2	0	12	0	10	0	7	0	31	0	23	0	40	0
chr3	84188284	84196128	Trim2	7845	3,60E+02	5000	8	8	protein_coding	ENSMUSG00000027993.16	0	0	0	1	1	0	1	0	1	1	1	1	1	1	1	1	1	1	1	1	1	1	1	1	0	20	0	1	12783	0	32221	0	0	24	0	25	0	29	0
chr3	88944686	88954982	Dap3;Ash1l	10297	3,89E+02	5000	8	8	protein_coding	ENSMUSG00000068921.14;ENSMUSG00000028053.13	0	0	0	0	1	0	1	1	1	1	1	1	1	1	1	1	1	1	1	1	1	1	1	1	0	35	0	9	0	18	0	17	0	28	0	26	0	34	0
chr5	108045842	108055141	NA	9300	5,02E+03	5000	8	8	intergenic	NA	0	0	0	1	1	0	1	1	1	1	1	1	1	1	1	0	1	1	1	1	1	1	1	1	0	8	10208	0	10058	0	10358	0	0	9	0	20	0	38	0
chr11	58430273	58439035	Gm12253	8763	8,11E+06	5000	8	8	protein_coding	ENSMUSG00000058287.5	0	0	0	1	1	0	1	0	1	1	1	1	1	1	1	1	1	0	1	1	1	1	1	1	99022	0	99172	0	0	1	5922	0	0	24	0	10	0	30	0
chr17	5084864	5098407	Arid1b	13544	1,15E+07	5000	8	8	protein_coding	ENSMUSG00000069729.14	1	0	0	1	1	0	1	0	1	1	1	1	1	1	1	0	1	0	1	1	1	1	1	1	0	59	0	30	0	20	0	2	0	75	0	58	0	70	0
chr2	127179322	127185216	NA	5895	1,28E+07	5000	8	8	intergenic	NA	0	0	0	0	1	0	1	0	1	1	1	1	1	1	1	1	1	1	1	1	1	1	1	1	0	18	0	9	0	13	0	12	0	14	0	19	0	13	0
chr10	20253654	20262920	Map7	9267	2,66E+06	5000	8	8	protein_coding	ENSMUSG00000019996.17	0	0	0	1	1	0	0	1	1	0	0	1	1	1	1	1	1	1	1	1	1	1	1	1	4229	0	0	10	0	12	49029	0	0	21	0	19	0	11	0
chr11	20735438	20744200	Aftph	8763	6,03E+06	5000	8	8	protein_coding	ENSMUSG00000049659.15	0	0	0	1	0	1	0	1	1	0	0	1	1	0	1	1	1	1	1	1	1	1	1	1	0	54	0	49	0	43	0	35	0	44	0	39	0	51	0
chr10	121470692	121481909	Rassf3	11218	0	5000	8	8	protein_coding	ENSMUSG00000025795.8	0	0	0	0	1	1	0	1	1	0	0	0	0	0	1	1	1	1	1	1	1	1	1	1	0	84	0	53	0	67	0	22	0	65	0	58	0	63	0
chr1	60231935	60241283	Nbeal1	9349	1,52E+08	5000	8	8	protein_coding	ENSMUSG00000073664.11	0	0	0	0	1	0	0	0	1	1	1	1	1	0	1	0	1	0	1	1	1	1	1	1	31316	0	0	15	0	9	51084	0	0	5	0	2	0	18	0
chr16	91430128	91442219	Gm49625	12092	8,01E+02	5000	8	8	lincRNA	ENSMUSG00000116987.1	1	1	1	1	0	1	0	1	0	0	0	0	0	0	0	1	0	1	0	0	0	0	0	0	0	14	0	4	0	9	5780	0	0	48	0	16	0	18	0
chr7	78840965	78849283	Det1,1700011D18Rik	8319	4,73E+04	5000	8	8	protein_coding, lincRNA	ENSMUSG00000030610.13,ENSMUSG00000108791.1	0	0	0	0	0	1	0	1	0	0	0	0	0	0	0	1	0	1	0	0	0	1	1	1	0	26	0	26	0	29	0	16	0	41	0	34	0	25	0
chr9	62338829	62349557	Anp32a	10729	0	5000	8	8	protein_coding	ENSMUSG00000032249.14	0	0	0	0	0	1	0	1	0	0	1	0	0	0	0	1	0	1	0	0	1	0	1	0	0	79	0	29	0	43	0	9	0	43	0	49	0	55	0
chr10	62595064	62603842	Ddx21,Gm47257	8779	0	5000	8	8	protein_coding, bidirectional_promoter_lncRNA	ENSMUSG00000020075.8,ENSMUSG00000112347.1	0	0	0	0	0	1	0	1	0	0	0	0	0	0	1	1	0	1	0	0	0	0	0	1	0	28	0	24	0	29	0	7	0	21	0	20	0	27	0
chr17	80057297	80065519	Hnrnpll	8223	9,58E+06	5000	8	8	protein_coding	ENSMUSG00000024095.15	0	0	0	0	0	1	0	1	0	0	0	0	0	0	0	1	0	1	1	0	0	1	0	0	0	43	0	44	0	43	0	25	0	38	0	30	0	39	0
chr5	52140490	52149790	Gm43176	9301	1,01E+07	5000	8	8	TEC	ENSMUSG00000106648.1	0	0	0	0	0	1	0	1	0	0	0	0	0	0	1	1	0	1	0	0	0	0	1	0	0	12	0	10	0	20	0	11	0	35	0	34	0	21	0
chr15	9471967	9479722	NA	7756	5,23E+07	5000	8	8	intergenic	NA	0	0	0	0	0	0	0	0	0	0	0	0	0	0	0	0	0	0	0	0	0	0	0	0	0	3	0	8	0	9	0	3	0	17	0	28	0	19	0
chr5	104010335	104028445	Hsd17b11	18111	0	5000	12	7	protein_coding	ENSMUSG00000029311.16	1	0	1	0	1	0	1	1	1	1	1	1	1	1	1	1	1	1	1	1	1	1	1	1	0	65	0	22	0	20	0	9	0	60	0	45	0	55	0
chr4	32280057	32295228	Bach2	15172	0	5000	12	7	protein_coding	ENSMUSG00000040270.16	1	0	0	1	1	1	1	1	1	1	0	1	1	0	1	1	1	1	1	1	0	1	1	1	0	1	0	19	0	39	0	2	0	57	0	43	0	42	0
chr11	95330631	95340367	Fam117a,Gm11521	9737	0	5000	11	7	protein_coding, antisense	ENSMUSG00000038893.12,ENSMUSG00000085509.1	0	1	0	1	1	1	1	1	1	1	1	0	1	1	1	1	1	1	1	1	1	1	1	1	0	45	0	16	0	24	0	14	0	41	0	21	0	34	0
chr14	27225897	27241983	Gm49616,Arhgef3	16087	1,11E-02	5000	11	7	TEC, protein_coding	ENSMUSG00000114888.1,ENSMUSG00000021895.10	0	0	0	1	1	1	1	1	1	1	1	1	1	1	1	1	1	1	1	1	1	1	1	1	0	56	0	40	0	56	0	21	0	61	0	59	0	58	0
chr13	83073730	83083955	2310067P03Rik	10226	0	5000	11	7	lincRNA	ENSMUSG00000114372.1	0	0	0	0	1	0	1	0	1	1	1	1	1	1	1	0	1	0	1	1	1	1	1	1	0	64	434394	0	72329	0	0	14	0	34	0	25	0	16	0
chr10	28511741	28522470	Ptprk	10730	0	5000	11	7	protein_coding	ENSMUSG00000019889.10	1	0	0	1	1	0	1	1	0	0	0	0	0	0	1	0	1	1	0	1	0	0	1	1	0	33	0	37	0	38	0	10	0	61	0	47	0	47	0
chr12	108929178	108942811	Wdr25	13634	0	5000	10	7	protein_coding	ENSMUSG00000040877.16	0	0	0	1	1	0	1	1	1	1	1	1	1	1	1	0	1	1	1	1	1	1	1	1	0	4	34577	0	34677	0	0	6	0	59	0	60	0	69	0
chr1	64867063	64881823	Plekhm3	14761	1,42E+07	5000	10	7	protein_coding	ENSMUSG00000051344.13	0	0	0	1	1	0	1	1	1	1	1	1	1	1	1	0	1	1	1	1	1	1	1	1	0	6	0	2	43212	0	43826	0	0	52	0	25	0	70	0
chr6	115645090	115655856	Raf1	10767	0	5000	10	7	protein_coding	ENSMUSG00000000441.17	0	0	0	0	1	0	1	0	1	1	1	1	1	1	1	1	1	1	1	1	1	1	1	1	0	3	19643	0	19443	0	20043	0	0	23	0	7	0	22	0
chr12	108631199	108643371	Evl	12173	1,11E-02	5000	10	7	protein_coding	ENSMUSG00000021262.15	1	0	0	0	1	0	0	1	1	0	1	0	0	1	1	1	1	1	1	1	1	1	1	1	0	55	0	14	0	29	0	17	0	39	0	26	0	28	0
chr17	7156832	7171825	Rps6ka2	14994	9,27E+04	5000	10	7	protein_coding	ENSMUSG00000023809.10	0	0	0	0	1	0	1	0	1	1	1	1	1	1	1	0	1	0	1	1	1	1	1	1	0	33	0	29	0	24	0	13	0	38	0	22	0	51	0
chr6	88435401	88447146	Eefsec,Gm44264	11746	0	5000	10	7	protein_coding, antisense	ENSMUSG00000033216.9,ENSMUSG00000107561.1	1	0	1	1	0	1	0	1	1	0	0	0	0	0	1	1	1	1	1	1	1	1	1	1	0	19	0	19	0	27	0	6	0	25	0	24	0	38	0
chr16	93286484	93297124	NA	10641	0	5000	10	7	intergenic	NA	0	0	0	1	0	1	0	1	0	0	0	0	0	0	0	1	0	1	0	0	0	0	0	0	0	10	0	2	0	1	133083	0	0	23	0	17	0	26	0
chr1	137646598	137655946	NA	9349	0	5000	10	7	intergenic	NA	1	0	0	1	0	0	0	1	0	0	0	0	0	0	0	0	0	1	0	0	0	0	0	0	0	2	14103	0	143003	0	150803	0	0	13	0	13	0	23	0
chr16	93185879	93198938	NA	13060	0	5000	10	7	intergenic	NA	0	0	0	1	0	0	0	1	0	0	0	0	0	0	0	0	0	1	0	0	0	0	0	0	0	3	32428	0	32528	0	32478	0	0	24	0	26	0	22	0
chr15	100413984	100424163	Slc11a2;Gm5475	10180	1,25E+06	5000	9	7	protein_coding	ENSMUSG00000023030.16;ENSMUSG00000087444.1	1	0	0	1	1	1	1	1	1	1	1	1	1	1	1	1	1	1	1	1	1	1	1	1	0	36	0	11	0	14	0	5	0	37	0	28	0	55	0
chr7	128385672	128401330	Rgs10	15659	0	5000	9	7	protein_coding	ENSMUSG00000030844.11	1	1	0	1	1	0	1	1	1	1	1	1	1	1	1	1	1	1	1	1	1	1	1	1	0	41	0	11	0	11	0	26	0	45	0	41	0	71	0
chr2	163706145	163717934	Pkig	11790	2,22E-02	5000	9	7	protein_coding	ENSMUSG00000035268.14	0	0	1	0	1	1	1	1	1	1	1	1	1	1	1	1	1	1	1	1	1	1	1	1	0	41	1365	0	1365	0	0	2	0	31	0	22	0	41	0
chr6	34148157	34158924	Slc35b4,Gm13856	10768	0	5000	9	7	protein_coding, antisense	ENSMUSG00000018999.14,ENSMUSG00000087356.1	1	0	0	1	1	0	1	1	1	1	1	1	1	1	1	1	1	1	1	1	1	1	1	1	0	21	0	6	0	8	0	10	0	46	0	25	0	44	0
chr1	91180679	91191503	Ramp1	10825	2,22E-02	5000	9	7	protein_coding	ENSMUSG00000034353.14	1	1	0	0	0	1	1	1	1	1	0	1	1	1	1	1	1	1	1	1	1	1	1	1	0	31	0	6	0	6	0	1	0	41	0	28	0	48	0
chr5	33819436	33833630	Nsd2	14195	2,22E-02	5000	9	7	protein_coding	ENSMUSG00000057406.16	0	0	0	0	1	1	0	1	1	1	1	1	1	1	1	1	1	1	1	1	1	1	1	1	0	40	0	15	0	17	0	12	0	41	0	31	0	41	0
chr1	176943591	176952447	Sdccag8	8857	2,41E+02	5000	9	7	protein_coding	ENSMUSG00000026504.17	1	0	0	1	1	0	0	1	0	0	0	0	1	0	1	0	1	1	1	1	1	1	1	1	0	1	0	61	0	55	9840	0	0	30	0	34	0	61	0
chr13	101706821	101715098	Pik3r1	8278	4,06E+03	5000	9	7	protein_coding	ENSMUSG00000041417.15	0	0	0	1	0	1	0	1	0	0	0	0	1	0	1	1	1	1	1	1	1	0	1	1	0	3	0	18	0	34	4251	0	0	13	0	7	0	31	0
chr3	113626308	113633662	Rnpc3,Gm17954	7355	1,55E+07	5000	9	7	protein_coding, processed_pseudogene	ENSMUSG00000027981.14,ENSMUSG00000105836.1	0	0	0	0	0	0	0	0	0	0	0	0	0	0	1	0	1	0	1	1	1	1	1	1	0	36	0	32	0	37	0	29	0	31	0	30	0	45	0
chr12	9025732	9034496	Wdr35;Ttc32	8765	7,04E+05	5000	9	7	protein_coding	ENSMUSG00000066643.12;ENSMUSG00000066637.2	0	0	0	0	0	0	0	0	0	0	0	1	0	0	0	0	0	0	0	1	0	1	0	0	0	44	0	30	0	28	0	17	0	41	0	29	0	38	0
chr1	127230474	127243758	Gm37772,Mgat5	13285	1.12362808868394e-06,1.82375616430974e-06	5000	9	7	TEC, protein_coding	ENSMUSG00000104039.1,ENSMUSG00000036155.13	1	0	0	1	0	0	0	0	0	0	0	0	0	0	0	0	0	0	0	0	0	0	0	0	0	37	0	38	0	41	0	2	0	54	0	46	0	54	0
chr14	79262723	79272472	NA	9750	1,46E+03	5000	8	7	intergenic	NA	1	1	0	1	1	1	1	1	1	1	1	1	1	1	1	1	1	1	1	1	1	1	1	1	0	29	0	6	0	7	0	5	0	46	0	41	0	35	0
chr3	94377143	94388419	Rorc,Gm38411	11277	1,89E-01	5000	8	7	protein_coding, antisense	ENSMUSG00000028150.14,ENSMUSG00000104669.1	1	1	0	1	1	1	1	1	1	1	1	1	1	1	1	1	1	1	1	1	1	1	1	1	0	6	0	4	0	8	0	13	0	76	0	46	0	67	0
chr17	51876314	51884536	AC161258.2	8223	2,62E+07	5000	8	7	lincRNA	ENSMUSG00000117175.1	1	1	0	1	1	0	1	1	1	1	1	1	1	1	1	0	1	1	1	1	1	1	1	1	0	18	0	44	0	52	19463	0	0	14	0	17	0	32	0
chr18	39862738	39869984	NA	7247	1,32E+06	5000	8	7	intergenic	NA	1	0	0	1	1	0	1	1	1	1	1	1	1	1	1	1	1	1	1	1	1	1	1	1	0	19	0	11	0	9	0	16	0	29	0	29	0	26	0
chr1	39945315	39960075	Map4k4	14761	1,85E+07	5000	8	7	protein_coding	ENSMUSG00000026074.15	0	0	0	1	1	1	1	1	1	1	1	1	1	1	1	1	1	1	1	1	1	1	1	1	0	3	0	10	0	4	714	0	0	24	0	11	0	49	0
chr3	103856612	103869358	Ptpn22,Gm15472;Gm43065	12747	2,22E+05	5000	8	7	protein_coding, sense_intronic	ENSMUSG00000027843.13,ENSMUSG00000084760.1;ENSMUSG00000105986.1	1	0	0	0	1	1	1	1	1	1	1	1	1	1	1	1	1	1	1	1	1	1	1	1	0	60	0	36	0	77	0	7	0	53	0	37	0	40	0
chr11	68460063	68467365	Pik3r5	7303	1,88E+07	5000	8	7	protein_coding	ENSMUSG00000020901.13	0	0	0	1	1	0	1	1	1	1	1	1	1	1	1	1	1	1	1	1	1	1	1	1	8362	0	6462	0	6412	0	27562	0	0	17	0	11	0	17	0
chr12	78975916	78984193	Tmem229b	8278	2,22E-02	5000	8	7	protein_coding	ENSMUSG00000046157.13	0	0	0	0	1	1	1	1	1	1	1	1	1	1	1	1	1	1	1	1	1	1	1	1	0	30	0	24	0	21	0	5	0	18	0	23	0	38	0
chr15	96636649	96646828	Slc38a1	10180	0	5000	8	7	protein_coding	ENSMUSG00000023169.15	0	0	0	0	1	1	1	1	1	1	1	1	1	1	1	1	1	1	1	1	1	1	1	1	0	74	0	28	0	40	0	26	0	58	0	47	0	60	0
chr16	19880130	19887869	A930003A15Rik;Gm49598,Gm27883	7740	0	5000	8	7	lincRNA, miRNA	ENSMUSG00000075330.4;ENSMUSG00000116712.1,ENSMUSG00000099233.1	1	0	0	1	1	0	1	1	1	1	1	1	1	0	1	1	1	1	1	1	1	1	1	1	0	6	0	3	0	3	0	5	0	19	0	18	0	19	0
chr5	114767445	114778212	Git2;Ankrd13a,4930515G01Rik	10768	0	5000	8	7	protein_coding, antisense	ENSMUSG00000041890.17;ENSMUSG00000041870.16,ENSMUSG00000092183.1	0	0	0	0	1	1	1	1	1	1	1	1	1	1	1	1	1	1	1	1	1	1	1	1	0	77	0	22	0	20	0	14	0	32	0	29	0	54	0
chr6	52836222	52844541	Jazf1,Gm15572	8320	5,21E+06	5000	8	7	protein_coding, processed_pseudogene	ENSMUSG00000063568.11,ENSMUSG00000081872.1	1	0	0	1	1	0	1	0	1	1	1	1	1	1	1	1	1	1	1	1	1	1	1	1	0	27	4008	0	113308	0	0	3	0	20	0	18	0	33	0
chr7	97366649	97374968	Alg8	8320	0	5000	8	7	protein_coding	ENSMUSG00000035704.17	0	0	0	0	1	1	1	1	1	1	1	1	1	1	1	1	1	1	1	1	1	1	1	1	0	21	0	11	0	13	0	9	0	17	0	10	0	19	0
chr9	106170379	106179157	Wdr82,Mirlet7g	8779	1,11E-02	5000	8	7	protein_coding, miRNA	ENSMUSG00000020257.13,ENSMUSG00000065440.1	0	0	0	0	1	1	1	1	1	1	1	1	1	1	1	1	1	1	1	1	1	1	1	1	0	29	0	15	0	24	0	14	0	33	0	25	0	32	0
chr10	93082635	93093851	Gm32468	11217	1,46E+07	5000	8	7	lincRNA	ENSMUSG00000111013.1	0	0	0	1	1	0	1	0	1	1	1	1	1	1	1	1	1	1	1	1	1	1	1	1	0	2	0	12	0	3	834	0	0	18	0	6	0	18	0
chr11	87104966	87111295	Prr11;Ska2	6330	8,31E+06	5000	8	7	protein_coding	ENSMUSG00000020493.8;ENSMUSG00000020492.11	0	0	0	0	1	0	1	1	1	1	1	1	1	1	1	1	1	1	1	1	1	1	1	1	0	31	0	14	0	18	0	14	0	16	0	16	0	18	0
chr8	127495000	127505247	Pard3	10248	0	5000	8	7	protein_coding	ENSMUSG00000025812.17	0	0	0	1	1	0	1	1	1	1	1	1	1	1	1	0	1	1	1	1	1	1	1	1	0	16	0	47	0	39	0	3	0	30	0	29	0	47	0
chr16	84580280	84587535	NA	7256	0	5000	8	7	intergenic	NA	0	0	0	1	1	1	1	1	0	1	0	1	1	0	1	1	1	1	1	1	1	1	1	1	0	63	0	49	0	52	0	26	0	44	0	38	0	38	0
chr1	15802894	15809782	Terf1	6889	1,47E+06	5000	8	7	protein_coding	ENSMUSG00000025925.14	0	0	0	0	1	0	1	1	1	1	1	1	1	1	1	0	1	1	1	1	1	1	1	1	0	35	0	25	0	27	0	20	0	26	0	29	0	34	0
chr2	73448582	73456441	Wipf1	7860	9,83E+06	5000	8	7	protein_coding	ENSMUSG00000075284.10	1	0	0	1	1	0	1	0	1	1	1	1	1	1	1	0	1	0	1	1	1	1	1	1	0	72	0	32	0	40	0	4	0	50	0	46	0	50	0
chr5	147336848	147348105	Flt3	11258	0	5000	8	7	protein_coding	ENSMUSG00000042817.15	1	0	0	0	0	1	1	1	1	1	1	0	1	0	1	1	1	1	1	1	1	1	1	1	0	57	0	29	0	20	0	13	0	38	0	30	0	45	0
chr11	21087890	21094705	Peli1	6816	3,51E+07	5000	8	7	protein_coding	ENSMUSG00000020134.13	0	0	0	0	1	0	1	1	1	1	1	1	1	0	1	0	1	1	1	1	1	1	1	1	0	50	0	32	0	34	0	19	0	26	0	29	0	35	0
chr13	89421261	89430513	NA	9253	1,98E+03	5000	8	7	intergenic	NA	0	0	0	1	1	0	1	0	1	1	1	1	1	1	1	0	1	0	1	1	1	1	1	1	0	5	0	28	0	39	0	7	0	34	0	43	0	58	0
chr16	52033106	52043264	Cblb	10159	6,21E+03	5000	8	7	protein_coding	ENSMUSG00000022637.11	0	0	0	0	1	0	1	0	1	1	1	1	1	1	1	0	1	1	1	1	1	1	1	1	0	49	0	38	0	69	0	5	0	31	0	18	0	21	0
chr3	75710395	75716769	Gm25846	6375	1,10E+07	5000	8	7	snoRNA	ENSMUSG00000088638.1	0	0	0	0	1	0	1	0	1	1	1	1	1	1	1	0	1	1	1	1	1	1	1	1	0	22	0	18	0	19	0	9	0	24	0	21	0	28	0
chr18	62065396	62080370	NA	14975	6,88E+06	5000	8	7	intergenic	NA	0	0	0	1	1	1	0	1	1	1	0	1	1	0	1	1	0	1	1	1	0	1	1	0	0	7	0	4	0	1	0	5	0	44	0	24	0	36	0
chr1	181836036	181844892	Lbr,Gm26004	8857	6,20E+05	5000	8	7	protein_coding, rRNA	ENSMUSG00000004880.11,ENSMUSG00000089429.1	0	1	0	1	1	1	0	1	0	0	0	0	0	0	1	1	1	1	1	1	1	1	0	1	0	44	0	33	0	34	0	16	0	41	0	32	0	64	0
chr10	6976242	6985021	Oprm1;Ipcef1	8780	0	5000	8	7	protein_coding	ENSMUSG00000000766.18;ENSMUSG00000064065.15	0	0	0	1	1	0	0	0	0	1	1	0	1	0	1	0	1	0	1	1	1	1	1	1	0	47	0	41	0	58	0	11	0	48	0	42	0	54	0
chr5	64670384	64679684	NA	9301	1,11E-02	5000	8	7	intergenic	NA	0	0	0	1	0	0	0	1	0	0	0	0	1	0	1	0	1	1	1	1	0	1	1	1	0	7	0	15	0	12	0	2	0	35	0	38	0	53	0
chr9	44229129	44237906	Cbl	8778	2,10E+05	5000	8	7	protein_coding	ENSMUSG00000034342.9	1	1	0	1	0	1	1	1	0	0	0	1	0	0	0	1	1	1	0	0	0	1	0	0	0	35	0	14	0	21	0	15	0	38	0	21	0	39	0
chr16	36066897	36074152	Fam162a;Ccdc58	7256	5,08E+06	5000	8	7	protein_coding	ENSMUSG00000003955.8;ENSMUSG00000075229.11	0	0	0	0	0	0	0	1	0	0	0	0	0	0	1	1	1	1	0	1	1	1	1	0	0	29	0	25	0	26	0	21	0	34	0	30	0	41	0
chr18	54057658	54065870	NA	8213	1,97E+06	5000	8	7	intergenic	NA	0	0	0	1	1	0	0	0	0	1	0	0	0	0	1	0	1	0	0	1	0	0	1	1	64457	0	0	9	64407	0	120107	0	0	14	0	18	0	22	0
chr2	170217846	170225214	NA	7369	1,01E+06	5000	8	7	intergenic	NA	1	0	0	1	0	1	0	1	0	0	0	0	0	0	0	1	0	1	0	0	0	0	1	0	0	51	0	32	0	35	0	9	0	39	0	34	0	49	0
chr12	59123280	59134965	Mia2,Gm24233	11686	0	5000	8	7	protein_coding, snoRNA	ENSMUSG00000021000.17,ENSMUSG00000077505.1	1	0	0	1	0	1	0	1	0	0	0	0	0	0	0	1	0	1	0	0	0	0	0	0	0	70	0	72	0	68	0	34	0	49	0	48	0	72	0
chr16	94565812	94578871	Dyrk1a	13060	1,11E-02	5000	8	7	protein_coding	ENSMUSG00000022897.15	0	0	0	1	0	1	0	1	0	0	0	0	0	0	0	1	0	1	0	0	0	0	0	0	0	70	0	15	0	36	0	21	0	38	0	47	0	53	0
chr10	40291451	40299741	Amd1	8291	0	5000	8	7	protein_coding	ENSMUSG00000075232.5	0	0	0	1	0	0	0	1	0	0	0	0	0	0	0	1	0	1	0	0	0	0	0	0	908	0	0	2	808	0	1108	0	0	8	0	21	0	13	0
chr19	59939193	59944401	Rab11fip2,Gm4219	5209	1,49E+08	5000	8	7	protein_coding, processed_transcript	ENSMUSG00000040022.14,ENSMUSG00000091378.1	0	0	0	0	0	0	0	1	0	0	0	0	0	0	0	0	0	1	0	0	0	0	0	0	0	34	0	22	0	26	0	15	0	23	0	23	0	28	0
chr2	103678355	103685723	Abtb2	7369	4,33E+04	5000	7	7	protein_coding	ENSMUSG00000032724.5	1	1	0	1	1	1	1	1	1	1	1	1	1	1	1	1	1	1	1	1	1	1	1	1	0	51	0	32	0	38	0	23	0	57	0	57	0	41	0
chr1	54837159	54844047	Ankrd44	6889	7,66E+06	5000	7	7	protein_coding	ENSMUSG00000052331.14	0	0	0	1	1	1	1	1	1	1	1	1	1	1	1	1	1	1	1	1	1	1	1	1	0	11	0	12	0	12	0	9	0	18	0	17	0	16	0
chr2	35442295	35449663	Ggta1	7369	4,92E+04	5000	7	7	protein_coding	ENSMUSG00000035778.17	1	0	1	0	1	0	1	1	1	1	1	1	1	1	1	1	1	1	1	1	1	1	1	1	0	19	0	5	0	5	4136	0	0	32	0	23	0	31	0
chr4	136020374	136030650	Eloa;Rpl11	10277	5,47E+04	5000	7	7	protein_coding	ENSMUSG00000028668.5;ENSMUSG00000059291.15	1	0	0	0	1	1	1	1	1	1	1	1	1	1	1	1	1	1	1	1	1	1	1	1	0	45	0	6	0	10	0	6	0	25	0	25	0	32	0
chr4	136173055	136180884	E2f2	7830	3,33E-02	5000	7	7	protein_coding	ENSMUSG00000018983.9	0	1	0	0	1	1	1	1	1	1	1	1	1	1	1	1	1	1	1	1	1	1	1	1	0	70	0	9	0	10	0	17	0	38	0	39	0	46	0
chr7	25673815	25686048	Tmem91;B9d2	12234	0	5000	7	7	protein_coding	ENSMUSG00000061702.10;ENSMUSG00000063439.7	1	0	0	0	1	1	1	1	1	1	1	1	1	1	1	1	1	1	1	1	1	1	1	1	0	70	0	32	0	43	0	32	0	71	0	44	0	62	0
chr7	83652945	83664199	Stard5;Il16,2310044K18Rik	11255	0	5000	7	7	protein_coding, antisense	ENSMUSG00000046027.17;ENSMUSG00000001741.12,ENSMUSG00000085080.1	1	1	0	1	1	1	0	1	1	1	0	1	1	1	1	1	1	1	1	1	1	1	1	1	0	100	0	81	0	105	0	11	0	65	0	54	0	72	0
chr11	22837492	22844308	B3gnt2;Gm28048,Gm20456	6817	8,63E+07	5000	7	7	protein_coding, processed_transcript	ENSMUSG00000051650.11;ENSMUSG00000098650.1,ENSMUSG00000092455.1	1	1	0	0	1	0	1	0	1	1	1	1	1	1	1	1	1	1	1	1	1	1	1	1	0	43	0	32	0	27	0	6	0	28	0	32	0	21	0
chr13	109231245	109240497	Pde4d	9253	4,00E+07	5000	7	7	protein_coding	ENSMUSG00000021699.17	0	0	0	1	1	1	1	0	1	1	1	1	1	1	1	1	1	1	1	1	1	1	1	1	0	31	0	44	0	39	0	6	0	43	0	27	0	56	0
chr15	55114078	55124741	Deptor	10664	9,81E+05	5000	7	7	protein_coding	ENSMUSG00000022419.16	0	0	0	0	1	1	1	1	1	1	1	1	1	1	1	1	1	1	1	1	1	1	1	1	0	5	0	22	0	21	0	7	0	49	0	28	0	33	0
chr1	80753731	80762587	Dock10	8857	2,10E+07	5000	7	7	protein_coding	ENSMUSG00000038608.15	0	0	0	0	1	1	1	1	1	1	1	1	1	1	1	1	1	1	1	1	1	1	1	1	0	78	0	55	0	71	0	44	0	61	0	53	0	55	0
chr2	128425961	128433329	Gm14005	7369	4,34E+04	5000	7	7	lincRNA	ENSMUSG00000074813.13	0	0	0	0	1	1	1	1	1	1	1	1	1	1	1	1	1	1	1	1	1	1	1	1	0	22	0	17	0	9	13360	0	0	16	0	33	0	30	0
chr3	95814556	95821419	Rprd2	6864	7,83E+06	5000	7	7	protein_coding	ENSMUSG00000028106.13	0	0	0	0	1	1	1	1	1	1	1	1	1	1	1	1	1	1	1	1	1	1	1	1	0	37	0	13	0	24	0	7	0	20	0	28	0	35	0
chr3	96900949	96907322	Gpr89;Gja5	6374	1,72E+07	5000	7	7	protein_coding	ENSMUSG00000028096.13;ENSMUSG00000057123.14	0	0	0	0	1	1	1	1	1	1	1	1	1	1	1	1	1	1	1	1	1	1	1	1	0	16	0	10	0	15	0	9	0	18	0	11	0	19	0
chr4	132941309	132950117	NA	8809	0	5000	7	7	intergenic	NA	0	0	0	0	1	1	1	1	1	1	1	1	1	1	1	1	1	1	1	1	1	1	1	1	0	26	0	3	0	12	0	1	0	37	0	32	0	25	0
chr4	88027185	88033547	Mllt3,Gm12631	6363	4,62E+07	5000	7	7	protein_coding, antisense	ENSMUSG00000028496.17,ENSMUSG00000084809.1	0	0	0	1	1	0	1	1	1	1	1	1	1	1	1	1	1	1	1	1	1	1	1	1	0	51	0	52	0	54	0	23	0	41	0	29	0	43	0
chr8	34144207	34155919	Leprotl1;Saraf,Gm45269	11713	5,80E+05	5000	7	7	protein_coding, processed_pseudogene	ENSMUSG00000031513.8;ENSMUSG00000031532.6,ENSMUSG00000110247.1	0	0	0	0	1	1	1	1	1	1	1	1	1	1	1	1	1	1	1	1	1	1	1	1	0	76	0	84	0	100	0	24	0	66	0	51	0	54	0
chr10	58443343	58449683	Ranbp2	6341	4,47E+07	5000	7	7	protein_coding	ENSMUSG00000003226.7	0	0	0	0	1	0	1	1	1	1	1	1	1	1	1	1	1	1	1	1	1	1	1	1	0	44	0	27	0	41	0	28	0	35	0	37	0	41	0
chr17	52059618	52066873	Gm19585	7256	7,81E+07	5000	7	7	lincRNA	ENSMUSG00000100150.2	0	0	0	1	1	0	1	1	1	1	1	1	1	1	1	0	1	1	1	1	1	1	1	1	0	18	0	29	0	9	0	2	0	22	0	11	0	23	0
chr2	34742841	34748735	Gapvd1	5895	9,89E+07	5000	7	7	protein_coding	ENSMUSG00000026867.18	0	0	0	1	1	0	1	0	1	1	1	1	1	1	1	1	1	1	1	1	1	1	1	1	5114	0	5414	0	0	1	22814	0	0	5	0	6	0	12	0
chr5	66070698	66079018	Gm43775,Rbm47	8321	0	5000	7	7	TEC, protein_coding	ENSMUSG00000107304.1,ENSMUSG00000070780.11	1	0	0	0	1	0	1	1	1	1	1	1	1	0	1	1	1	1	1	1	1	1	1	1	0	26	0	16	0	15	0	12	0	45	0	39	0	41	0
chr6	124679587	124686439	Lpcat3	6853	1,32E+04	5000	7	7	protein_coding	ENSMUSG00000004270.13	0	0	0	0	1	0	1	1	1	1	1	1	1	1	1	1	1	1	1	1	1	1	1	1	160	0	7560	0	7310	0	2010	0	0	14	0	15	0	19	0
chr6	97454239	97461090	Frmd4b	6852	7,94E+02	5000	7	7	protein_coding	ENSMUSG00000030064.16	0	0	1	0	1	0	1	0	1	1	1	1	1	1	1	1	1	1	1	1	1	1	1	1	0	12	0	20	0	19	0	8	0	32	0	20	0	24	0
chr8	10836277	10847501	NA	11225	0	5000	7	7	intergenic	NA	0	0	0	0	1	1	1	1	1	0	1	1	1	1	1	1	1	1	1	1	1	1	1	1	0	16	0	2	76998	0	4176	0	0	27	0	20	0	33	0
chr9	94688760	94695100	Slc9a9	6341	4,51E+07	5000	7	7	protein_coding	ENSMUSG00000031129.9	0	0	0	1	1	0	1	1	1	1	1	1	1	1	1	0	1	1	1	1	1	1	1	1	0	28	0	22	0	25	0	28	0	44	0	20	0	20	0
chr3	40795791	40802655	Hspa4l;Plk4	6865	2,69E+05	5000	7	7	protein_coding	ENSMUSG00000025757.12;ENSMUSG00000025758.10	0	0	0	1	0	1	0	1	1	1	1	1	1	0	1	1	1	1	1	1	1	1	1	1	0	43	0	34	0	46	0	27	0	34	0	33	0	50	0
chr8	106233705	106242001	Prmt7,Gm26786	8297	2,17E+04	5000	7	7	protein_coding, lincRNA	ENSMUSG00000060098.11,ENSMUSG00000097026.1	0	0	0	0	1	0	1	0	1	1	1	1	1	1	1	1	1	1	1	1	1	1	1	1	304	0	22404	0	22254	0	22404	0	0	1	0	3	0	11	0
chr6	24657066	24665385	Gm42856,Wasl	8320	2,24E+07	5000	7	7	TEC, protein_coding	ENSMUSG00000106946.1,ENSMUSG00000029684.14	0	0	0	0	1	1	1	1	0	1	0	1	0	1	1	1	1	1	1	1	1	1	1	1	0	34	0	44	0	48	0	32	0	49	0	35	0	38	0
chr6	47459372	47465734	Cul1	6363	1,04E+08	5000	7	7	protein_coding	ENSMUSG00000029686.15	0	0	0	0	1	0	1	0	1	1	1	1	1	1	1	0	1	1	1	1	1	1	1	1	3721	0	4321	0	4021	0	4121	0	0	11	0	7	0	11	0
chr6	97315254	97325531	Frmd4b	10278	1,77E+05	5000	7	7	protein_coding	ENSMUSG00000030064.16	0	0	0	1	1	0	1	0	1	1	1	1	1	1	1	0	1	0	1	1	1	1	1	1	2753	0	0	28	0	28	0	9	0	48	0	51	0	50	0
chr13	95956257	95963074	Sv2c	6818	1,56E+08	5000	7	7	protein_coding	ENSMUSG00000051111.16	0	0	0	1	1	0	0	0	1	1	0	1	1	0	1	1	1	1	1	1	1	1	1	1	0	27	0	45	0	46	0	1	0	30	0	30	0	41	0
chr1	160285469	160292357	Rabgap1l,Gm36975	6889	4,45E+06	5000	7	7	protein_coding, antisense	ENSMUSG00000026721.16,ENSMUSG00000104302.1	0	0	0	0	1	0	1	0	1	1	1	1	1	1	1	0	1	0	1	1	1	1	1	1	4618	0	0	5	0	3	4618	0	0	29	0	8	0	21	0
chr1	33610820	33621644	Gm37618,Prim2	10825	1,33E+07	5000	7	7	TEC, protein_coding	ENSMUSG00000102714.1,ENSMUSG00000026134.11	0	0	0	0	1	0	1	0	1	1	1	1	1	1	1	0	1	0	1	1	1	1	1	1	0	1	27519	0	16469	0	9355	0	0	22	0	8	0	15	0
chr3	38276398	38284242	NA	7845	2,33E+07	5000	7	7	intergenic	NA	0	0	0	1	1	0	1	0	1	1	1	0	1	0	1	0	1	1	1	1	1	1	1	1	0	4	0	57	0	62	0	4	0	38	0	38	0	37	0
chr3	59098774	59104657	Med12l;Gpr171	5884	3,97E+07	5000	7	7	protein_coding	ENSMUSG00000056476.13;ENSMUSG00000050075.8	0	0	0	1	0	1	1	1	1	0	0	0	0	0	1	1	1	1	1	1	1	1	1	1	0	38	0	42	0	63	0	5	0	48	0	27	0	36	0
chr4	32211547	32219377	NA	7831	7,93E+04	5000	7	7	intergenic	NA	0	0	0	0	0	0	0	0	0	1	1	1	1	1	1	1	1	1	1	1	1	1	1	1	0	3	0	9	0	2	19072	0	0	12	0	5	0	13	0
chr11	30164015	30171317	Sptbn1	7303	4,31E+06	5000	7	7	protein_coding	ENSMUSG00000020315.18	0	0	0	1	0	1	1	1	0	0	0	0	0	1	1	1	1	1	1	1	1	0	1	1	0	16	0	16	0	8	0	7	0	55	0	46	0	42	0
chr15	39908281	39918460	Lrp12	10180	4,05E+04	5000	7	7	protein_coding	ENSMUSG00000022305.13	0	0	0	1	0	0	0	1	1	1	0	1	1	0	1	0	1	1	1	1	0	1	1	1	0	1	0	14	0	17	24589	0	0	19	0	24	0	29	0
chr15	62803012	62812221	NA	9210	3,68E+07	5000	7	7	intergenic	NA	0	0	0	0	1	0	0	0	1	1	1	0	0	0	1	1	1	1	1	1	1	1	1	1	0	11	0	9	0	3	72261	0	0	15	0	17	0	6	0
chr1	101899874	101904302	NA	4429	1,14E+08	5000	7	7	intergenic	NA	0	0	0	0	0	0	1	0	0	1	1	1	1	1	1	0	1	0	1	1	1	1	1	1	0	30	0	34	0	37	0	21	0	22	0	18	0	24	0
chr3	22137868	22148653	Tbl1xr1	10786	1,78E+07	5000	7	7	protein_coding	ENSMUSG00000027630.13	0	0	0	1	0	0	0	1	1	0	1	1	1	0	1	0	0	1	1	1	1	1	1	1	0	34	0	20	0	18	0	18	0	42	0	37	0	45	0
chr6	94675033	94684821	Lrig1	9789	7,50E+04	5000	7	7	protein_coding	ENSMUSG00000030029.14	1	0	0	1	1	0	0	0	1	0	1	1	0	0	1	0	1	1	1	0	1	1	1	1	0	5	0	39	0	49	0	16	0	56	0	54	0	59	0
chr9	89967374	89976152	Rasgrf1	8779	1,11E-02	5000	7	7	protein_coding	ENSMUSG00000032356.12	0	0	1	0	0	1	1	1	0	0	1	0	0	1	0	1	1	1	0	1	1	1	1	1	0	9	122897	0	122897	0	45397	0	0	48	0	24	0	35	0
chr2	11620090	11626476	Gm17490	6387	5,30E+06	5000	7	7	protein_coding	ENSMUSG00000091312.1	0	0	0	0	1	0	0	1	0	0	0	1	1	0	1	1	1	1	1	1	0	1	1	1	0	6	0	5	39	0	9673	0	0	29	0	22	0	27	0
chr6	99519924	99529222	Foxp1;Gm20696	9299	0	5000	7	7	protein_coding	ENSMUSG00000030067.17;ENSMUSG00000030068.4	0	0	0	0	1	0	0	0	1	1	1	1	0	0	1	0	0	1	1	1	1	1	1	1	0	60	0	7	0	30	0	7	0	49	0	44	0	43	0
chr7	80198340	80210573	Gm45206,Sema4b	12234	1,59E+04	5000	7	7	TEC, protein_coding	ENSMUSG00000108389.1,ENSMUSG00000030539.13	0	0	0	0	0	1	1	1	1	1	0	0	0	0	1	1	1	1	1	1	0	0	1	1	0	84	0	22	0	39	0	12	0	56	0	42	0	43	0
chr12	107753328	107764527	Gm15208	11200	7,91E+05	5000	7	7	lincRNA	ENSMUSG00000086975.1	0	0	0	1	1	0	0	1	1	0	1	0	0	0	1	0	1	1	1	0	1	0	1	1	109427	0	14922	0	527	0	107527	0	0	25	0	18	0	50	0
chr7	101634505	101642334	NA	7830	4,60E+07	5000	7	7	intergenic	NA	0	0	0	1	0	0	0	1	0	0	0	0	0	0	1	1	1	1	1	1	1	1	1	1	11515	0	0	2	0	11	21215	0	0	19	0	14	0	25	0
chr11	83259151	83265966	Gm11427	6816	5,80E+07	5000	7	7	transcribed_unprocessed_pseudogene	ENSMUSG00000083161.2	0	0	0	1	0	0	0	1	0	0	0	0	0	0	1	0	1	1	1	1	1	1	1	1	0	2	5233	0	0	2	5233	0	0	2	0	12	0	11	0
chr13	74461032	74464927	E430024I08Rik	3896	3,11E+08	5000	7	7	lincRNA	ENSMUSG00000112964.1	0	0	0	1	1	0	0	0	0	0	0	0	0	1	1	0	0	1	1	1	0	1	1	1	0	27	0	27	0	28	0	19	0	28	0	28	0	21	0
chr14	25162069	25171818	NA	9750	1,11E-02	5000	7	7	intergenic	NA	0	0	1	1	0	0	0	1	0	0	0	1	0	0	1	0	0	1	1	0	1	1	1	0	45118	0	53518	0	0	3	101081	0	0	38	0	34	0	32	0
chr9	44175975	44185241	5830462O15Rik,Cbl,Gm47255	9267	1,59E+06	5000	7	7	TEC, protein_coding, processed_pseudogene	ENSMUSG00000110972.1,ENSMUSG00000034342.9,ENSMUSG00000110966.1	1	0	0	1	0	1	1	1	0	0	0	1	0	0	0	1	1	1	0	0	0	1	0	0	0	6	0	1	0	2	28408	0	0	6	0	8	0	25	0
chr6	66840403	66848233	NA	7831	5,54E+04	5000	7	7	intergenic	NA	0	0	0	0	1	0	0	0	1	0	0	0	0	0	1	0	0	0	1	1	0	1	1	0	0	1	0	2	46766	0	42366	0	0	9	0	12	0	20	0
chr1	128602661	128609549	NA	6889	3,60E+07	5000	7	7	intergenic	NA	1	1	0	1	0	0	0	1	0	0	0	0	0	0	0	1	0	1	0	0	0	0	0	0	0	80	0	33	0	43	0	12	0	30	0	26	0	23	0
chr1	46892350	46896778	Slc39a10,Gm28527	4429	2,01E+08	5000	7	7	protein_coding, processed_pseudogene	ENSMUSG00000025986.6,ENSMUSG00000100160.1	0	0	0	1	0	0	0	0	0	0	0	1	0	0	1	0	0	0	0	0	1	1	0	1	0	16	0	42	0	33	0	8	0	16	0	14	0	16	0
chr5	86069583	86074967	Stap1	5385	1,80E+08	5000	7	7	protein_coding	ENSMUSG00000029254.16	0	0	0	1	0	1	0	1	0	0	0	0	0	0	0	1	0	1	0	0	0	0	1	0	0	40	0	44	0	53	0	7	0	21	0	26	0	34	0
chr14	118831282	118837618	Cldn10	6337	6,09E+07	5000	7	7	protein_coding	ENSMUSG00000022132.15	1	0	0	1	0	0	0	1	0	0	0	0	0	0	0	1	0	1	0	0	0	0	0	0	0	33	0	26	0	31	0	1	0	16	0	19	0	20	0
chr16	93569435	93579109	NA	9675	0	5000	7	7	intergenic	NA	0	0	0	1	0	1	0	1	0	0	0	0	0	0	0	1	0	1	0	0	0	0	0	0	0	5	0	22	0	31	0	5	0	25	0	21	0	25	0
chr19	24986358	24997721	NA	11364	2,34E+03	5000	7	7	intergenic	NA	0	0	0	1	0	1	0	1	0	0	0	0	0	0	0	1	0	1	0	0	0	0	0	0	1478	0	1728	0	1728	0	1678	0	0	26	0	10	0	18	0
chr4	141136163	141144482	Szrd1	8320	0	5000	7	7	protein_coding	ENSMUSG00000040842.17	0	0	0	1	0	1	0	1	0	0	0	0	0	0	0	1	0	1	0	0	0	0	0	0	0	58	0	15	0	24	0	13	0	29	0	26	0	39	0
chr16	38470776	38480450	Cd80	9675	2,22E-02	5000	7	7	protein_coding	ENSMUSG00000075122.5	0	0	0	0	0	1	0	1	0	0	0	0	0	0	0	1	0	1	0	0	0	0	0	0	0	15	0	15	0	13	3299	0	0	21	0	18	0	32	0
chr16	94368471	94375243	Pigp;Ttc3	6773	1,22E+08	5000	7	7	protein_coding	ENSMUSG00000022940.17;ENSMUSG00000040785.19	0	0	0	0	0	1	0	1	0	0	0	0	0	0	0	1	0	1	0	0	0	0	0	0	0	43	0	27	0	38	0	13	0	31	0	29	0	34	0
chr2	92939477	92948809	Syt13	9333	1,11E-02	5000	7	7	protein_coding	ENSMUSG00000027220.2	1	0	0	1	0	0	0	1	0	0	0	0	0	0	0	0	0	1	0	0	0	0	0	0	6040	0	0	11	0	5	25876	0	0	35	0	40	0	52	0
chr4	155809679	155821913	Mrpl20;Ccnl2	12235	2,40E+07	5000	7	7	protein_coding	ENSMUSG00000029066.12;ENSMUSG00000029068.16	0	0	0	0	0	1	0	1	0	0	0	0	0	0	0	1	0	1	0	0	0	0	0	0	0	32	0	12	0	14	0	12	0	31	0	23	0	29	0
chr4	70407710	70412604	Cdk5rap2	4895	7,73E+07	5000	7	7	protein_coding	ENSMUSG00000039298.16	0	0	0	0	0	0	0	0	0	0	0	0	0	0	1	1	0	1	0	0	0	1	0	0	0	34	0	27	0	40	0	20	0	28	0	19	0	24	0
chr17	86795545	86805218	Epas1	9674	1,11E-02	5000	7	7	protein_coding	ENSMUSG00000024140.10	0	0	0	1	0	0	0	0	0	0	0	0	0	0	0	0	0	1	0	0	0	0	0	0	0	10	0	20	0	16	0	2	0	24	0	39	0	44	0
chrX	13278708	13296548	Ddx3x	17841	0	5000	13	6	protein_coding	ENSMUSG00000000787.12	0	0	0	0	1	1	0	0	0	0	0	0	0	1	1	1	0	0	0	1	1	0	0	1	0	64	0	29	0	44	0	25	0	35	0	24	0	40	0
chr18	55810588	55820732	NA	10145	0	5000	11	6	intergenic	NA	0	0	0	1	1	0	1	1	1	1	1	1	1	1	1	0	1	1	1	1	1	1	1	1	0	12	0	16	0	11	0	7	0	28	0	30	0	32	0
chr18	54897171	54910696	Zfp608	13526	0	5000	11	6	protein_coding	ENSMUSG00000052713.9	0	0	0	0	0	1	0	1	1	0	0	0	0	1	1	1	0	1	1	0	1	1	0	1	0	109	0	78	0	68	0	28	0	68	0	54	0	54	0
chr17	51780551	51795544	5830444F18Rik,Satb1	14994	2,79E+03	5000	10	6	TEC, protein_coding	ENSMUSG00000102744.1,ENSMUSG00000023927.15	0	0	0	1	1	0	1	0	1	1	1	1	1	1	1	0	1	0	1	1	1	1	1	1	0	14	0	14	0	9	17905	0	0	37	0	21	0	26	0
chr14	25452584	25466233	Zmiz1,Zmiz1os1,Gm47920,Gm17747	13650	0	5000	10	6	protein_coding, antisense, sense_intronic, lincRNA	ENSMUSG00000007817.15,ENSMUSG00000087535.2,ENSMUSG00000114709.1,ENSMUSG00000114232.1	0	0	0	0	1	1	0	1	1	1	1	0	0	0	1	1	1	1	1	1	1	0	1	0	0	99	0	57	0	84	0	26	0	93	0	71	0	71	0
chr15	97721912	97733060	Endou	11149	7,89E+04	5000	9	6	protein_coding	ENSMUSG00000022468.12	1	1	0	1	1	1	1	1	1	1	1	1	1	1	1	1	1	1	1	1	1	1	1	1	0	37	361	0	361	0	211	0	0	31	0	18	0	50	0
chr5	136409899	136423604	Cux1,Gm16599	13706	0	5000	9	6	protein_coding, antisense	ENSMUSG00000029705.17,ENSMUSG00000086220.1	0	0	0	0	1	0	1	0	1	1	1	1	1	1	1	1	1	1	1	1	1	1	1	1	4795	0	26245	0	26295	0	35045	0	0	35	0	14	0	23	0
chr1	60772643	60781991	Gm37198,Cd28,Gm11579;2310016D23Rik	9349	3,53E+05	5000	9	6	TEC, protein_coding, lincRNA	ENSMUSG00000104069.1,ENSMUSG00000026012.2,ENSMUSG00000086795.1;ENSMUSG00000085965.1	1	0	0	1	1	0	0	1	0	1	0	1	1	1	1	0	0	1	1	1	1	1	1	1	0	3	0	40	0	49	26142	0	0	20	0	21	0	31	0
chr3	9879173	9887508	NA	8336	0	5000	9	6	intergenic	NA	1	0	0	1	1	0	1	0	1	1	0	1	1	0	1	0	1	0	1	1	1	1	1	1	0	31	0	21	0	36	0	14	0	31	0	29	0	34	0
chr19	33218464	33227933	Rnls	9470	0	5000	9	6	protein_coding	ENSMUSG00000071573.13	1	0	0	1	0	1	0	1	0	0	0	1	0	0	1	1	0	1	1	1	1	1	1	1	0	47	0	12	0	9	0	8	0	33	0	26	0	33	0
chr7	110336586	110347840	Sbf2	11255	0	5000	9	6	protein_coding	ENSMUSG00000038371.15	0	0	0	0	0	0	0	0	0	0	0	0	0	0	1	0	1	0	1	1	1	1	1	1	22785	0	5959	0	6159	0	22785	0	0	6	0	2	0	10	0
chr14	31569489	31579238	Colq;Gm49387	9750	1,84E+01	5000	8	6	protein_coding	ENSMUSG00000057606.14;ENSMUSG00000115022.1	1	1	0	1	1	1	1	1	1	1	1	1	1	1	1	1	1	1	1	1	1	1	1	1	0	5	0	1	0	4	88	0	0	50	0	41	0	39	0
chr15	80566617	80576795	Grap2	10179	3,28E+07	5000	8	6	protein_coding	ENSMUSG00000042351.9	1	0	0	1	1	1	1	1	1	1	1	1	1	1	1	1	1	1	1	1	1	1	1	1	0	17	0	11	0	19	58004	0	0	17	0	8	0	34	0
chr8	126827428	126838163	Gm31718	10736	0	5000	8	6	lincRNA	ENSMUSG00000110697.1	1	1	0	0	1	1	1	1	1	1	1	1	1	1	1	1	1	1	1	1	1	1	1	1	0	48	0	10	0	18	0	10	0	41	0	30	0	30	0
chr6	29733924	29742243	Smo	8320	0	5000	8	6	protein_coding	ENSMUSG00000001761.7	0	0	0	1	1	1	1	1	1	1	1	1	1	1	1	1	1	1	1	1	1	1	1	1	0	3	0	10	0	14	0	1	0	41	0	29	0	47	0
chr13	37591206	37599484	NA	8279	7,47E+06	5000	8	6	intergenic	NA	0	0	0	1	1	0	1	1	1	1	1	1	1	1	1	1	1	1	1	1	1	1	1	1	0	4	0	3	0	6	43015	0	0	24	0	16	0	17	0
chr18	37924323	37932534	Diaph1	8212	3,45E+05	5000	8	6	protein_coding	ENSMUSG00000024456.16	1	0	0	1	1	0	1	0	1	1	1	1	1	1	1	1	1	1	1	1	1	1	1	1	0	22	0	17	0	16	0	11	0	42	0	31	0	25	0
chr5	136512684	136524920	Cux1	12237	0	5000	8	6	protein_coding	ENSMUSG00000029705.17	0	0	0	0	1	0	1	1	1	1	1	1	1	1	1	1	1	1	1	1	1	1	1	1	0	7	40579	0	40529	0	11883	0	0	15	0	4	0	21	0
chr7	4649659	4659934	Gm44878,Ppp6r1	10276	0	5000	8	6	TEC, protein_coding	ENSMUSG00000108477.1,ENSMUSG00000052296.7	1	1	0	1	1	0	1	0	1	1	1	1	1	1	1	0	1	0	1	1	1	1	1	1	0	109	0	74	0	96	0	27	0	84	0	87	0	83	0
chr2	168834656	168842024	NA	7369	1,31E+05	5000	8	6	intergenic	NA	0	0	1	0	1	0	1	0	1	1	1	1	1	1	1	0	1	0	1	1	1	1	1	1	31375	0	87875	0	87875	0	62275	0	0	12	0	12	0	4	0
chr2	72946586	72958866	Sp3,Hspe1-ps5,Gm25960	12281	2,78E+07	5000	8	6	protein_coding, processed_pseudogene, miRNA	ENSMUSG00000027109.16,ENSMUSG00000084213.1,ENSMUSG00000092851.1	0	0	0	0	1	0	1	0	1	1	1	1	1	1	1	0	1	1	1	1	1	1	1	1	16983	0	17433	0	19583	0	19683	0	0	5	0	6	0	8	0
chr9	101073018	101081308	Msl2	8291	2,38E+07	5000	8	6	protein_coding	ENSMUSG00000066415.4	0	0	0	1	0	1	0	1	0	0	1	1	1	1	1	1	1	1	1	1	1	1	1	1	0	74	0	62	0	75	0	40	0	76	0	63	0	76	0
chr11	50427569	50433897	Rufy1	6329	2,55E+07	5000	8	6	protein_coding	ENSMUSG00000020375.9	0	0	0	0	1	0	1	0	1	1	1	1	1	1	1	0	1	0	1	1	1	1	1	1	0	35	0	13	0	17	0	5	0	19	0	23	0	25	0
chr8	61352653	61362413	Sh3rf1	9761	1,06E+07	5000	8	6	protein_coding	ENSMUSG00000031642.9	1	0	0	1	0	0	0	1	0	0	0	0	0	0	1	0	0	1	0	0	0	0	0	1	0	33	0	29	0	9	0	4	0	39	0	32	0	56	0
chr1	85594023	85606323	Sp110;Sp140,Gm16094;Gm10552	12301	1,23E+05	5000	8	6	protein_coding, antisense	ENSMUSG00000070034.13;ENSMUSG00000070031.11,ENSMUSG00000090103.1;ENSMUSG00000073628.5	0	0	0	0	0	0	0	0	0	0	0	0	0	0	0	0	0	0	0	0	0	0	0	0	0	127	0	20	0	26	0	24	0	85	0	50	0	91	0
chr13	23755770	23762587	Hist1h4b;Hist1h4a;Hist1h3a,4930558J22Rik	6818	7,07E+07	5000	7	6	protein_coding, antisense	ENSMUSG00000069266.5;ENSMUSG00000060093.6;ENSMUSG00000069265.2,ENSMUSG00000075029.7	1	0	0	1	1	1	1	1	1	1	1	1	1	1	1	1	1	1	1	1	1	1	1	1	0	68	0	36	0	48	0	52	0	61	0	60	0	53	0
chr15	63460277	63467547	Gm41335	7271	4,89E+07	5000	7	6	lincRNA	ENSMUSG00000115520.2	1	0	0	1	1	1	1	1	1	1	1	1	1	1	1	1	1	1	1	1	1	1	1	1	59476	0	143652	0	185102	0	143752	0	0	1	0	13	0	19	0
chr2	58152446	58160305	Cytip	7860	1,42E+07	5000	7	6	protein_coding	ENSMUSG00000026832.12	1	0	0	1	1	1	1	1	1	1	1	1	1	1	1	1	1	1	1	1	1	1	1	1	0	134	0	108	0	124	0	49	0	78	0	74	0	80	0
chr2	71050594	71056980	Mettl8;Dcaf17	6387	3,81E+07	5000	7	6	protein_coding	ENSMUSG00000041975.17;ENSMUSG00000041966.18	1	0	0	1	1	1	1	1	1	1	1	1	1	1	1	1	1	1	1	1	1	1	1	1	0	29	0	21	0	38	0	11	0	30	0	35	0	32	0
chr10	59689396	59698174	NA	8779	6,75E+06	5000	7	6	intergenic	NA	0	0	0	1	1	1	1	1	1	1	1	1	1	1	1	1	1	1	1	1	1	1	1	1	0	11	0	4	0	3	4075	0	0	22	0	13	0	11	0
chr19	12537831	12544459	Gm47242,A330040F15Rik	6629	1,38E+08	5000	7	6	lincRNA, processed_transcript	ENSMUSG00000114761.1,ENSMUSG00000086213.2	0	0	0	1	1	1	1	1	1	1	1	1	1	1	1	1	1	1	1	1	1	1	1	1	0	24	0	20	0	8	22640	0	0	17	0	21	0	44	0
chr1	180326089	180336913	Itpkb,Gm5069	10825	2,22E-02	5000	7	6	protein_coding, transcribed_processed_pseudogene	ENSMUSG00000038855.10,ENSMUSG00000055676.4	0	0	0	1	1	1	1	1	1	1	1	1	1	1	1	1	1	1	1	1	1	1	1	1	0	70	0	19	0	48	0	8	0	50	0	42	0	42	0
chr1	91051775	91061615	Lrrfip1	9841	2,22E-02	5000	7	6	protein_coding	ENSMUSG00000026305.15	1	0	0	0	1	1	1	1	1	1	1	1	1	1	1	1	1	1	1	1	1	1	1	1	0	87	0	36	0	60	0	26	0	72	0	59	0	54	0
chr6	136462949	136470289	NA	7341	8,73E+03	5000	7	6	intergenic	NA	1	0	0	0	1	1	1	1	1	1	1	1	1	1	1	1	1	1	1	1	1	1	1	1	0	83	0	22	0	39	0	11	0	41	0	31	0	60	0
chr11	103260313	103267128	Map3k14,1700028N14Rik	6816	3,32E+06	5000	7	6	protein_coding, processed_transcript	ENSMUSG00000020941.7,ENSMUSG00000078635.3	0	0	0	0	1	1	1	1	1	1	1	1	1	1	1	1	1	1	1	1	1	1	1	1	0	39	0	11	0	8	221	0	0	26	0	17	0	15	0
chr15	77965670	77974879	Eif3d,Gm17638	9210	9,10E+03	5000	7	6	protein_coding, antisense	ENSMUSG00000016554.9,ENSMUSG00000097057.1	0	0	0	0	1	1	1	1	1	1	1	1	1	1	1	1	1	1	1	1	1	1	1	1	0	26	0	10	0	7	0	7	0	11	0	12	0	14	0
chr1	161966631	161973027	4930558K02Rik;Pigc,Gm38304	6397	8,64E+05	5000	7	6	protein_coding, antisense	ENSMUSG00000086277.2;ENSMUSG00000026698.8,ENSMUSG00000103393.1	0	0	0	1	1	1	1	1	1	1	1	1	1	0	1	1	1	1	1	1	1	1	1	1	0	25	0	18	0	16	0	12	0	13	0	14	0	24	0
chr4	124798327	124805178	Inpp5b;Mtf1	6852	2,21E+03	5000	7	6	protein_coding	ENSMUSG00000028894.18;ENSMUSG00000028890.13	0	0	0	0	1	1	1	1	1	1	1	1	1	1	1	1	1	1	1	1	1	1	1	1	0	24	0	17	0	20	0	16	0	23	0	21	0	26	0
chr7	111119499	111125860	1700012D14Rik	6362	9,37E+07	5000	7	6	processed_transcript	ENSMUSG00000110424.1	0	0	0	0	1	1	1	1	1	1	1	1	1	1	1	1	1	1	1	1	1	1	1	1	0	31	0	25	0	32	0	17	0	27	0	28	0	26	0
chr8	111293687	111304423	Rfwd3	10737	6,58E+05	5000	7	6	protein_coding	ENSMUSG00000033596.5	0	0	0	0	1	1	1	1	1	1	1	1	1	1	1	1	1	1	1	1	1	1	1	1	0	33	0	17	0	29	0	24	0	27	0	21	0	30	0
chr8	119910150	119917470	Usp10;Gm20388	7321	5,70E+06	5000	7	6	protein_coding	ENSMUSG00000031826.20;ENSMUSG00000092329.1	0	0	0	0	1	1	1	1	1	1	1	1	1	1	1	1	1	1	1	1	1	1	1	1	0	23	0	19	0	20	0	11	0	43	0	29	0	30	0
chr11	33936322	33942163	Kcnip1	5842	7,02E+07	5000	7	6	protein_coding	ENSMUSG00000053519.15	1	0	0	1	1	0	1	0	1	1	1	1	1	1	1	0	1	1	1	1	1	1	1	1	1871	0	0	22	0	25	0	7	0	33	0	27	0	35	0
chr11	58783212	58789053	Olfr314	5842	1,36E+08	5000	7	6	protein_coding	ENSMUSG00000059504.7	0	0	0	1	1	0	1	1	1	1	1	1	1	1	1	0	1	1	1	1	1	1	1	1	0	3	0	6	0	2	57946	0	0	11	0	19	0	22	0
chr13	21731143	21737473	Hist1h4j	6331	1,27E+08	5000	7	6	protein_coding	ENSMUSG00000067455.5	0	0	0	0	0	1	1	1	1	1	1	1	1	1	1	1	1	1	1	1	1	1	1	1	0	35	0	23	0	32	0	23	0	37	0	30	0	29	0
chr17	36184691	36191945	H2-T3	7255	2,53E+07	5000	7	6	protein_coding	ENSMUSG00000054128.16	0	0	0	1	1	0	1	1	1	1	1	1	1	1	1	0	1	1	1	1	1	1	1	1	1754	0	1754	0	5440	0	13554	0	0	8	0	5	0	7	0
chr17	71483105	71490843	AC107664.2	7739	8,89E+07	5000	7	6	processed_pseudogene	ENSMUSG00000117107.1	1	0	0	1	1	0	1	1	1	0	1	1	1	1	1	0	1	1	1	1	1	1	1	1	0	33	0	26	0	35	0	21	0	35	0	25	0	31	0
chr18	52483933	52486832	Srfbp1	2900	8,55E+08	5000	7	6	protein_coding	ENSMUSG00000024528.8	0	0	0	1	1	0	1	1	1	1	1	1	1	1	1	0	1	1	1	1	1	1	1	1	0	9	0	14	0	19	0	2	0	18	0	29	0	36	0
chr5	3492199	3501009	Cdk6,Gm42435	8811	5,51E+05	5000	7	6	protein_coding, antisense	ENSMUSG00000040274.11,ENSMUSG00000105534.1	1	0	1	1	1	0	1	0	1	1	1	1	1	1	1	0	1	0	1	1	1	1	1	1	0	53	0	4	0	3	0	3	0	56	0	56	0	49	0
chr1	160304165	160313021	Rabgap1l,Gm36975	8857	3,83E+04	5000	7	6	protein_coding, antisense	ENSMUSG00000026721.16,ENSMUSG00000104302.1	0	0	0	1	1	0	1	0	1	1	1	1	1	1	1	0	1	1	1	1	1	1	1	1	0	59	0	41	0	38	0	19	0	56	0	46	0	55	0
chr3	107316794	107326109	Rbm15	9316	1,06E+08	5000	7	6	protein_coding	ENSMUSG00000048109.10	0	0	0	0	1	0	1	0	1	1	1	1	1	1	1	1	1	1	1	1	1	1	1	1	5190	0	5940	0	6240	0	6140	0	0	4	0	10	0	12	0
chr7	111069588	111078396	Eif4g2,Gm23262	8809	3,47E+06	5000	7	6	protein_coding, snoRNA	ENSMUSG00000005610.17,ENSMUSG00000088948.1	0	0	0	0	1	0	1	0	1	1	1	1	1	1	1	1	1	1	1	1	1	1	1	1	1437	0	3303	0	87	0	3703	0	0	19	0	16	0	9	0
chr6	99092692	99101012	Foxp1	8321	1,11E-02	5000	7	6	protein_coding	ENSMUSG00000030067.17	0	0	0	1	1	0	0	1	1	1	1	1	1	0	1	0	1	1	1	1	1	1	1	1	0	26	0	22	0	33	0	2	0	32	0	28	0	29	0
chr13	111866474	111874264	Gm15326	7791	4,73E+07	5000	7	6	lincRNA	ENSMUSG00000086111.1	0	0	0	1	1	0	0	0	1	1	1	1	1	0	1	0	1	1	1	1	1	1	1	1	0	41	0	27	0	24	0	8	0	21	0	12	0	22	0
chr3	100791571	100798434	NA	6864	3,20E+07	5000	7	6	intergenic	NA	0	0	0	1	0	0	1	0	1	1	1	1	1	0	1	0	1	1	1	1	1	1	1	1	20	0	5420	0	5270	0	0	2	0	29	0	22	0	29	0
chr3	130920357	130930652	Gm5855,2010110G14Rik;Gm43349	10296	2,14E+06	5000	7	6	processed_pseudogene, lincRNA	ENSMUSG00000105558.1,ENSMUSG00000106095.2;ENSMUSG00000106249.1	0	0	0	1	1	0	1	1	0	1	0	1	1	0	1	0	1	1	1	1	1	1	1	1	0	5	1647	0	1597	0	19856	0	0	18	0	4	0	17	0
chr17	8920229	8928451	Pde10a	8223	8,30E+05	5000	7	6	protein_coding	ENSMUSG00000023868.17	0	0	0	1	1	0	1	0	0	0	1	1	1	1	1	0	1	0	1	1	1	1	1	1	6328	0	47978	0	47978	0	51978	0	0	31	0	33	0	36	0
chr19	21033167	21039795	NA	6629	6,51E+07	5000	7	6	intergenic	NA	0	0	0	1	1	0	0	0	1	1	0	0	0	0	1	1	1	1	1	1	1	1	1	1	0	36	0	19	0	20	0	9	0	43	0	18	0	28	0
chr9	32935741	32941593	NA	5853	5,21E+07	5000	7	6	intergenic	NA	1	1	0	1	0	0	1	1	0	0	0	0	0	0	0	1	1	1	1	1	1	1	1	1	0	17	0	11	0	24	0	9	0	20	0	13	0	18	0
chr10	81168809	81178076	Eef2	9268	0	5000	7	6	protein_coding	ENSMUSG00000034994.10	0	0	0	0	0	1	0	1	0	0	0	0	1	0	1	1	1	1	1	1	1	1	1	1	0	75	0	17	0	37	0	23	0	46	0	31	0	46	0
chr13	97447703	97454520	Lncenc1	6818	2,61E+07	5000	7	6	lincRNA	ENSMUSG00000078952.9	0	0	0	0	1	0	1	0	0	0	0	1	0	1	1	0	1	1	1	1	1	1	1	1	2602	0	0	9	4802	0	5002	0	0	8	0	5	0	17	0
chr13	111478396	111488134	Gpbp1;Gm49496	9739	2,98E+07	5000	7	6	protein_coding	ENSMUSG00000032745.18;ENSMUSG00000116016.1	0	0	0	0	1	0	0	1	0	1	0	1	0	1	1	1	0	1	0	1	1	1	0	1	0	2	0	6	0	8	1615	0	0	24	0	17	0	22	0
chr1	184169590	184176970	NA	7381	2,71E+06	5000	7	6	intergenic	NA	0	0	0	0	0	0	0	0	0	0	1	1	1	1	1	0	1	0	1	1	1	1	1	1	0	5	51239	0	50789	0	100179	0	0	16	0	11	0	19	0
chr1	30868414	30875302	Gm37906,Phf3	6889	3,74E+07	5000	7	6	TEC, protein_coding	ENSMUSG00000104315.1,ENSMUSG00000048874.15	0	0	0	1	0	0	1	0	0	0	0	0	0	0	1	1	1	1	1	1	1	1	1	1	0	60	0	46	0	51	0	29	0	52	0	36	0	48	0
chr6	25805647	25812499	Pot1a	6853	9,56E+03	5000	7	6	protein_coding	ENSMUSG00000029676.15	0	0	0	1	1	0	0	1	0	0	0	1	0	0	1	0	1	1	1	1	0	1	0	1	0	37	0	25	0	40	0	16	0	28	0	20	0	35	0
chr10	121621388	121629679	Xpot	8292	0	5000	7	6	protein_coding	ENSMUSG00000034667.8	0	0	0	0	0	1	0	1	0	0	0	0	0	1	1	1	0	1	0	1	0	0	0	1	0	32	0	23	0	27	0	19	0	34	0	26	0	40	0
chr15	102401774	102407106	Sp1	5333	6,34E+07	5000	7	6	protein_coding	ENSMUSG00000001280.13	0	0	0	1	0	1	0	1	0	0	0	0	0	0	0	1	0	1	0	0	0	0	0	0	0	46	0	29	0	34	0	32	0	37	0	35	0	38	0
chr1	105969203	105974123	NA	4921	6,33E+07	5000	7	6	intergenic	NA	0	0	0	0	0	0	0	0	0	0	0	0	0	0	1	1	1	1	0	0	0	1	0	0	0	30	0	14	0	10	0	1	0	17	0	17	0	15	0
chr10	39478468	39489198	Fyn	10731	4,23E+05	5000	7	6	protein_coding	ENSMUSG00000019843.14	1	0	0	1	0	0	0	1	0	0	0	0	0	0	0	0	0	1	0	0	0	0	0	0	0	14	0	8	0	29	0	2	0	42	0	30	0	43	0
chrX	13661534	13670694	Cask;Gpr82	9161	0	5000	7	6	protein_coding	ENSMUSG00000031012.17;ENSMUSG00000047678.1	0	0	0	0	0	0	0	0	0	0	0	0	0	0	0	1	0	1	0	0	0	0	0	0	0	7	5933	0	5933	0	6133	0	1405	0	0	2	0	5	0
chrX	113861942	113870621	NA	8680	1,49E+06	5000	7	6	intergenic	NA	0	0	0	0	0	0	0	0	0	0	0	0	0	0	0	0	0	0	0	0	0	0	1	0	0	65	0	62	0	83	0	15	0	29	0	20	0	19	0
chr13	48863479	48874678	Phf2,Phf2os1	11200	4,81E+05	5000	6	6	protein_coding, antisense	ENSMUSG00000038025.8,ENSMUSG00000086889.1	1	1	0	1	1	1	1	1	1	1	1	1	1	1	1	1	1	1	1	1	1	1	1	1	0	52	0	11	0	39	0	16	0	67	0	41	0	55	0
chr17	47508448	47519572	Ccnd3	11125	4,07E+07	5000	6	6	protein_coding	ENSMUSG00000034165.16	1	1	0	1	1	1	1	1	1	1	1	1	1	1	1	1	1	1	1	1	1	1	1	1	0	42	0	9	0	15	0	5	0	19	0	19	0	30	0
chr3	103380579	103388914	NA	8336	7,62E+05	5000	6	6	intergenic	NA	1	1	0	1	1	1	1	1	1	1	1	1	1	1	1	1	1	1	1	1	1	1	1	1	0	37	0	52	0	49	2128	0	0	52	0	47	0	62	0
chr17	28464145	28473334	Fkbp5	9190	2,98E+08	5000	6	6	protein_coding	ENSMUSG00000024222.17	1	0	0	1	1	1	1	1	1	1	1	1	1	1	1	1	1	1	1	1	1	1	1	1	0	5	12515	0	12515	0	135394	0	0	7	0	11	0	18	0
chr3	86829749	86837593	Dclk2	7845	1,10E+08	5000	6	6	protein_coding	ENSMUSG00000028078.14	1	0	0	1	1	1	1	1	1	1	1	1	1	1	1	1	1	1	1	1	1	1	1	1	0	4	16648	0	16798	0	16798	0	0	17	0	18	0	41	0
chr4	129570584	129583797	Lck;Fam167b	13214	0	5000	6	6	protein_coding	ENSMUSG00000000409.14;ENSMUSG00000050493.8	0	1	0	1	1	1	1	1	1	1	1	1	1	1	1	1	1	1	1	1	1	1	1	1	0	36	0	20	0	22	0	1	0	25	0	35	0	39	0
chr10	118084159	118091962	NA	7804	1,74E+07	5000	6	6	intergenic	NA	1	0	0	1	1	0	1	1	1	1	1	1	1	1	1	1	1	1	1	1	1	1	1	1	0	26	0	4	0	1	858	0	0	30	0	18	0	15	0
chr10	58362874	58377992	Lims1	15119	5,19E+08	5000	6	6	protein_coding	ENSMUSG00000019920.17	1	0	0	0	1	1	1	1	1	1	1	1	1	1	1	1	1	1	1	1	1	1	1	1	0	26	0	28	0	42	0	12	0	78	0	56	0	43	0
chr11	87748532	87754861	NA	6330	6,12E+07	5000	6	6	intergenic	NA	0	1	0	0	1	1	1	1	1	1	1	1	1	1	1	1	1	1	1	1	1	1	1	1	0	102	0	31	0	44	0	23	0	60	0	43	0	57	0
chr11	97312443	97316337	Mrpl45	3895	5,28E+08	5000	6	6	protein_coding	ENSMUSG00000018882.12	0	0	0	1	1	1	1	1	1	1	1	1	1	1	1	1	1	1	1	1	1	1	1	1	0	15	0	7	0	4	0	2	0	2	0	8	0	10	0
chr15	57972890	57978706	NA	5817	1,08E+08	5000	6	6	intergenic	NA	0	0	1	1	1	0	1	1	1	1	1	1	1	1	1	1	1	1	1	1	1	1	1	1	0	54	0	35	0	33	0	13	0	35	0	38	0	40	0
chr19	44278403	44283137	NA	4735	7,35E+08	5000	6	6	intergenic	NA	0	1	0	1	1	0	1	1	1	1	1	1	1	1	1	1	1	1	1	1	1	1	1	1	0	4	0	10	0	6	1012	0	0	14	0	11	0	23	0
chr1	87866077	87876901	Dgkd	10825	2,51E+07	5000	6	6	protein_coding	ENSMUSG00000070738.10	1	0	0	1	1	0	1	1	1	1	1	1	1	1	1	1	1	1	1	1	1	1	1	1	0	13	0	8	0	8	12876	0	0	36	0	20	0	27	0
chr2	35500747	35509588	Gm35202	8842	1,12E+08	5000	6	6	lincRNA	ENSMUSG00000085668.2	1	1	0	0	1	1	1	1	1	1	1	0	1	1	1	1	1	1	1	1	1	1	1	1	0	38	0	12	0	8	0	25	0	75	0	44	0	47	0
chr5	105403307	105413585	Gm26519;Gm32051	10279	4,27E+07	5000	6	6	lincRNA	ENSMUSG00000097237.1;ENSMUSG00000106438.1	0	0	0	1	1	1	1	1	1	1	1	1	1	1	1	1	1	1	1	1	1	1	1	1	0	20	0	5	0	3	1664	0	0	17	0	6	0	22	0
chr6	142944825	142951187	St8sia1	6363	7,74E+07	5000	6	6	protein_coding	ENSMUSG00000030283.7	1	0	0	1	1	0	1	1	1	1	1	1	1	1	1	1	1	1	1	1	1	1	1	1	0	5	0	29	0	43	0	9	0	30	0	31	0	28	0
chr8	124224970	124236681	Gm20388;Galnt2	11712	0	5000	6	6	protein_coding	ENSMUSG00000092329.1;ENSMUSG00000089704.9	0	0	0	1	1	1	1	1	1	1	1	1	1	1	1	1	1	1	1	1	1	1	1	1	0	24	0	6	0	14	0	8	0	18	0	20	0	35	0
chr8	88375662	88386885	NA	11224	0	5000	6	6	intergenic	NA	0	0	0	1	1	1	1	1	1	1	1	1	1	1	1	1	1	1	1	1	1	1	1	1	0	14	12861	0	12611	0	0	12	0	46	0	34	0	32	0
chr12	80224800	80233078	Actn1	8279	1,48E+07	5000	6	6	protein_coding	ENSMUSG00000015143.15	1	0	0	1	1	0	1	0	1	1	1	1	1	1	1	1	1	1	1	1	1	1	1	1	2371	0	0	2	6299	0	27071	0	0	18	0	24	0	33	0
chr15	27666478	27672779	Otulinl	6302	1,22E+07	5000	6	6	protein_coding	ENSMUSG00000056069.10	1	0	0	1	1	0	1	0	1	1	1	1	1	1	1	1	1	1	1	1	1	1	1	1	0	19	0	70	0	88	0	1	0	38	0	45	0	38	0
chr15	80047978	80056218	NA	8241	0	5000	6	6	intergenic	NA	0	0	0	1	1	0	1	1	1	1	1	1	1	1	1	1	1	1	1	1	1	1	1	1	15781	0	27131	0	22127	0	27181	0	0	4	0	5	0	14	0
chr15	83552422	83557754	Mcat	5333	2,34E+07	5000	6	6	protein_coding	ENSMUSG00000048755.9	0	0	0	0	1	1	1	1	1	1	1	1	1	1	1	1	1	1	1	1	1	1	1	1	0	20	0	12	0	10	5245	0	0	16	0	12	0	16	0
chr1	180700009	180706404	NA	6396	5,88E+06	5000	6	6	intergenic	NA	0	0	0	1	1	0	1	1	1	1	1	1	1	1	1	1	1	1	1	1	1	1	1	1	3308	0	3595	0	17395	0	1708	0	0	9	0	5	0	16	0
chr1	193221891	193230747	Lamb3;Hsd11b1,4930570N18Rik	8857	4,10E+05	5000	6	6	protein_coding, antisense	ENSMUSG00000026639.18;ENSMUSG00000016194.14,ENSMUSG00000089683.2	0	0	0	0	1	1	1	1	1	1	1	1	1	1	1	1	1	1	1	1	1	1	1	1	0	3	0	3	0	3	0	2	0	10	0	13	0	22	0
chr2	70658134	70664519	Gm26558;Gorasp2	6386	1,63E+07	5000	6	6	protein_coding	ENSMUSG00000097025.1;ENSMUSG00000014959.12	0	0	0	0	1	1	1	1	1	1	1	1	1	1	1	1	1	1	1	1	1	1	1	1	0	43	0	22	0	22	0	14	0	24	0	21	0	30	0
chr3	135438498	135446833	Ube2d3,4930539J05Rik	8336	4,90E+07	5000	6	6	protein_coding, antisense	ENSMUSG00000078578.9,ENSMUSG00000097032.2	0	0	0	0	1	1	1	1	1	1	1	1	1	1	1	1	1	1	1	1	1	1	1	1	0	53	0	42	0	54	0	30	0	55	0	46	0	48	0
chr4	140597865	140606673	Arhgef10l	8809	2,01E+07	5000	6	6	protein_coding	ENSMUSG00000040964.16	0	0	0	1	1	1	1	1	1	1	1	0	1	1	1	1	1	1	1	1	1	1	1	1	0	4	0	9	0	5	10964	0	0	40	0	33	0	49	0
chr4	19570840	19578180	Rmdn1	7341	3,74E+07	5000	6	6	protein_coding	ENSMUSG00000028229.11	0	0	0	0	1	1	1	1	1	1	1	1	1	1	1	1	1	1	1	1	1	1	1	1	0	30	0	38	0	29	0	13	0	29	0	25	0	25	0
chr5	100670335	100676209	Coq2,Gm15777	5875	1,33E+08	5000	6	6	protein_coding, antisense	ENSMUSG00000029319.8,ENSMUSG00000085269.1	0	0	0	0	1	1	1	1	1	1	1	1	1	1	1	1	1	1	1	1	1	1	1	1	0	28	0	14	0	25	0	9	0	45	0	28	0	34	0
chr5	103720092	103727923	Aff1	7832	6,09E+05	5000	6	6	protein_coding	ENSMUSG00000029313.18	1	0	0	1	1	0	1	1	1	1	1	1	1	1	1	0	1	1	1	1	1	1	1	1	0	48	0	1	0	6	0	11	0	38	0	25	0	38	0
chr6	113529977	113532913	Emc3;Fancd2	2937	5,02E+08	5000	6	6	protein_coding	ENSMUSG00000030286.6;ENSMUSG00000034023.16	0	0	0	0	1	1	1	1	1	1	1	1	1	1	1	1	1	1	1	1	1	1	1	1	0	20	0	6	0	10	11826	0	0	13	0	10	0	12	0
chr6	31216754	31224095	Lncpint,2210408F21Rik	7342	3,42E+07	5000	6	6	lincRNA, processed_transcript	ENSMUSG00000044471.12,ENSMUSG00000087380.7	0	0	0	0	1	1	1	1	1	1	1	1	1	1	1	1	1	1	1	1	1	1	1	1	0	84	0	37	0	56	0	13	0	50	0	30	0	39	0
chr7	126268381	126277189	Sbk1	8809	1,52E+06	5000	6	6	protein_coding	ENSMUSG00000042978.10	0	0	0	0	1	1	1	1	1	1	1	1	1	1	1	1	1	1	1	1	1	1	1	1	0	58	0	8	0	11	8210	0	0	13	0	14	0	40	0
chr7	99819125	99823529	Neu3	4405	2,25E+08	5000	6	6	protein_coding	ENSMUSG00000035239.6	1	0	0	1	1	0	1	0	1	1	1	1	1	1	1	1	1	1	1	1	1	1	1	1	4570	0	124	0	0	4	524	0	0	4	0	1	0	21	0
chr11	19920028	19930737	Spred2	10710	3,55E+07	5000	6	6	protein_coding	ENSMUSG00000045671.17	0	0	1	0	1	0	1	1	1	1	1	1	1	1	1	0	1	1	1	1	1	1	1	1	0	78	0	74	0	62	0	63	0	89	0	76	0	68	0
chr11	79653820	79659662	Rab11fip4	5843	7,21E+07	5000	6	6	protein_coding	ENSMUSG00000017639.13	0	0	0	1	1	0	1	0	1	1	1	1	1	1	1	1	1	1	1	1	1	1	1	1	0	6	0	12	0	7	44737	0	0	9	0	5	0	14	0
chr14	20783382	20790206	Camk2g	6825	2,72E+04	5000	6	6	protein_coding	ENSMUSG00000021820.18	0	0	0	0	1	0	1	1	1	1	1	1	1	1	1	1	1	1	1	1	1	1	1	1	0	19	0	16	0	18	0	17	0	29	0	16	0	23	0
chr14	77900324	77909098	Epsti1	8775	3,69E+07	5000	6	6	protein_coding	ENSMUSG00000022014.15	0	0	0	0	1	0	1	1	1	1	1	1	1	1	1	1	1	1	1	1	1	1	1	1	0	22	0	18	0	19	0	5	0	24	0	27	0	36	0
chr15	36875943	36881760	Gm10384	5818	2,11E+08	5000	6	6	lincRNA	ENSMUSG00000072618.2	0	0	1	0	1	0	1	0	1	1	1	1	1	1	1	1	1	1	1	1	1	1	1	1	0	12	9442	0	9442	0	20089	0	0	20	0	12	0	18	0
chr15	88752377	88758678	Zbed4	6302	9,32E+07	5000	6	6	protein_coding	ENSMUSG00000034333.15	0	0	0	1	1	0	1	1	1	1	1	1	1	1	1	0	1	1	1	1	1	1	1	1	0	11	26	0	0	1	0	2	0	24	0	17	0	26	0
chr15	97370498	97373406	Pced1b	2909	8,09E+08	5000	6	6	protein_coding	ENSMUSG00000044250.8	0	0	0	1	1	0	1	0	1	1	1	1	1	1	1	1	1	1	1	1	1	1	1	1	0	7	0	10	0	16	9047	0	0	14	0	6	0	6	0
chr1	165671880	165678768	Rcsd1	6889	9,89E+07	5000	6	6	protein_coding	ENSMUSG00000040723.14	0	0	0	0	1	1	0	1	1	1	1	1	1	1	1	1	1	1	1	1	1	1	1	1	0	6	2531	0	0	3	0	1	0	26	0	13	0	15	0
chr4	139597120	139602992	Iffo2	5873	1,16E+08	5000	6	6	protein_coding	ENSMUSG00000041025.15	0	0	0	0	1	0	1	1	1	1	1	1	1	1	1	1	1	1	1	1	1	1	1	1	0	12	0	9	0	20	0	7	0	31	0	32	0	49	0
chr4	32236994	32247270	Bach2	10277	4,60E+07	5000	6	6	protein_coding	ENSMUSG00000040270.16	0	0	0	0	1	1	0	1	1	1	1	1	1	1	1	1	1	1	1	1	1	1	1	1	0	65	0	43	0	51	0	32	0	51	0	39	0	50	0
chr5	142995925	143002288	Rnf216	6364	4,88E+07	5000	6	6	protein_coding	ENSMUSG00000045078.12	0	0	0	1	1	0	1	0	1	1	1	1	1	1	1	1	1	1	1	1	1	1	1	1	20824	0	66474	0	6811	0	21074	0	0	18	0	13	0	23	0
chr6	120357358	120365188	Ccdc77;Kdm5a	7831	2,22E-02	5000	6	6	protein_coding	ENSMUSG00000030177.14;ENSMUSG00000030180.15	0	0	0	1	1	0	1	1	1	1	1	1	1	1	1	0	1	1	1	1	1	1	1	1	0	41	0	19	0	31	0	26	0	30	0	25	0	37	0
chr6	145093705	145103004	NA	9300	5,16E+06	5000	6	6	intergenic	NA	1	0	0	1	0	0	1	1	1	0	1	1	1	1	1	1	1	1	1	1	1	1	1	1	0	51	0	16	0	10	0	3	0	8	0	14	0	9	0
chr6	48551185	48557058	Lrrc61	5874	3,43E+07	5000	6	6	protein_coding	ENSMUSG00000073096.11	0	0	0	0	1	0	1	1	1	1	1	1	1	1	1	1	1	1	1	1	1	1	1	1	0	26	0	17	0	25	0	2	0	22	0	15	0	16	0
chr8	34800556	34812268	Dusp4	11713	0	5000	6	6	protein_coding	ENSMUSG00000031530.6	0	0	0	0	1	1	1	1	1	1	1	1	1	0	1	1	1	1	1	1	1	1	1	1	0	92	0	74	0	85	0	26	0	60	0	33	0	59	0
chr9	96780761	96789538	C430002N11Rik	8778	3,95E+06	5000	6	6	processed_transcript	ENSMUSG00000101581.6	0	0	0	1	1	0	1	1	1	1	1	1	1	1	1	0	1	1	1	1	1	1	1	1	0	2	0	23	0	19	0	4	0	42	0	37	0	34	0
chr12	81593461	81596382	Med6	2922	4,94E+08	5000	6	6	protein_coding	ENSMUSG00000002679.14	0	0	0	1	0	0	1	1	1	1	1	1	1	1	1	0	1	1	1	1	1	1	1	1	0	20	0	12	0	12	0	5	0	9	0	11	0	16	0
chr13	103913070	103918913	Erbin	5844	1,06E+08	5000	6	6	protein_coding	ENSMUSG00000021709.14	0	0	0	0	1	0	1	1	1	1	0	1	1	1	1	1	1	1	1	1	1	1	1	1	0	2	0	1	0	6	1186	0	0	13	0	20	0	11	0
chr15	82184574	82191360	Gm49502,Srebf2	6787	1,31E+08	5000	6	6	TEC, protein_coding	ENSMUSG00000116226.1,ENSMUSG00000022463.8	0	0	0	0	1	0	1	0	1	1	1	1	1	1	1	1	1	1	1	1	1	1	1	1	0	14	0	4	0	10	7089	0	0	6	0	8	0	18	0
chr19	55250756	55257385	Acsl5	6630	8,63E+07	5000	6	6	protein_coding	ENSMUSG00000024981.6	0	0	0	0	1	0	1	1	1	1	1	1	1	1	1	0	1	1	1	1	1	1	1	1	0	35	0	17	0	26	0	10	0	42	0	31	0	36	0
chr1	176991807	176998203	Sdccag8	6397	8,83E+07	5000	6	6	protein_coding	ENSMUSG00000026504.17	0	0	0	1	1	0	0	1	1	0	1	1	1	1	1	1	1	1	1	1	1	1	1	1	0	51	0	28	0	20	0	26	0	54	0	41	0	29	0
chr1	87929545	87936925	Dgkd	7381	1,57E+07	5000	6	6	protein_coding	ENSMUSG00000070738.10	0	0	0	0	1	0	1	0	1	1	1	1	1	1	1	1	1	1	1	1	1	1	1	1	0	1	22744	0	22694	0	0	2	0	30	0	13	0	25	0
chr2	13229719	13234631	Rsu1	4913	1,50E+08	5000	6	6	protein_coding	ENSMUSG00000026727.10	0	0	0	0	1	0	1	1	1	1	1	1	1	1	1	0	1	1	1	1	1	1	1	1	0	23	0	27	0	26	0	1	0	20	0	25	0	15	0
chr2	72967216	72976549	Sp3;Gm11084	9334	4,04E+07	5000	6	6	protein_coding	ENSMUSG00000027109.16;ENSMUSG00000079286.1	0	0	0	0	1	0	1	0	1	1	1	1	1	1	1	1	1	1	1	1	1	1	1	1	0	1	0	1	1900	0	2000	0	0	5	0	3	0	6	0
chr3	115793702	115801056	NA	7355	8,35E+07	5000	6	6	intergenic	NA	1	0	1	0	0	0	1	0	1	1	1	1	1	0	1	1	1	1	1	1	1	1	1	1	0	17	0	25	0	40	0	10	0	30	0	25	0	31	0
chr3	135210042	135212493	NA	2452	7,17E+08	5000	6	6	intergenic	NA	0	0	0	0	1	0	1	1	1	1	1	0	1	1	1	1	1	1	1	1	1	1	1	1	0	27	0	17	0	13	0	13	0	16	0	13	0	21	0
chr7	38185748	38192109	1600014C10Rik,D530033B14Rik	6362	5,43E+07	5000	6	6	protein_coding, antisense	ENSMUSG00000054676.15,ENSMUSG00000108332.1	1	0	0	0	1	0	1	1	1	1	0	1	1	1	1	0	1	1	1	1	1	1	1	1	0	29	0	28	0	28	0	15	0	47	0	31	0	31	0
chrX	48442219	48450898	Elf4	8680	1,11E-02	5000	6	6	protein_coding	ENSMUSG00000031103.12	0	0	0	0	1	0	1	0	1	1	1	1	1	1	1	1	1	1	1	1	1	1	1	1	418	0	0	3	0	2	2851	0	0	19	0	10	0	15	0
chr11	88619439	88627715	Msi2	8277	1,24E+08	5000	6	6	protein_coding	ENSMUSG00000069769.13	1	0	0	1	0	0	1	1	1	1	0	0	1	0	1	1	1	1	1	1	1	1	1	1	0	22	0	8	0	7	188	0	0	24	0	19	0	45	0
chr17	5437931	5444702	Tmem242	6772	1,98E+08	5000	6	6	protein_coding	ENSMUSG00000004945.15	0	0	0	1	1	0	1	0	1	1	1	1	1	1	1	0	1	0	1	1	1	1	1	1	0	29	0	12	0	16	0	1	0	23	0	20	0	23	0
chr3	37893513	37898415	NA	4903	2,04E+08	5000	6	6	intergenic	NA	0	0	0	0	1	0	1	1	1	1	1	1	0	0	1	1	1	1	1	1	1	1	1	1	0	3	0	1	41834	0	87362	0	0	13	0	12	0	6	0
chr4	143096547	143101930	NA	5384	8,56E+07	5000	6	6	intergenic	NA	0	0	0	0	1	0	1	0	1	1	1	1	1	1	1	0	1	1	1	1	1	1	1	1	4619	0	11119	0	11169	0	11169	0	0	20	0	16	0	19	0
chr6	100009796	100016158	NA	6363	1,39E+07	5000	6	6	intergenic	NA	0	0	1	0	1	0	0	1	1	1	1	1	1	0	1	0	1	1	1	1	1	1	1	1	0	5	0	7	0	6	0	4	0	23	0	24	0	33	0
chr12	4226900	4235177	Cenpo;Ptrhd1,Gm17816	8278	3,89E+07	5000	6	6	protein_coding, processed_pseudogene	ENSMUSG00000020652.17;ENSMUSG00000096199.2,ENSMUSG00000112297.1	0	0	0	0	1	0	1	0	1	1	1	1	1	1	1	0	1	0	1	1	1	1	1	1	0	22	0	21	0	23	0	19	0	33	0	23	0	29	0
chr13	103237220	103241603	Mast4	4384	3,49E+08	5000	6	6	protein_coding	ENSMUSG00000034751.16	0	0	0	0	1	0	1	0	1	1	1	1	1	1	1	0	1	0	1	1	1	1	1	1	41019	0	126819	0	330269	0	140169	0	0	4	0	3	0	5	0
chr15	55197447	55202779	Deptor	5333	2,63E+08	5000	6	6	protein_coding	ENSMUSG00000022419.16	0	0	0	0	1	0	1	0	1	1	1	1	1	1	1	0	1	0	1	1	1	1	1	1	596	0	75646	0	75646	0	946	0	0	31	0	26	0	38	0
chr16	64799303	64804139	Zfp654	4837	1,94E+08	5000	6	6	protein_coding	ENSMUSG00000047141.5	0	0	0	0	0	0	1	0	1	1	1	1	1	1	1	0	1	1	1	1	1	1	1	1	0	12	0	30	0	26	0	1	0	5	0	2	0	17	0
chr19	58244292	58252814	Gfra1	8523	4,12E+07	5000	6	6	protein_coding	ENSMUSG00000025089.15	0	0	0	0	1	0	1	0	1	1	1	1	1	1	1	0	1	0	1	1	1	1	1	1	43885	0	5741	0	5641	0	5641	0	0	20	35	0	0	15	0
chr1	33528164	33535544	Prim2	7381	1,69E+07	5000	6	6	protein_coding	ENSMUSG00000026134.11	0	0	0	0	1	0	1	0	1	1	1	1	1	1	1	0	1	0	1	1	1	1	1	1	0	5	30305	0	30305	0	0	8	0	38	0	7	0	6	0
chr5	123746386	123749323	Rsrc2	2938	6,17E+08	5000	6	6	protein_coding	ENSMUSG00000029422.15	0	0	0	0	1	0	1	0	1	1	0	1	1	0	1	1	1	1	1	1	1	1	1	1	0	6	0	2	0	4	26	0	0	10	0	6	0	7	0
chr9	96574486	96582289	Rasa2	7804	7,11E+07	5000	6	6	protein_coding	ENSMUSG00000032413.12	0	0	0	0	1	0	1	0	1	1	1	1	1	1	1	0	1	0	1	1	1	1	1	1	0	5	660	0	660	0	0	7	0	23	0	7	0	7	0
chrX	101422050	101433622	Nono	11573	0	5000	6	6	protein_coding	ENSMUSG00000031311.17	0	0	0	0	1	0	1	0	1	1	1	1	1	1	1	0	1	0	1	1	1	1	1	1	0	34	0	18	0	23	0	16	0	28	0	26	0	23	0
chr10	21185146	21190998	Gm40608;Gm33619	5853	3,65E+08	5000	6	6	lincRNA	ENSMUSG00000110967.1;ENSMUSG00000111005.1	0	0	0	1	0	1	0	1	1	0	1	0	0	0	1	1	1	1	1	1	1	1	1	1	0	40	0	12	0	3	0	1	0	18	0	14	0	17	0
chr14	70746632	70751993	Xpo7	5362	3,54E+08	5000	6	6	protein_coding	ENSMUSG00000022100.14	0	0	0	0	1	0	1	0	0	1	1	1	0	0	1	1	1	1	1	1	1	1	1	1	6556	0	13906	0	13856	0	14406	0	0	5	0	11	0	8	0
chr16	24256448	24262253	Gm31814,AC169509.1	5806	1,50E+08	5000	6	6	sense_intronic, transcribed_processed_pseudogene	ENSMUSG00000115869.1,ENSMUSG00000115852.2	1	0	0	1	0	0	1	0	1	0	0	1	0	0	1	1	1	1	1	1	1	1	1	1	0	2	846	0	17897	0	33147	0	0	9	0	12	0	19	0
chr1	60910895	60917783	Ctla4	6889	2,42E+07	5000	6	6	protein_coding	ENSMUSG00000026011.13	0	0	0	1	1	0	1	0	1	1	0	0	0	1	1	1	1	1	1	1	0	1	1	1	0	32	0	24	0	33	0	11	0	33	0	24	0	27	0
chr4	109115746	109121619	Osbpl9	5874	4,18E+07	5000	6	6	protein_coding	ENSMUSG00000028559.17	0	0	0	0	0	1	0	1	0	0	1	1	1	0	1	1	1	1	1	1	1	1	1	1	0	38	0	21	0	27	0	15	0	33	0	21	0	36	0
chr18	56706616	56713379	Lmnb1	6764	1,04E+08	5000	6	6	protein_coding	ENSMUSG00000024590.8	1	0	0	0	0	1	0	1	0	0	0	1	0	0	1	1	0	1	1	1	1	1	1	1	0	71	0	57	0	68	0	23	0	54	0	53	0	52	0
chr15	64183462	64188794	Asap1	5333	2,73E+08	5000	6	6	protein_coding	ENSMUSG00000022377.16	0	0	0	1	1	0	0	0	0	0	0	1	0	0	1	1	1	1	1	1	0	1	1	1	0	10	0	14	0	18	0	1	0	10	0	10	0	20	0
chr10	94827596	94832961	Plxnc1	5366	1,19E+07	5000	6	6	protein_coding	ENSMUSG00000074785.5	0	0	0	0	0	1	0	1	0	0	0	0	0	0	1	1	1	1	1	0	1	0	1	1	0	56	0	50	0	49	0	19	0	41	0	33	0	30	0
chr4	150005847	150011719	H6pd	5873	2,29E+07	5000	6	6	protein_coding	ENSMUSG00000028980.14	1	0	0	1	0	1	0	1	0	0	0	0	0	1	1	1	0	1	0	0	0	0	1	1	0	35	0	19	0	27	0	21	0	47	0	40	0	48	0
chr14	61968783	61972683	NA	3901	1,96E+08	5000	6	6	intergenic	NA	0	0	0	0	0	0	0	0	1	0	0	0	1	0	1	0	1	1	1	1	0	0	1	1	0	18	0	21	0	20	0	11	0	27	0	11	0	16	0
chr17	79952828	79960083	NA	7256	2,82E+07	5000	6	6	intergenic	NA	1	1	0	1	0	1	0	1	0	0	0	0	0	0	1	1	0	1	0	0	0	0	0	0	0	38	0	5	0	5	0	18	0	24	0	29	0	23	0
chr18	39514954	39521233	Nr3c1	6280	6,11E+07	5000	6	6	protein_coding	ENSMUSG00000024431.15	0	0	0	1	0	0	0	1	0	0	0	0	0	0	1	0	1	1	1	1	0	1	0	0	0	43	0	24	0	25	0	1	0	21	0	18	0	22	0
chr18	69567397	69573676	Tcf4	6280	1,81E+08	5000	6	6	protein_coding	ENSMUSG00000053477.17	0	0	0	1	0	0	0	0	0	0	0	0	0	1	1	0	1	0	1	0	0	1	1	1	0	26	0	17	0	11	0	2	0	12	0	12	0	17	0
chr5	146946267	146951651	Gtf3a;Mtif3	5385	9,76E+07	5000	6	6	protein_coding	ENSMUSG00000016503.17;ENSMUSG00000016510.11	0	0	0	0	1	1	0	1	0	0	0	0	0	0	1	1	0	1	0	1	0	0	1	0	0	24	0	18	0	20	0	10	0	25	0	22	0	34	0
chr9	46148990	46155330	Sik3	6341	2,59E+07	5000	6	6	protein_coding	ENSMUSG00000034135.15	1	0	0	1	0	0	1	0	0	0	0	1	0	0	0	1	1	1	0	0	0	1	0	0	20019	0	0	3	19919	0	20219	0	0	37	0	17	0	16	0
chr10	41519459	41524336	Cd164	4878	2,06E+07	5000	6	6	protein_coding	ENSMUSG00000019818.15	0	0	0	1	0	1	0	1	0	0	0	0	0	0	0	1	0	1	0	0	0	0	0	0	0	30	0	17	0	19	0	15	0	14	0	20	0	15	0
chr11	51633402	51640218	Rmnd5b	6817	3,27E+07	5000	6	6	protein_coding	ENSMUSG00000001054.9	1	0	0	0	0	1	0	1	0	0	0	0	0	0	0	1	0	1	0	0	0	0	0	0	0	52	0	11	0	9	0	7	0	32	0	29	0	28	0
chr14	118791311	118797161	Cldn10	5851	4,45E+07	5000	6	6	protein_coding	ENSMUSG00000022132.15	1	0	0	1	0	0	0	1	0	0	0	0	0	0	0	1	0	1	0	0	0	0	0	0	0	62	0	6	16060	0	0	15	0	60	0	53	0	52	0
chr16	91544276	91551047	Ifngr2	6772	4,82E+06	5000	6	6	protein_coding	ENSMUSG00000022965.8	1	0	0	0	0	1	0	1	0	0	0	0	0	0	0	1	0	1	0	0	0	0	0	0	0	55	0	23	0	52	0	20	0	46	0	21	0	28	0
chr18	80688771	80699881	Nfatc1	11111	1,11E-02	5000	6	6	protein_coding	ENSMUSG00000033016.16	1	0	0	0	0	0	0	1	0	0	0	0	0	0	0	1	0	1	0	0	0	0	0	0	0	80	0	17	0	24	0	22	0	56	0	40	0	45	0
chr7	101089891	101098699	Fchsd2	8809	2,34E+06	5000	6	6	protein_coding	ENSMUSG00000030691.15	1	0	0	0	0	0	0	1	0	0	0	0	0	0	0	1	0	1	0	0	0	0	0	0	0	31	0	6	0	8	0	7	0	24	0	13	0	16	0
chr5	127482350	127486266	Tmem132c	3917	2,80E+08	5000	6	6	protein_coding	ENSMUSG00000034324.16	0	0	1	0	0	0	0	0	0	0	0	0	0	0	0	0	0	0	0	0	0	1	0	1	0	15	0	20	0	25	0	23	0	48	0	25	0	22	0
chr14	26527881	26533730	Slmap	5850	1,69E+08	5000	6	6	protein_coding	ENSMUSG00000021870.17	0	0	0	0	0	0	0	0	0	0	0	0	0	0	0	1	0	1	0	0	0	0	0	0	0	5	119	0	0	1	769	0	0	3	0	7	0	12	0
chr16	38195080	38203302	Gsk3b	8223	1,44E+07	5000	6	6	protein_coding	ENSMUSG00000022812.14	0	0	0	1	0	0	0	0	0	0	0	0	0	0	0	0	0	1	0	0	0	0	0	0	0	4	0	4	0	11	36397	0	0	21	0	8	0	10	0
chr2	174597784	174602204	NA	4421	1,83E+08	5000	6	6	intergenic	NA	0	0	0	0	0	0	0	0	0	0	0	0	0	0	0	0	0	1	0	0	0	0	0	0	0	13	0	16	0	19	0	6	0	31	0	22	0	24	0
chr7	3662699	3668570	Leng1;Tmc4,Gm15929	5872	3,36E+07	5000	6	6	protein_coding, antisense	ENSMUSG00000078813.3;ENSMUSG00000019734.16,ENSMUSG00000086032.1	0	0	0	0	0	0	0	0	0	0	0	0	0	0	0	0	0	0	0	0	0	0	0	0	0	30	0	25	0	26	0	13	0	32	0	29	0	33	0
chr15	95752056	95763689	Gm49169	11634	0	5000	8	5	lincRNA	ENSMUSG00000115569.1	1	0	0	1	1	0	1	1	1	1	1	1	1	0	1	1	1	1	1	1	1	1	1	1	0	12	0	3	0	1	0	2	0	41	0	33	0	45	0
chr13	56740922	56750661	Smad5	9740	1,35E+06	5000	8	5	protein_coding	ENSMUSG00000021540.16	0	0	0	1	0	0	0	1	0	1	0	0	0	1	1	1	1	1	0	1	1	1	1	1	23788	0	36471	0	35471	0	23738	0	0	11	0	7	0	10	0
chr14	73136070	73146306	Rcbtb2	10237	4,55E+06	5000	7	5	protein_coding	ENSMUSG00000022106.14	1	0	0	1	1	1	1	1	1	1	1	1	1	1	1	1	1	1	1	1	1	1	1	1	0	27	0	14	0	26	0	13	0	32	0	28	0	28	0
chr2	18915730	18925553	Pip4k2a	9824	1,73E+07	5000	7	5	protein_coding	ENSMUSG00000026737.12	1	0	0	1	1	1	1	1	1	1	1	1	1	1	1	1	1	1	1	1	1	1	1	1	0	35	0	45	0	47	0	5	0	62	0	38	0	49	0
chr14	51056916	51067152	Rnase12;Olfr750	10237	2,21E+06	5000	7	5	protein_coding	ENSMUSG00000068407.3;ENSMUSG00000035932.6	0	0	1	0	1	1	1	1	1	1	1	1	1	1	1	1	1	1	1	1	1	1	1	1	0	77	0	55	0	62	0	36	0	86	0	62	0	60	0
chr17	29488521	29500129	Pim1,Gm26885	11609	1,02E+08	5000	7	5	protein_coding, antisense	ENSMUSG00000024014.8,ENSMUSG00000097125.2	0	0	1	0	1	1	1	1	1	1	1	1	1	1	1	1	1	1	1	1	1	1	1	1	0	128	0	25	0	31	0	15	0	63	0	40	0	46	0
chr3	103879654	103886517	Ptpn22	6864	4,38E+06	5000	7	5	protein_coding	ENSMUSG00000027843.13	0	0	0	1	1	1	1	1	1	1	1	1	1	1	1	1	1	1	1	1	1	1	1	1	1232	0	0	5	0	4	6753	0	0	13	0	15	0	17	0
chr6	128887302	128891706	BC035044;Clec2i	4405	7,14E+07	5000	7	5	protein_coding	ENSMUSG00000090164.8;ENSMUSG00000030365.11	0	0	0	1	1	1	1	1	1	1	1	1	1	1	1	1	1	1	1	1	1	1	1	1	0	69	0	57	0	59	0	20	0	49	0	40	0	42	0
chr7	132805217	132815004	Fgfr2;Fam53b	9788	5,60E+04	5000	7	5	protein_coding	ENSMUSG00000030849.18;ENSMUSG00000030956.15	0	0	0	1	0	1	1	1	1	0	1	1	1	1	1	1	1	1	1	1	1	1	1	1	0	58	0	42	0	56	0	28	0	73	0	63	0	73	0
chr11	96336871	96344660	Hoxb3,Gm11536;Hoxb3os	7790	2,18E+07	5000	7	5	protein_coding, antisense	ENSMUSG00000048763.11,ENSMUSG00000075589.3;ENSMUSG00000084844.3	0	0	0	0	1	0	1	1	1	1	1	1	1	0	1	1	1	1	1	1	1	1	1	1	17670	0	94239	0	96789	0	18170	0	0	8	0	2	0	18	0
chr3	138141735	138146148	Mttp;Trmt10a	4414	1,13E+08	5000	7	5	protein_coding	ENSMUSG00000028158.14;ENSMUSG00000004127.12	0	0	0	0	1	1	0	1	1	1	1	1	1	0	1	1	1	1	1	1	1	1	1	1	0	53	0	38	0	44	0	36	0	41	0	39	0	35	0
chr4	154575998	154586274	Prdm16	10277	3,33E-02	5000	7	5	protein_coding	ENSMUSG00000039410.16	0	0	1	0	1	0	1	0	1	1	1	1	1	1	1	0	1	0	1	1	1	1	1	1	211325	0	199497	0	278025	0	33097	0	0	30	0	15	0	25	0
chr6	134558760	134564632	Lrp6	5873	6,45E+07	5000	7	5	protein_coding	ENSMUSG00000030201.15	0	0	0	0	1	0	1	0	1	1	1	1	1	1	1	0	1	1	1	1	1	1	1	1	0	7	0	10	0	11	0	7	0	14	0	11	0	17	0
chr10	28551732	28557584	Ptprk	5853	3,10E+08	5000	7	5	protein_coding	ENSMUSG00000019889.10	0	0	0	0	1	0	0	0	1	0	0	0	1	1	1	0	1	1	1	1	1	1	1	1	0	2	8715	0	9715	0	10831	0	0	1	0	7	0	6	0
chr9	66507712	66516490	Herc1;Fbxl22;Usp3	8779	0	5000	7	5	protein_coding	ENSMUSG00000038664.16;ENSMUSG00000050503.8;ENSMUSG00000032376.12	0	0	1	0	0	0	0	0	0	0	0	0	0	0	0	1	0	1	0	0	0	0	0	0	0	36	0	19	0	31	0	18	0	35	0	30	0	36	0
chr15	78722785	78733448	NA	10664	3,92E+02	5000	6	5	intergenic	NA	0	0	1	1	1	1	1	1	1	1	1	1	1	1	1	1	1	1	1	1	1	1	1	1	2034	0	9784	0	9684	0	38401	0	0	26	0	13	0	31	0
chr15	96276995	96285720	2610037D02Rik	8726	6,38E+06	5000	6	5	lincRNA	ENSMUSG00000097536.2	0	0	1	1	1	1	1	1	1	1	1	1	1	1	1	1	1	1	1	1	1	1	1	1	0	37	0	26	0	21	0	20	0	37	0	26	0	32	0
chr16	21834189	21837575	Map3k13,Gm49607	3387	6,24E+08	5000	6	5	protein_coding, lincRNA	ENSMUSG00000033618.7,ENSMUSG00000116862.1	0	0	0	1	1	1	1	1	1	1	1	1	1	1	1	1	1	1	1	1	1	1	1	1	4738	0	0	21	0	15	6738	0	0	20	0	18	0	27	0
chr8	128477814	128486110	Nrp1	8297	2,21E+05	5000	6	5	protein_coding	ENSMUSG00000025810.9	1	0	0	1	1	0	1	1	1	1	1	1	1	1	1	1	1	1	1	1	1	1	1	1	0	12	0	18	0	17	0	7	0	33	0	30	0	31	0
chr8	18736369	18746616	Mcph1;Angpt2	10248	0	5000	6	5	protein_coding	ENSMUSG00000039842.15;ENSMUSG00000031465.6	0	0	0	1	1	1	1	1	1	1	1	1	1	1	1	1	1	1	1	1	1	1	1	1	0	3	0	27	0	31	0	11	0	42	0	42	0	57	0
chr17	35043754	35054878	Gm23421,Msh5;Clic1	11125	2,80E+06	5000	6	5	snRNA, protein_coding	ENSMUSG00000096022.1,ENSMUSG00000007035.15;ENSMUSG00000007041.9	1	0	0	0	1	1	1	1	1	0	1	1	1	1	1	1	1	1	1	1	1	1	1	1	0	64	0	22	0	11	0	16	0	52	0	43	0	45	0
chr1	191517604	191521048	NA	3445	2,34E+08	5000	6	5	intergenic	NA	1	0	0	1	1	0	1	0	1	1	1	1	1	1	1	1	1	1	1	1	1	1	1	1	0	8	0	1	5853	0	0	4	0	34	0	27	0	28	0
chr6	50562059	50567932	Cycs,5430402O13Rik	5874	8,04E+07	5000	6	5	protein_coding, antisense	ENSMUSG00000063694.5,ENSMUSG00000085776.8	0	0	0	0	1	1	1	1	1	1	1	1	1	1	1	1	1	1	1	1	1	1	1	1	0	26	0	21	0	26	0	10	0	20	0	16	0	24	0
chr8	46737312	46746096	Irf2,Gm16675	8785	0	5000	6	5	protein_coding, bidirectional_promoter_lncRNA	ENSMUSG00000031627.9,ENSMUSG00000097534.3	0	0	0	0	1	1	1	1	1	1	1	1	1	1	1	1	1	1	1	1	1	1	1	1	0	67	0	54	0	57	0	44	0	58	0	47	0	53	0
chr18	70607852	70613165	Mbd2	5314	3,13E+08	5000	6	5	protein_coding	ENSMUSG00000024513.16	0	0	0	1	1	0	1	0	1	1	1	1	1	1	1	1	1	1	1	1	1	1	1	1	5451	0	0	21	0	48	9284	0	0	27	0	19	0	28	0
chr7	81881115	81891880	Tm6sf1;Hdgfl3	10766	1,69E+08	5000	6	5	protein_coding	ENSMUSG00000038623.9;ENSMUSG00000025104.13	0	0	0	1	1	0	1	0	1	1	1	1	1	1	1	1	1	1	1	1	1	1	1	1	14	0	64	0	0	2	17614	0	0	4	14	0	0	8	0
chr10	93119211	93125551	NA	6341	5,43E+07	5000	6	5	intergenic	NA	0	0	0	0	1	0	1	1	1	1	1	1	1	1	1	0	1	1	1	1	1	1	1	1	0	20	0	16	0	13	0	8	0	28	0	29	0	25	0
chr7	35797862	35806181	Zfp507,E130304I02Rik	8320	4,22E+06	5000	6	5	protein_coding, antisense	ENSMUSG00000044452.10,ENSMUSG00000044997.3	0	0	0	0	1	0	1	1	1	1	1	1	1	1	1	0	1	1	1	1	1	1	1	1	0	20	0	14	0	21	0	9	0	21	0	12	0	18	0
chr17	8560391	8564261	Pde10a,Gm15425	3871	7,06E+08	5000	6	5	protein_coding, processed_pseudogene	ENSMUSG00000023868.17,ENSMUSG00000084390.1	0	0	0	1	1	0	1	0	1	1	1	1	1	1	1	0	1	0	1	1	1	1	1	1	28488	0	0	8	0	15	28538	0	0	15	0	16	0	25	0
chr9	95111549	95119839	Slc9a9	8291	1,06E+08	5000	6	5	protein_coding	ENSMUSG00000031129.9	0	0	0	0	1	0	1	0	1	1	1	1	1	1	1	1	1	0	1	1	1	1	1	1	0	1	0	13	0	11	60	0	0	21	0	13	0	29	0
chr10	4386111	4393914	Zbtb2,Gm21781	7804	3,80E+05	5000	6	5	protein_coding, lincRNA	ENSMUSG00000075327.10,ENSMUSG00000095123.1	0	0	0	0	1	0	1	0	1	1	1	1	1	1	1	0	1	0	1	1	1	1	1	1	0	63	0	80	0	75	0	26	0	50	0	53	0	60	0
chr15	36605960	36614200	Pabpc1	8241	2,75E+07	5000	6	5	protein_coding	ENSMUSG00000022283.15	0	0	0	0	0	1	1	1	1	1	1	0	0	0	1	1	1	1	1	1	1	1	1	1	0	56	0	39	0	43	0	16	0	38	0	33	0	44	0
chr10	58345804	58357021	Gm23058,Lims1	11218	3,27E+08	5000	6	5	snRNA, protein_coding	ENSMUSG00000070214.1,ENSMUSG00000019920.17	0	0	0	1	0	0	0	1	1	0	1	1	0	0	1	1	1	1	1	1	1	1	1	1	0	41	0	8	0	17	0	18	0	55	0	31	0	40	0
chr8	128357768	128363624	Nrp1,Mir1903	5857	5,01E+07	5000	6	5	protein_coding, miRNA	ENSMUSG00000025810.9,ENSMUSG00000084523.1	0	0	0	1	1	1	0	1	1	0	0	0	1	0	1	1	0	1	1	1	1	1	1	1	0	35	0	49	0	55	0	2	0	31	0	30	0	47	0
chr16	24220173	24224042	Gm31814,AC169509.1	3870	4,30E+08	5000	6	5	sense_intronic, transcribed_processed_pseudogene	ENSMUSG00000115869.1,ENSMUSG00000115852.2	1	0	0	1	0	0	1	0	0	1	0	1	0	0	1	1	1	1	1	1	1	1	0	1	722	0	0	9	0	6	0	2	0	15	0	17	0	19	0
chr7	66977382	66985211	Adamts17	7830	9,83E+06	5000	6	5	protein_coding	ENSMUSG00000058145.16	0	0	0	1	0	0	0	1	0	0	1	1	0	0	1	0	1	1	1	1	1	1	1	1	0	1	40031	0	39781	0	65988	0	0	26	0	24	0	41	0
chrX	103609554	103621608	Ftx	12055	0	5000	6	5	lincRNA	ENSMUSG00000086370.9	0	0	0	1	0	1	0	1	1	0	0	1	0	0	1	1	0	1	1	1	1	1	0	1	0	40	0	35	0	47	0	10	0	28	0	19	0	28	0
chr12	80461918	80463379	Exd2	1462	1,19E+09	5000	6	5	protein_coding	ENSMUSG00000032705.9	0	0	0	0	0	0	0	1	0	0	1	0	0	0	1	0	1	1	1	1	1	1	1	1	0	10	0	6	0	7	0	7	0	8	0	8	0	6	0
chr9	44864531	44867945	Kmt2a	3415	5,97E+07	5000	6	5	protein_coding	ENSMUSG00000002028.13	0	0	0	0	0	1	1	1	0	0	0	1	0	0	0	1	1	1	0	0	0	1	0	0	0	4	11054	0	13304	0	11404	0	0	8	0	4	0	3	0
chr9	71859625	71864501	Tcf12	4877	4,72E+08	5000	6	5	protein_coding	ENSMUSG00000032228.16	0	0	0	0	0	0	1	0	0	0	0	0	0	0	1	0	1	0	1	0	0	1	1	1	24048	0	9798	0	232648	0	86848	0	0	1	3374	0	2048	0	0
chr12	69472709	69476605	5830428M24Rik	3897	4,81E+08	5000	6	5	processed_transcript	ENSMUSG00000113035.1	1	0	0	0	0	1	0	1	0	0	0	0	0	0	0	1	0	1	0	0	0	0	0	1	0	27	0	15	0	20	0	10	0	23	0	21	0	15	0
chr9	56073556	56077458	NA	3903	3,26E+08	5000	6	5	intergenic	NA	0	0	0	0	0	0	1	0	0	0	0	1	0	0	0	1	1	1	0	0	0	1	0	0	0	23	0	10	0	12	0	2	0	26	0	13	0	27	0
chr14	120273134	120281908	Mbnl2	8775	1,85E+07	5000	6	5	protein_coding	ENSMUSG00000022139.17	0	0	0	1	0	1	0	1	0	0	0	0	0	0	0	1	0	1	0	0	0	0	0	0	0	82	0	66	0	81	0	43	0	66	0	63	0	51	0
chr15	86357916	86365187	Tbc1d22a	7272	1,74E+07	5000	6	5	protein_coding	ENSMUSG00000051864.10	1	0	0	1	0	0	0	0	0	0	0	0	0	0	0	0	1	0	0	0	1	1	0	0	0	7	0	5	11515	0	0	9	0	42	0	32	0	31	0
chr18	80606173	80612935	Nfatc1	6763	3,07E+08	5000	6	5	protein_coding	ENSMUSG00000033016.16	0	0	0	1	0	1	0	1	0	0	0	0	0	0	0	1	0	1	0	0	0	0	0	0	0	73	0	39	0	51	0	4	0	33	0	31	0	39	0
chr7	67367860	67374711	Gm44668,Mef2a	6852	2,48E+08	5000	6	5	TEC, protein_coding	ENSMUSG00000109363.1,ENSMUSG00000030557.17	0	0	0	0	0	1	0	1	0	0	0	0	0	0	0	1	1	1	0	0	0	0	0	0	0	47	0	25	0	42	0	18	0	34	0	26	0	19	0
chr17	86875831	86882119	NA	6289	2,87E+08	5000	6	5	intergenic	NA	0	0	0	1	0	0	0	0	0	0	0	0	0	0	0	0	0	0	0	0	0	0	0	0	21530	0	2830	0	3030	0	21430	0	0	15	0	21	0	22	0
chr10	80676728	80685507	Mknk2;Mob3a,Gm26541	8780	2,47E+06	5000	5	5	protein_coding, lincRNA	ENSMUSG00000020190.13;ENSMUSG00000003348.10,ENSMUSG00000097889.1	1	1	0	1	1	1	1	1	1	1	1	1	1	1	1	1	1	1	1	1	1	1	1	1	0	66	0	23	0	25	0	19	0	42	0	43	0	43	0
chr5	44219738	44228058	Gm42983,Tapt1,Gm42982;Gm42984	8321	4,50E+07	5000	5	5	TEC, protein_coding, antisense	ENSMUSG00000105149.1,ENSMUSG00000046985.11,ENSMUSG00000105503.1;ENSMUSG00000104784.1	1	1	0	1	1	1	1	1	1	1	1	1	1	1	1	1	1	1	1	1	1	1	1	1	0	84	0	65	0	78	0	28	0	83	0	73	0	63	0
chr11	49085428	49091756	Olfr56;Ifi47,Gm12188	6329	2,06E+08	5000	5	5	protein_coding, processed_pseudogene	ENSMUSG00000040328.15;ENSMUSG00000078920.3,ENSMUSG00000082116.1	1	0	0	1	1	1	1	1	1	1	1	1	1	1	1	1	1	1	1	1	1	1	1	1	0	23	0	4	0	11	2343	0	0	32	0	31	0	26	0
chr12	55383443	55392208	Psma6	8766	3,62E+07	5000	5	5	protein_coding	ENSMUSG00000021024.14	1	1	0	1	1	0	1	1	1	1	1	1	1	1	1	1	1	1	1	1	1	1	1	1	0	59	0	28	0	19	0	18	0	65	0	61	0	57	0
chr4	134117735	134128011	Ubxn11;Sh3bgrl3	10277	5,88E+03	5000	5	5	protein_coding	ENSMUSG00000012126.16;ENSMUSG00000028843.8	1	1	0	0	1	1	1	1	1	1	1	1	1	1	1	1	1	1	1	1	1	1	1	1	0	48	0	7	0	6	0	5	0	34	0	23	0	39	0
chr9	21320507	21326846	Slc44a2,Gm39302	6340	6,46E+07	5000	5	5	protein_coding, lincRNA	ENSMUSG00000057193.8,ENSMUSG00000111172.1	1	1	0	0	1	1	1	1	1	1	1	1	1	1	1	1	1	1	1	1	1	1	1	1	0	33	0	9	0	21	0	13	0	36	0	18	0	20	0
chr10	97311411	97314825	NA	3415	3,54E+08	5000	5	5	intergenic	NA	0	0	0	1	1	1	1	1	1	1	1	1	1	1	1	1	1	1	1	1	1	1	1	1	0	59	0	34	0	31	0	28	0	29	0	22	0	25	0
chr12	85971129	85974538	Ttll5,Gm26531	3410	5,35E+08	5000	5	5	protein_coding, antisense	ENSMUSG00000012609.19,ENSMUSG00000097902.2	0	0	0	1	1	1	1	1	1	1	1	1	1	1	1	1	1	1	1	1	1	1	1	1	0	23	0	6	0	6	1178	0	0	10	0	21	0	23	0
chr1	74244084	74249988	Arpc2	5905	3,27E+08	5000	5	5	protein_coding	ENSMUSG00000006304.14	0	0	0	1	1	1	1	1	1	1	1	1	1	1	1	1	1	1	1	1	1	1	1	1	0	6	0	7	0	11	0	5	0	21	0	14	0	18	0
chr2	31772617	31781950	Abl1	9334	1,90E+08	5000	5	5	protein_coding	ENSMUSG00000026842.16	1	0	0	1	1	0	1	1	1	1	1	1	1	1	1	1	1	1	1	1	1	1	1	1	1216	0	0	2	12566	0	3266	0	0	2	0	7	0	4	0
chr4	32556547	32562419	Bach2,Bach2os	5873	2,95E+08	5000	5	5	protein_coding, antisense	ENSMUSG00000040270.16,ENSMUSG00000086150.1	1	0	0	1	1	0	1	1	1	1	1	1	1	1	1	1	1	1	1	1	1	1	1	1	646	0	0	9	0	14	2530	0	0	21	0	11	0	21	0
chr5	100583213	100589087	NA	5875	1,33E+08	5000	5	5	intergenic	NA	0	0	1	0	1	1	1	1	1	1	1	1	1	1	1	1	1	1	1	1	1	1	1	1	0	27	0	18	0	23	0	17	0	25	0	32	0	29	0
chr10	78588919	78594772	Gm30346,Syde1	5854	1,01E+08	5000	5	5	TEC, protein_coding	ENSMUSG00000112021.1,ENSMUSG00000032714.6	1	0	0	1	1	0	1	1	1	1	1	1	1	1	1	0	1	1	1	1	1	1	1	1	0	33	0	21	0	39	0	8	0	43	0	36	0	43	0
chr11	68197671	68201079	Stx8	3409	5,87E+08	5000	5	5	protein_coding	ENSMUSG00000020903.13	1	1	0	1	1	0	1	0	1	1	1	1	1	1	1	0	1	1	1	1	1	1	1	1	0	21	0	6	216820	0	0	2	0	24	0	27	0	26	0
chr12	69985896	69989791	Sav1	3896	2,98E+08	5000	5	5	protein_coding	ENSMUSG00000021067.8	0	0	0	0	1	1	1	1	1	1	1	1	1	1	1	1	1	1	1	1	1	1	1	1	0	26	0	15	0	18	0	6	0	18	0	17	0	20	0
chr17	46826498	46832302	Bicral	5805	2,38E+08	5000	5	5	protein_coding	ENSMUSG00000036568.7	0	0	0	0	1	1	1	1	1	1	1	1	1	1	1	1	1	1	1	1	1	1	1	1	0	13	0	4	3047	0	24547	0	0	9	0	12	0	15	0
chr19	47914865	47920073	Cfap43;Itprip,Gm22240	5209	6,58E+08	5000	5	5	protein_coding, miRNA	ENSMUSG00000044948.17;ENSMUSG00000117975.1,ENSMUSG00000092966.1	0	0	0	0	1	1	1	1	1	1	1	1	1	1	1	1	1	1	1	1	1	1	1	1	0	47	0	20	0	33	0	24	0	35	0	26	0	38	0
chr1	189780845	189788225	Ptpn14	7381	1,51E+08	5000	5	5	protein_coding	ENSMUSG00000026604.17	1	0	0	1	1	0	1	1	1	1	1	1	1	1	1	0	1	1	1	1	1	1	1	1	0	13	0	5	0	22	4474	0	0	19	0	32	0	49	0
chr2	164083379	164087800	Stk4	4422	2,47E+08	5000	5	5	protein_coding	ENSMUSG00000018209.15	1	1	0	1	1	0	1	0	1	1	1	1	1	1	1	0	1	1	1	1	1	1	1	1	0	28	0	19	0	24	0	13	0	24	0	15	0	25	0
chr3	135603222	135610086	Nfkb1	6865	1,23E+08	5000	5	5	protein_coding	ENSMUSG00000028163.17	1	0	0	1	1	0	1	0	1	1	1	1	1	1	1	1	1	1	1	1	1	1	1	1	0	47	0	16	0	15	0	15	0	58	0	48	0	39	0
chr4	134530756	134536139	Mtfr1l	5384	1,83E+08	5000	5	5	protein_coding	ENSMUSG00000046671.18	0	0	0	0	1	1	1	1	1	1	1	1	1	1	1	1	1	1	1	1	1	1	1	1	0	35	0	8	0	18	0	9	0	22	0	20	0	22	0
chr5	107013594	107017999	NA	4406	2,65E+08	5000	5	5	intergenic	NA	0	0	0	0	1	1	1	1	1	1	1	1	1	1	1	1	1	1	1	1	1	1	1	1	0	15	0	19	0	15	1243	0	0	16	0	9	0	14	0
chr8	121017891	121023746	Gm20388	5856	8,02E+07	5000	5	5	protein_coding	ENSMUSG00000092329.1	1	0	0	1	1	0	1	1	1	1	1	1	1	1	1	0	1	1	1	1	1	1	1	1	0	1	80453	0	69053	0	84603	0	0	14	0	14	0	30	0
chr9	32590975	32596339	NA	5365	7,16E+07	5000	5	5	intergenic	NA	1	1	0	1	1	0	1	0	1	1	1	1	1	1	1	0	1	1	1	1	1	1	1	1	0	18	0	15	0	19	0	4	0	20	0	17	0	21	0
chr10	78576727	78581116	Ilvbl	4390	4,80E+07	5000	5	5	protein_coding	ENSMUSG00000032763.11	1	0	0	1	1	0	1	0	1	1	1	1	1	1	1	0	1	1	1	1	1	1	1	1	1126	0	0	6	1326	0	1326	0	0	12	0	15	0	20	0
chr11	3333852	3338720	Pik3ip1	4869	2,14E+08	5000	5	5	protein_coding	ENSMUSG00000034614.14	1	1	0	1	1	0	1	0	1	1	1	1	1	1	1	0	1	0	1	1	1	1	1	1	0	51	0	35	0	57	0	10	0	35	0	34	0	34	0
chr14	20672245	20674682	Sec24c	2438	1,01E+09	5000	5	5	protein_coding	ENSMUSG00000039367.11	0	0	0	0	1	1	1	1	1	1	1	1	1	0	1	1	1	1	1	1	1	1	1	1	0	18	0	14	0	15	0	10	0	17	0	15	0	16	0
chr14	64377232	64386006	Msra	8775	2,10E+06	5000	5	5	protein_coding	ENSMUSG00000054733.9	1	0	0	1	1	0	1	0	1	1	1	1	1	1	1	0	1	1	1	1	1	1	1	1	0	6	0	16	0	4	48193	0	0	15	0	13	0	20	0
chr18	38345528	38350842	NA	5315	4,33E+08	5000	5	5	intergenic	NA	0	0	0	1	1	0	1	0	1	1	1	1	1	1	1	1	1	1	1	1	1	1	1	1	0	26	0	15	0	16	0	10	0	25	0	13	0	20	0
chr3	95519425	95522857	NA	3433	4,27E+08	5000	5	5	intergenic	NA	0	0	0	0	1	1	1	1	1	1	0	1	1	1	1	1	1	1	1	1	1	1	1	1	0	10	942	0	892	0	7374	0	0	6	0	5	0	6	0
chr4	139240864	139246737	Capzb	5874	2,63E+08	5000	5	5	protein_coding	ENSMUSG00000028745.18	0	0	1	0	1	0	1	0	1	1	1	1	1	1	1	1	1	1	1	1	1	1	1	1	0	8	0	1	0	3	263	0	0	20	0	10	0	23	0
chr10	42585066	42589943	Ostm1	4878	1,84E+08	5000	5	5	protein_coding	ENSMUSG00000038280.12	0	0	1	0	1	0	1	0	1	1	1	1	1	1	1	0	1	1	1	1	1	1	1	1	28306	0	42056	0	43006	0	43456	0	0	1	0	1	0	4	0
chr10	57484541	57487467	Hsf2,4930467K11Rik	2927	5,10E+08	5000	5	5	protein_coding, lincRNA	ENSMUSG00000019878.8,ENSMUSG00000097370.2	0	0	0	0	1	0	1	1	1	1	1	1	1	1	1	0	1	1	1	1	1	1	1	1	0	36	0	38	0	46	0	25	0	29	0	23	0	28	0
chr15	53144221	53147614	Ext1	3394	9,76E+07	5000	5	5	protein_coding	ENSMUSG00000061731.9	0	0	0	0	1	0	1	0	1	1	1	1	1	1	1	1	1	1	1	1	1	1	1	1	3520	0	0	2	2970	0	3470	0	1070	0	635	0	0	3	0
chr2	154654503	154657942	Chmp4b	3440	1,56E+08	5000	5	5	protein_coding	ENSMUSG00000038467.15	0	0	0	0	1	0	1	1	1	1	1	1	1	1	1	0	1	1	1	1	1	1	1	1	0	30	0	14	0	21	0	12	0	16	0	19	0	18	0
chr2	167098301	167102721	Kcnb1	4421	2,12E+08	5000	5	5	protein_coding	ENSMUSG00000050556.9	0	0	0	1	1	1	0	1	1	0	0	1	1	1	1	1	1	1	1	1	1	1	1	1	0	17	0	2	0	9	0	3	0	11	0	9	0	14	0
chr4	109276746	109283597	Eps15	6852	5,55E+07	5000	5	5	protein_coding	ENSMUSG00000028552.13	0	0	0	0	1	0	1	1	1	1	1	1	1	1	1	0	1	1	1	1	1	1	1	1	0	39	0	24	0	29	0	18	0	32	0	26	0	27	0
chr5	149456651	149461546	Tex26	4896	1,74E+08	5000	5	5	protein_coding	ENSMUSG00000029660.10	0	0	0	0	1	0	1	0	1	1	1	1	1	1	1	1	1	1	1	1	1	1	1	1	16150	0	0	4	1950	0	9900	0	0	8	0	1	0	8	0
chr12	3855399	3858321	Dnmt3a	2923	9,66E+08	5000	5	5	protein_coding	ENSMUSG00000020661.15	1	0	0	0	1	0	1	0	1	1	1	1	1	1	1	0	1	0	1	1	1	1	1	1	0	16	0	14	0	21	0	14	0	24	0	19	0	24	0
chr12	77176354	77180249	NA	3896	4,05E+08	5000	5	5	intergenic	NA	0	0	0	1	1	0	0	0	1	1	1	1	1	1	1	0	1	1	1	1	1	1	1	1	0	12	0	13	0	13	0	1	0	19	0	16	0	17	0
chr13	46719069	46724912	Nup153	5844	4,09E+08	5000	5	5	protein_coding	ENSMUSG00000021374.10	0	0	0	0	1	0	1	0	1	1	1	1	1	1	1	0	1	1	1	1	1	1	1	1	0	5	87	0	337	0	2237	0	0	9	0	4	0	13	0
chr15	84921240	84925602	Nup50	4363	4,13E+08	5000	5	5	protein_coding	ENSMUSG00000016619.10	0	0	0	0	1	0	1	1	1	1	1	1	1	0	1	0	1	1	1	1	1	1	1	1	0	39	0	20	0	28	0	15	0	19	0	21	0	21	0
chr16	35745735	35750088	Dirc2	4354	6,85E+08	5000	5	5	protein_coding	ENSMUSG00000022848.8	1	0	0	1	1	0	1	0	1	0	1	0	0	1	1	1	1	1	1	1	1	1	1	1	0	9	0	2	0	4	5934	0	0	20	0	14	0	18	0
chr17	31556619	31560005	4833413E03Rik	3387	7,30E+08	5000	5	5	lincRNA	ENSMUSG00000013562.12	0	0	0	0	1	1	1	1	1	1	0	0	1	0	1	1	1	1	1	1	1	1	1	1	3694	0	0	4	4144	0	4294	0	0	9	0	6	0	2	0
chr17	5192719	5199006	Arid1b	6288	3,73E+08	5000	5	5	protein_coding	ENSMUSG00000069729.14	0	0	1	0	1	0	1	0	1	1	1	1	1	1	1	0	1	0	1	1	1	1	1	1	0	25	0	11	0	12	0	6	0	43	0	32	0	38	0
chr18	5143704	5151432	NA	7729	3,49E+07	5000	5	5	intergenic	NA	0	0	0	1	1	0	1	0	1	1	1	1	1	1	1	0	1	0	1	1	1	1	1	1	1567	0	4217	0	10617	0	9253	0	0	32	0	30	0	24	0
chr1	36870317	36877697	Gm37506,Tmem131	7381	2,13E+08	5000	5	5	TEC, protein_coding	ENSMUSG00000103016.1,ENSMUSG00000026116.11	0	0	0	0	1	0	1	0	1	1	1	1	1	1	1	0	1	1	1	1	1	1	1	1	0	10	6202	0	34052	0	42102	0	0	9	0	10	0	8	0
chr1	82280898	82286310	Irs1	5413	3,51E+07	5000	5	5	protein_coding	ENSMUSG00000055980.2	0	0	0	0	1	0	1	0	1	1	1	1	1	1	1	0	1	1	1	1	1	1	1	1	0	52	0	25	0	25	0	10	0	19	0	18	0	26	0
chr6	34110475	34113901	Lrguk	3427	6,05E+08	5000	5	5	protein_coding	ENSMUSG00000056215.13	0	0	0	0	1	0	1	0	1	1	1	1	1	1	1	0	1	1	1	1	1	1	1	1	13824	0	15448	0	42148	0	15448	0	0	3	1224	0	574	0	0
chr7	75700504	75704908	Akap13	4405	6,11E+08	5000	5	5	protein_coding	ENSMUSG00000066406.15	0	0	0	1	1	0	1	0	1	1	1	1	1	1	1	0	1	0	1	1	1	1	1	1	0	56	0	16	0	28	0	5	0	29	0	17	0	25	0
chr7	98990216	98995598	Uvrag	5383	2,90E+08	5000	5	5	protein_coding	ENSMUSG00000035354.9	0	0	0	1	1	0	1	0	1	1	1	1	1	1	1	0	1	0	1	1	1	1	1	1	0	1	0	5	0	8	31551	0	0	10	0	12	0	15	0
chrX	57390398	57395219	Rbmx,Snord61	4822	2,88E+08	5000	5	5	protein_coding, snoRNA	ENSMUSG00000031134.16,ENSMUSG00000065110.4	0	0	0	1	1	0	0	1	1	1	1	1	1	0	1	0	1	1	1	1	1	1	1	1	0	28	0	11	0	19	0	14	0	19	0	13	0	23	0
chr1	173910906	173914350	Mndal;Ifi211	3445	3,57E+07	5000	5	5	protein_coding	ENSMUSG00000090272.8;ENSMUSG00000026536.9	0	0	0	0	1	0	1	0	1	1	1	1	1	1	1	0	1	0	1	1	1	1	1	1	0	4	4605	0	4655	0	23205	0	0	20	0	20	0	38	0
chr3	115640744	115643686	NA	2943	6,39E+08	5000	5	5	intergenic	NA	0	0	0	0	1	1	1	1	1	0	0	0	0	1	1	1	1	1	1	1	1	1	1	1	0	40	0	16	0	17	0	28	0	39	0	28	0	45	0
chr4	130700031	130706393	Pum1	6363	1,37E+08	5000	5	5	protein_coding	ENSMUSG00000028580.15	0	0	0	0	1	0	1	0	1	1	1	1	1	1	1	0	1	0	1	1	1	1	1	1	7256	0	36430	0	36230	0	36380	0	0	14	0	8	0	10	0
chr5	8419482	8423887	Dbf4;Slc25a40	4406	2,78E+08	5000	5	5	protein_coding	ENSMUSG00000002297.16;ENSMUSG00000054099.11	0	0	0	0	1	0	1	0	1	1	1	1	1	1	1	0	1	0	1	1	1	1	1	1	0	39	0	41	0	43	0	25	0	36	0	39	0	34	0
chr8	4310857	4317688	Elavl1	6832	1,50E+08	5000	5	5	protein_coding	ENSMUSG00000040028.10	0	0	0	0	1	0	1	0	1	1	1	1	1	1	1	0	1	0	1	1	1	1	1	1	0	1	0	20	0	12	4811	0	0	22	0	17	0	28	0
chr1	162185571	162187539	Dnm3	1969	4,37E+07	5000	5	5	protein_coding	ENSMUSG00000040265.16	0	0	0	0	1	0	1	0	1	1	1	1	0	1	1	0	1	0	1	1	1	1	1	1	0	10	0	1	0	13	0	7	0	12	0	10	0	14	0
chr1	43308624	43311576	NA	2953	5,85E+08	5000	5	5	intergenic	NA	0	0	0	1	0	0	1	0	1	1	1	0	1	0	1	0	1	1	1	1	1	1	1	1	7773	0	0	6	8723	0	54173	0	0	23	0	8	0	6	0
chr3	100475360	100481243	Tent5c	5884	2,63E+07	5000	5	5	protein_coding	ENSMUSG00000044468.14	0	0	0	0	1	0	1	1	0	1	0	1	0	1	1	0	1	1	1	1	1	1	1	1	1506	0	0	7	0	10	6956	0	0	11	0	6	0	9	0
chr6	43586396	43588843	Tpk1	2448	7,50E+08	5000	5	5	protein_coding	ENSMUSG00000029735.17	0	0	0	0	1	0	1	0	1	1	1	1	1	0	1	0	1	0	1	1	1	1	1	1	30506	0	30356	0	30356	0	30456	0	0	1	4106	0	0	1	0
chr6	99260061	99265445	Foxp1;Gm20696	5385	3,86E+08	5000	5	5	protein_coding	ENSMUSG00000030067.17;ENSMUSG00000030068.4	1	0	0	0	0	0	0	1	1	0	0	1	0	1	1	1	1	1	1	1	1	1	1	1	0	43	0	14	0	20	0	10	0	36	0	17	0	17	0
chr8	46617266	46620194	Casp3	2929	6,38E+07	5000	5	5	protein_coding	ENSMUSG00000031628.9	0	0	0	0	1	1	0	1	1	0	0	1	0	0	1	1	1	1	1	1	1	1	1	1	0	23	0	17	0	28	0	16	0	22	0	21	0	19	0
chr10	95282613	95285051	Cradd	2439	6,12E+08	5000	5	5	protein_coding	ENSMUSG00000045867.10	0	0	0	0	1	0	1	0	1	1	1	0	0	0	1	0	1	1	1	1	1	1	1	1	0	1	16212	0	0	4	6198	0	0	3	0	11	0	13	0
chr9	35173060	35176473	Dcps	3414	3,06E+08	5000	5	5	protein_coding	ENSMUSG00000032040.15	0	0	0	0	0	1	0	1	1	1	1	0	0	0	1	1	1	1	1	1	1	1	1	0	0	21	0	21	0	25	0	18	0	24	0	20	0	29	0
chr10	123193707	123198096	Usp15,Gm27920,Gm4129	4390	4,45E+08	5000	5	5	protein_coding, miRNA, bidirectional_promoter_lncRNA	ENSMUSG00000020124.10,ENSMUSG00000099088.1,ENSMUSG00000112294.1	0	0	0	0	1	0	0	1	0	1	0	1	0	0	1	0	1	1	1	1	1	1	1	1	0	45	0	32	0	35	0	28	0	39	0	40	0	31	0
chr18	10815006	10819836	Mib1	4831	4,85E+08	5000	5	5	protein_coding	ENSMUSG00000024294.14	0	0	0	0	0	0	0	0	1	1	1	1	1	0	1	0	1	0	1	1	1	1	1	1	7063	0	7113	0	7063	0	74363	0	0	1	0	4	0	3	0
chr1	39732771	39736215	NA	3445	2,72E+08	5000	5	5	intergenic	NA	0	0	0	0	1	0	0	0	0	1	1	0	0	0	1	1	1	1	1	1	1	1	1	1	0	22	0	3	10434	0	0	4	0	27	0	15	0	20	0
chr4	52437852	52442257	Smc2,Smc2os	4406	2,06E+08	5000	5	5	protein_coding, antisense	ENSMUSG00000028312.19,ENSMUSG00000085763.1	0	0	0	0	1	0	0	1	0	1	1	0	0	0	1	0	1	1	1	1	1	1	1	1	0	28	0	31	0	31	0	21	0	37	0	20	0	28	0
chr4	7142027	7146431	NA	4405	4,18E+08	5000	5	5	intergenic	NA	0	0	0	0	0	0	1	0	1	1	1	0	0	1	1	0	1	0	1	1	1	1	1	1	7918	0	4376	0	4226	0	60568	0	0	7	0	12	0	15	0
chr6	145301204	145304629	Gm44428,2010013B24Rik	3426	3,79E+08	5000	5	5	TEC, lincRNA	ENSMUSG00000108234.1,ENSMUSG00000087277.1	0	0	0	0	0	0	0	0	1	0	1	1	0	0	1	1	1	1	1	1	1	1	1	1	0	30	0	17	0	16	0	9	0	32	0	23	0	17	0
chr8	84252623	84260430	Mri1;Ccdc130	7808	2,46E+06	5000	5	5	protein_coding	ENSMUSG00000004996.9;ENSMUSG00000004994.12	0	0	0	0	0	1	0	1	0	0	1	0	0	0	1	1	1	1	1	1	1	1	1	1	0	20	0	5	0	10	0	5	0	17	0	20	0	22	0
chrX	20845534	20851319	Araf	5786	2,68E+08	5000	5	5	protein_coding	ENSMUSG00000001127.12	0	0	0	1	0	0	0	1	0	0	0	0	1	0	1	1	1	1	1	1	1	1	1	1	0	18	0	13	0	18	0	8	0	15	0	15	0	12	0
chr4	106908724	106910682	NA	1959	7,97E+08	5000	5	5	intergenic	NA	0	0	0	0	0	0	1	0	0	0	0	1	0	0	1	1	1	1	1	1	1	1	1	1	0	18	0	9	0	12	0	6	0	18	0	11	0	21	0
chr5	34401881	34405307	Fam193a	3427	3,21E+08	5000	5	5	protein_coding	ENSMUSG00000037210.16	0	0	0	0	0	0	0	1	0	1	0	0	0	1	1	0	1	1	1	1	1	1	1	1	0	1	31980	0	31380	0	31930	0	0	4	2842	0	0	6	0
chr14	55556489	55561851	A730061H03Rik;Dcaf11	5363	1,53E+06	5000	5	5	protein_coding	ENSMUSG00000053588.3;ENSMUSG00000022214.15	0	0	0	0	0	1	0	1	0	0	0	0	0	0	1	1	1	1	1	0	1	1	1	1	0	43	0	20	0	27	0	21	0	25	0	30	0	30	0
chr18	35915384	35921181	AC141471.5	5798	3,67E+06	5000	5	5	lincRNA	ENSMUSG00000118347.1	0	0	0	0	1	0	0	0	0	0	0	0	1	0	1	1	1	1	1	0	1	1	1	1	0	57	0	41	0	38	0	6	0	41	0	34	0	33	0
chrX	12568023	12573326	NA	5304	2,47E+08	5000	5	5	intergenic	NA	0	0	0	1	1	0	0	0	0	0	0	0	0	1	1	0	1	0	1	1	1	1	1	1	13923	0	9923	0	9923	0	14023	0	0	3	3473	0	0	7	0
chrX	48230074	48234414	Gm24038	4341	5,41E+08	5000	5	5	snRNA	ENSMUSG00000064806.2	0	0	0	1	1	0	0	0	0	0	0	0	1	0	1	0	1	1	1	1	0	1	1	1	0	5	0	5	0	7	185	0	0	3	0	2	0	4	0
chr15	62150109	62155441	Pvt1	5333	1,34E+04	5000	5	5	lincRNA	ENSMUSG00000097039.8	0	0	0	0	1	0	0	0	1	1	0	0	0	0	1	0	0	1	1	1	0	1	1	1	0	1	1658	0	9208	0	22358	0	1008	0	0	6	0	6	0
chr2	39213649	39219052	Ppp6c,Gm13511	5404	2,96E+08	5000	5	5	protein_coding, processed_pseudogene	ENSMUSG00000026753.5,ENSMUSG00000083157.1	0	0	0	0	1	0	0	0	0	0	0	0	0	1	1	0	1	1	1	1	0	1	1	1	5697	0	5897	0	5747	0	6397	0	0	12	0	5	0	14	0
chr12	25782206	25788049	NA	5844	2,47E+08	5000	5	5	intergenic	NA	0	0	0	0	0	0	0	0	0	0	0	0	1	1	0	0	1	0	1	1	1	1	1	1	48700	0	0	4	0	14	79505	0	0	7	0	12	0	33	0
chr16	51751122	51756443	NA	5322	2,96E+08	5000	5	5	intergenic	NA	0	0	0	0	0	0	0	0	0	0	0	1	0	0	0	0	1	0	1	1	1	1	1	1	24621	0	6771	0	20406	0	253071	0	0	13	0	15	0	22	0
chr18	32162693	32167040	Map3k2	4348	1,82E+08	5000	5	5	protein_coding	ENSMUSG00000024383.9	0	0	0	0	0	1	0	1	0	0	0	0	1	0	1	1	1	1	0	0	0	0	1	0	0	28	0	23	0	32	0	17	0	30	0	25	0	28	0
chr9	44326658	44335436	Dpagt1;H2afx,Gm48853,Gm44335	8779	4,03E+08	5000	5	5	protein_coding, antisense, miRNA	ENSMUSG00000032123.5;ENSMUSG00000049932.3,ENSMUSG00000110740.1,ENSMUSG00000105072.1	0	0	0	0	0	1	1	1	0	0	0	1	0	0	0	1	1	1	0	0	0	1	0	0	0	33	0	12	0	16	0	14	0	31	0	29	0	29	0
chrX	155335319	155339658	Prdx4	4340	4,15E+08	5000	5	5	protein_coding	ENSMUSG00000025289.15	0	0	0	0	1	0	0	0	0	0	0	0	0	0	1	1	1	1	1	0	0	1	0	1	0	25	0	19	0	20	0	17	0	26	0	19	0	16	0
chrX	7963030	7969298	Gata1	6269	1,11E-01	5000	5	5	protein_coding	ENSMUSG00000031162.14	0	0	0	0	0	0	0	0	1	0	0	1	0	0	1	0	0	0	1	1	1	1	1	0	14679	0	14879	0	14829	0	14879	0	0	12	0	4	0	12	0
chr19	53887261	53893415	Pdcd4	6155	4,93E+07	5000	5	5	protein_coding	ENSMUSG00000024975.13	1	1	0	1	0	0	0	1	0	0	0	0	0	0	0	0	1	1	0	0	0	0	1	0	0	24	0	16	0	18	0	1	0	31	0	37	0	32	0
chr5	96915772	96922135	Gm33370;Gm8013	6364	4,84E+08	5000	5	5	lincRNA	ENSMUSG00000105283.1;ENSMUSG00000106357.1	0	0	1	0	0	1	0	1	0	0	0	0	0	0	0	1	0	1	1	0	0	0	1	0	0	65	0	32	0	23	0	20	0	26	0	22	0	23	0
chr14	30102777	30108139	Cacna1d	5363	1,64E+08	5000	5	5	protein_coding	ENSMUSG00000015968.17	0	0	0	1	0	0	1	0	0	0	0	0	0	0	1	1	1	1	0	0	0	0	0	0	0	6	0	4	17110	0	16910	0	0	15	0	10	0	15	0
chr16	36924458	36932680	Golgb1	8223	1,14E+08	5000	5	5	protein_coding	ENSMUSG00000034243.17	1	0	0	1	0	1	0	1	0	0	0	0	0	0	0	1	0	1	0	0	0	0	0	0	0	19	0	25	0	35	1619	0	0	29	0	27	0	40	0
chr15	102623286	102626195	Gm28047;Atf7	2910	7,42E+08	5000	5	5	protein_coding	ENSMUSG00000052414.9;ENSMUSG00000099083.7	0	0	0	0	0	1	0	1	0	0	0	0	0	0	0	1	0	1	0	0	0	0	0	0	0	35	0	19	0	19	0	19	0	27	0	21	0	19	0
chr1	133659925	133662385	Zc3h11a;Zc3h11a;Gm38394;Zbed6	2461	6,56E+08	5000	5	5	protein_coding	ENSMUSG00000102976.6;ENSMUSG00000116275.1;ENSMUSG00000094410.7;ENSMUSG00000102049.1	0	0	0	0	0	1	0	1	0	0	0	0	0	0	0	1	0	1	0	0	0	0	0	0	0	25	0	13	0	21	0	4	0	11	0	15	0	15	0
chr1	138344746	138349174	NA	4429	1,47E+08	5000	5	5	intergenic	NA	0	0	0	1	0	0	0	1	0	0	0	0	0	0	0	1	0	1	0	0	0	0	0	0	4295	0	0	9	0	6	21845	0	0	12	0	7	0	8	0
chrX	167103097	167109365	NA	6269	4,15E+07	5000	5	5	intergenic	NA	1	0	0	1	0	0	0	1	0	0	0	0	0	0	0	0	0	1	0	0	0	0	0	0	0	58	0	19	0	26	0	5	0	23	0	25	0	17	0
chr4	70326966	70332349	Cdk5rap2	5384	1,13E+08	5000	5	5	protein_coding	ENSMUSG00000039298.16	0	0	0	1	0	0	0	0	0	0	0	0	0	0	1	0	0	0	0	0	0	1	0	0	8000	0	19415	0	19415	0	19465	0	0	8	0	8	0	27	0
chr5	64149121	64152058	NA	2938	6,59E+08	5000	5	5	intergenic	NA	0	0	0	0	0	0	0	0	0	0	0	0	0	0	1	0	1	1	0	0	0	0	0	0	0	17	0	17	0	16	0	12	0	24	0	20	0	18	0
chr7	101582637	101585573	Art2b	2937	6,38E+07	5000	5	5	protein_coding	ENSMUSG00000030651.5	0	0	0	0	0	0	0	0	0	0	0	0	0	0	0	1	0	1	0	0	0	0	1	0	18486	0	1386	0	0	4	41686	0	0	2	26	0	0	5	0
chr7	45151229	45154165	Aldh16a1	2937	7,55E+08	5000	5	5	protein_coding	ENSMUSG00000007833.15	0	0	0	1	0	0	0	0	0	0	0	0	0	0	0	1	0	1	0	0	0	0	0	0	0	7	34	0	0	2	84	0	0	4	0	5	0	2	0
chr15	5184718	5186172	Ttc33,Gm15938	1455	1,32E+09	5000	5	5	protein_coding, antisense	ENSMUSG00000022151.16,ENSMUSG00000087532.1	0	0	0	1	0	0	0	0	0	0	0	0	0	0	0	0	0	0	0	0	0	0	0	0	0	29	0	24	0	25	0	9	0	13	0	18	0	22	0
chr16	37681898	37688185	NA	6288	2,90E+07	5000	5	5	intergenic	NA	0	0	0	0	0	0	0	0	0	0	0	0	0	0	0	0	0	0	0	0	0	0	0	0	0	37	0	17	0	26	1214	0	0	30	0	19	0	29	0
chrY	90734392	90747627	NA	13236	0	5000	5	5	intergenic	NA	NA	NA	NA	NA	0	0	0	0	0	0	0	0	0	0	0	0	0	0	0	0	0	0	0	0	0	175	0	89	0	110	0	90	0	132	0	133	0	158	0
chr1	54905547	54917355	A130048G24Rik,Ankrd44	11809	1,59E+07	5000	9	4	TEC, protein_coding	ENSMUSG00000102642.1,ENSMUSG00000052331.14	1	0	0	1	1	0	1	0	1	1	1	1	1	1	1	1	1	1	1	1	1	1	1	1	0	61	0	16	0	23	0	13	0	55	0	45	0	50	0
chr14	20508464	20517726	Ppp3cb	9263	0	5000	9	4	protein_coding	ENSMUSG00000021816.11	0	0	0	0	1	0	1	0	1	1	1	1	1	1	1	1	1	1	1	1	1	1	1	1	26913	0	4963	0	5013	0	27973	0	0	6	0	1	0	10	0
chr11	86350408	86357223	Med13	6816	1,54E+08	5000	7	4	protein_coding	ENSMUSG00000034297.14	0	0	0	0	1	0	1	0	1	1	1	1	1	1	1	0	1	1	1	1	1	1	1	1	126	0	326	0	926	0	926	0	0	4	0	3	0	13	0
chr5	75933584	75941415	Kdr	7832	2,22E-02	5000	7	4	protein_coding	ENSMUSG00000062960.10	0	0	1	0	0	0	1	1	1	1	0	1	0	1	1	1	1	1	1	1	1	1	1	1	0	5	70783	0	97483	0	0	5	0	15	0	11	0	23	0
chr1	134068777	134080585	Btg2	11809	2,22E-02	5000	7	4	protein_coding	ENSMUSG00000020423.6	1	1	0	1	0	1	0	1	0	0	0	0	0	0	0	1	0	1	0	0	0	0	0	0	0	69	0	33	0	68	0	9	0	42	0	32	0	66	0
chr3	88137735	88147540	Mef2d	9806	4,44E-02	5000	6	4	protein_coding	ENSMUSG00000001419.17	1	1	0	0	1	1	1	1	1	1	1	1	1	1	1	1	1	1	1	1	1	1	1	1	0	137	0	40	0	60	0	30	0	79	0	69	0	88	0
chr11	75628371	75632752	Pitpna;Inpp5k	4382	2,40E+08	5000	6	4	protein_coding	ENSMUSG00000017781.17;ENSMUSG00000006127.9	0	0	0	0	1	1	1	1	1	1	1	1	1	1	1	1	1	1	1	1	1	1	1	1	0	26	0	8	0	9	0	7	0	23	0	10	0	18	0
chr5	104042639	104051449	Gm43545,Nudt9,Mir5619	8811	8,38E+07	5000	6	4	TEC, protein_coding, miRNA	ENSMUSG00000106035.1,ENSMUSG00000029310.13,ENSMUSG00000093690.1	0	0	0	0	1	1	1	1	1	1	1	1	1	1	1	1	1	1	1	1	1	1	1	1	0	37	0	28	0	34	0	18	0	31	0	31	0	31	0
chr14	73393439	73400264	NA	6826	4,85E+06	5000	6	4	intergenic	NA	0	0	0	0	1	0	1	1	1	1	1	0	1	1	1	1	1	1	1	1	1	1	1	1	0	5	0	2	0	4	0	2	0	22	0	25	0	24	0
chr17	32269040	32280647	Brd4	11608	3,74E+08	5000	6	4	protein_coding	ENSMUSG00000024002.18	0	0	0	0	1	0	1	0	1	1	1	1	1	1	1	0	1	1	1	1	1	1	1	1	2752	0	3352	0	0	4	39952	0	0	6	1152	0	0	11	0
chr2	34480546	34486440	Mapkap1	5895	1,25E+08	5000	6	4	protein_coding	ENSMUSG00000038696.14	0	0	0	0	1	0	1	0	1	1	1	1	1	1	1	0	1	0	1	1	1	1	1	1	21495	0	73445	0	73345	0	73595	0	0	4	3745	0	0	6	0
chr6	142911058	142919377	St8sia1	8320	4,98E+06	5000	5	4	protein_coding	ENSMUSG00000030283.7	1	0	0	1	1	1	1	1	1	1	1	1	1	1	1	1	1	1	1	1	1	1	1	1	0	7	0	46	0	57	0	14	0	47	0	46	0	46	0
chr9	32501249	32510026	Gm38346,Fli1,Gm27201	8778	1,55E+08	5000	5	4	TEC, protein_coding, antisense	ENSMUSG00000102352.1,ENSMUSG00000016087.13,ENSMUSG00000098645.1	1	1	0	0	1	1	1	1	1	1	1	1	1	1	1	1	1	1	1	1	1	1	1	1	0	77	0	23	0	29	0	31	0	81	0	71	0	63	0
chr3	152204548	152212883	Dnajb4;Fubp1	8336	2,24E+07	5000	5	4	protein_coding	ENSMUSG00000028035.13;ENSMUSG00000028034.15	0	0	0	1	1	1	1	1	1	1	1	1	1	1	1	1	1	1	1	1	1	1	1	1	0	53	0	58	0	64	0	34	0	62	0	59	0	57	0
chr5	124475176	124481538	Rilpl2	6363	1,74E+08	5000	5	4	protein_coding	ENSMUSG00000029401.8	1	0	0	0	1	1	1	1	1	1	1	1	1	1	1	1	1	1	1	1	1	1	1	1	0	52	0	1	15411	0	0	6	0	34	0	24	0	26	0
chr7	31151272	31155676	Gramd1a,G630030J09Rik;Gm10640	4405	5,15E+08	5000	5	4	protein_coding, antisense	ENSMUSG00000001248.15,ENSMUSG00000097149.1;ENSMUSG00000100985.1	1	1	0	1	1	0	1	0	1	1	1	1	1	1	1	1	1	1	1	1	1	1	1	1	0	18	0	13	0	32	0	13	0	32	0	23	0	24	0
chr10	117113165	117122431	Frs2	9267	4,35E+07	5000	5	4	protein_coding	ENSMUSG00000020170.4	1	0	0	1	1	1	1	1	1	0	1	1	0	1	1	1	1	1	1	1	1	1	1	1	0	17	0	25	0	20	414	0	0	27	0	33	0	30	0
chr10	96619864	96624253	Btg1	4390	3,94E+07	5000	5	4	protein_coding	ENSMUSG00000036478.8	1	0	0	1	1	0	1	0	1	1	1	1	1	1	1	1	1	1	1	1	1	1	1	1	0	83	0	84	0	86	0	4	0	14	0	19	0	12	0
chr12	32005204	32012508	Prkar2b	7305	1,28E+08	5000	5	4	protein_coding	ENSMUSG00000002997.15	0	0	0	0	1	1	1	1	1	1	1	1	1	1	1	1	1	1	1	1	1	1	1	1	0	9	0	15	0	24	0	1	0	39	0	37	0	36	0
chr2	19005617	19012003	NA	6387	3,48E+08	5000	5	4	intergenic	NA	1	0	0	1	1	0	1	0	1	1	1	1	1	1	1	1	1	1	1	1	1	1	1	1	0	7	0	2	6816	0	416	0	0	24	0	10	0	20	0
chr3	32613033	32617936	Gnb4,Gm37640	4904	2,68E+08	5000	5	4	protein_coding, antisense	ENSMUSG00000027669.14,ENSMUSG00000102862.1	0	0	1	0	1	1	1	1	1	1	1	0	1	1	1	1	1	1	1	1	1	1	1	1	0	16	0	11	0	7	0	11	0	24	0	19	0	21	0
chr4	45407190	45410616	Slc25a51	3427	3,35E+08	5000	5	4	protein_coding	ENSMUSG00000045973.18	0	0	0	0	1	1	1	1	1	1	1	1	1	1	1	1	1	1	1	1	1	1	1	1	0	42	0	33	0	32	0	12	0	29	0	28	0	25	0
chr3	52027412	52032805	Maml3	5394	2,54E+08	5000	5	4	protein_coding	ENSMUSG00000061143.15	0	0	0	0	1	0	1	1	1	1	1	1	1	1	1	1	1	1	1	1	1	1	1	1	0	9	0	13	0	19	14194	0	0	14	0	18	0	19	0
chr9	100456147	100460535	Il20rb	4389	2,12E+08	5000	5	4	protein_coding	ENSMUSG00000044244.18	1	0	0	1	1	0	1	0	1	1	1	1	1	1	1	0	1	1	1	1	1	1	1	1	0	9	0	27	0	33	0	13	0	34	0	30	0	33	0
chr12	100777591	100782947	Dglucy	5357	2,42E+08	5000	5	4	protein_coding	ENSMUSG00000021185.16	0	0	0	0	1	1	1	0	1	1	1	1	1	1	1	1	1	0	1	1	1	1	1	1	0	17	0	14	0	18	0	24	0	39	0	25	0	24	0
chr14	31192697	31200983	Nisch	8287	2,30E+07	5000	5	4	protein_coding	ENSMUSG00000021910.15	0	0	0	0	1	0	1	0	1	1	1	1	1	1	1	1	1	1	1	1	1	1	1	1	0	2	0	19	0	24	5666	0	0	21	0	10	0	29	0
chr17	50092603	50097924	Rftn1	5322	3,47E+07	5000	5	4	protein_coding	ENSMUSG00000039316.14	1	0	0	1	1	0	1	1	1	0	1	0	1	0	1	1	1	1	1	1	1	1	1	1	0	30	0	21	0	13	0	7	0	25	0	23	0	26	0
chr2	167923990	167927429	NA	3440	4,49E+08	5000	5	4	intergenic	NA	0	0	0	0	1	0	1	0	1	1	1	1	1	1	1	1	1	1	1	1	1	1	1	1	0	19	0	8	0	8	0	12	0	18	0	7	0	14	0
chr18	55132409	55135790	NA	3382	8,86E+08	5000	5	4	intergenic	NA	0	0	1	0	1	0	1	0	1	1	1	1	1	1	1	0	1	0	1	1	1	1	1	1	0	12	7109	0	25108	0	0	2	0	15	0	13	0	12	0
chr18	61185308	61193036	Slc26a2	7729	2,08E+08	5000	5	4	protein_coding	ENSMUSG00000034320.14	0	0	0	1	1	0	1	1	1	0	1	1	0	0	1	1	1	1	1	1	1	1	1	1	0	3	0	17	0	18	7907	0	0	15	0	13	0	21	0
chr8	36132284	36136188	Prag1	3905	3,57E+08	5000	5	4	protein_coding	ENSMUSG00000050271.12	0	0	0	0	1	0	1	0	1	1	1	1	1	1	1	0	1	1	1	1	1	1	1	1	0	6	733	0	1383	0	1483	0	0	7	0	2	0	3	0
chr16	4100137	4104490	Crebbp	4354	5,66E+08	5000	5	4	protein_coding	ENSMUSG00000022521.10	0	0	0	0	1	0	1	0	1	1	1	1	1	1	1	0	1	0	1	1	1	1	1	1	15486	0	22036	0	22036	0	22136	0	0	4	0	1	0	4	0
chr4	62475643	62480048	NA	4406	3,27E+08	5000	5	4	intergenic	NA	0	0	0	1	1	0	1	0	1	1	0	0	0	1	1	1	1	1	1	1	1	1	1	1	0	7	0	17	0	19	0	3	0	15	0	15	0	16	0
chr3	83984340	83990713	Tmem131l	6374	1,10E+08	5000	5	4	protein_coding	ENSMUSG00000033767.14	0	0	0	0	1	0	1	0	0	1	1	1	0	0	1	1	1	1	1	1	1	1	1	1	0	2	0	7	0	1	32136	0	0	38	0	29	0	23	0
chr16	88301215	88304601	NA	3387	8,35E+08	5000	5	4	intergenic	NA	0	0	0	0	0	0	1	0	0	1	1	1	1	1	1	0	1	0	1	1	1	1	1	1	6814	0	0	3	0	7	67548	0	0	10	964	0	0	12	0
chr5	108158415	108162331	Ccdc18	3917	7,24E+08	5000	5	4	protein_coding	ENSMUSG00000056531.11	0	0	0	0	0	0	1	0	0	1	1	1	1	0	1	0	1	0	1	1	1	1	1	1	1518	0	25164	0	25064	0	25414	0	0	6	0	13	0	15	0
chr16	75927765	75930184	Samsn1	2420	1,10E+09	5000	5	4	protein_coding	ENSMUSG00000022876.18	0	0	0	0	1	0	1	0	0	0	0	0	1	0	1	0	1	1	1	1	1	1	1	1	0	18	0	5	0	11	0	7	0	19	0	21	0	19	0
chr17	53685658	53689044	Sgo1	3387	8,63E+07	5000	5	4	protein_coding	ENSMUSG00000023940.14	0	0	0	0	0	0	0	1	0	0	1	0	0	0	1	0	1	1	1	1	1	1	1	1	0	10	0	4	0	4	0	1	0	14	0	10	0	12	0
chr2	93163459	93175248	NA	11790	8,63E+07	5000	5	4	intergenic	NA	0	0	1	1	0	0	0	1	0	0	0	0	0	0	0	1	0	1	0	0	0	0	0	0	0	30	11901	0	11551	0	0	4	0	33	0	20	0	20	0
chr7	104166740	104172612	Olfr647-ps1	5873	7,70E+07	5000	5	4	unprocessed_pseudogene	ENSMUSG00000083513.2	0	0	1	0	0	0	0	0	0	0	0	0	0	0	1	1	1	1	0	0	0	0	0	0	0	16	0	18	0	11	0	29	0	62	0	58	0	59	0
chr17	84154318	84162540	AC132455.2	8223	1,21E+08	5000	5	4	lincRNA	ENSMUSG00000117485.1	1	0	0	0	0	0	0	1	0	0	0	0	0	0	0	0	0	1	0	0	0	0	0	0	0	18	0	1	0	1	0	14	0	67	0	59	0	58	0
chr7	67358074	67363456	Mef2a	5383	4,73E+08	5000	5	4	protein_coding	ENSMUSG00000030557.17	0	0	0	0	0	0	0	0	0	0	0	0	0	0	0	1	0	1	0	0	0	0	0	0	1093	0	0	5	4073	0	9293	0	0	2	3143	0	323	0	0
chr5	103751416	103759248	Aff1	7833	1,44E+08	5000	4	4	protein_coding	ENSMUSG00000029313.18	1	1	0	1	1	1	1	1	1	1	1	1	1	1	1	1	1	1	1	1	1	1	1	1	0	76	0	51	0	72	0	30	0	59	0	57	0	63	0
chr12	108761687	108767529	Gm33682	5843	2,30E+08	5000	4	4	lincRNA	ENSMUSG00000112971.1	1	0	0	1	1	1	1	1	1	1	1	1	1	1	1	1	1	1	1	1	1	1	1	1	0	61	0	23	0	36	0	36	0	58	0	39	0	35	0
chr1	172306987	172313875	Igsf8	6889	1,55E-01	5000	4	4	protein_coding	ENSMUSG00000038034.15	0	0	1	0	1	1	1	1	1	1	1	1	1	1	1	1	1	1	1	1	1	1	1	1	0	59	0	44	0	56	0	42	0	59	0	57	0	46	0
chr2	32046210	32049157	Nup214	2948	7,85E+08	5000	4	4	protein_coding	ENSMUSG00000001855.15	1	1	0	1	1	0	1	0	1	1	1	1	1	1	1	1	1	1	1	1	1	1	1	1	8759	0	8292	0	0	5	71709	0	0	11	0	9	0	17	0
chr3	121289401	121293814	Alg14	4414	3,89E+08	5000	4	4	protein_coding	ENSMUSG00000039887.11	0	0	0	1	1	1	1	1	1	1	1	1	1	1	1	1	1	1	1	1	1	1	1	1	0	37	0	27	0	33	0	18	0	23	0	26	0	31	0
chr3	21931472	21936375	NA	4904	6,64E+08	5000	4	4	intergenic	NA	0	0	0	1	1	1	1	1	1	1	1	1	1	1	1	1	1	1	1	1	1	1	1	1	0	29	0	26	0	27	0	18	0	31	0	16	0	19	0
chr7	125596544	125602905	NA	6362	3,12E+08	5000	4	4	intergenic	NA	0	0	0	1	1	1	1	1	1	1	1	1	1	1	1	1	1	1	1	1	1	1	1	1	0	63	0	3	0	10	0	10	0	49	0	15	0	15	0
chr7	28805468	28810851	Hnrnpl,Gm44702	5384	4,20E+08	5000	4	4	protein_coding, antisense	ENSMUSG00000015165.16,ENSMUSG00000109420.1	0	1	0	0	1	1	1	1	1	1	1	1	1	1	1	1	1	1	1	1	1	1	1	1	0	57	0	34	0	43	0	32	0	40	0	38	0	42	0
chr10	77620851	77625728	Gm49325;Ube2g2	4878	6,38E+07	5000	4	4	protein_coding	ENSMUSG00000112241.1;ENSMUSG00000009293.17	0	0	0	0	1	1	1	1	1	1	1	1	1	1	1	1	1	1	1	1	1	1	1	1	0	37	0	14	0	18	0	15	0	22	0	23	0	22	0
chr15	99972414	99976777	Larp4,2310068J16Rik	4364	4,50E+08	5000	4	4	protein_coding, antisense	ENSMUSG00000023025.16,ENSMUSG00000100084.2	0	0	0	0	1	1	1	1	1	1	1	1	1	1	1	1	1	1	1	1	1	1	1	1	0	28	0	9	0	15	0	15	0	21	0	20	0	25	0
chr2	156727323	156731253	Dlgap4	3931	3,71E+08	5000	4	4	protein_coding	ENSMUSG00000061689.15	0	0	1	0	1	0	1	1	1	1	1	1	1	1	1	1	1	1	1	1	1	1	1	1	0	18	0	5	0	6	0	1	0	17	0	23	0	21	0
chr3	95280183	95284596	Prune1;Mindy1	4414	3,42E+08	5000	4	4	protein_coding	ENSMUSG00000015711.8;ENSMUSG00000038712.16	0	0	0	0	1	1	1	1	1	1	1	1	1	1	1	1	1	1	1	1	1	1	1	1	0	59	0	3	0	20	0	8	0	37	0	32	0	39	0
chr4	133908777	133910735	NA	1959	7,96E+08	5000	4	4	intergenic	NA	0	0	0	0	1	1	1	1	1	1	1	1	1	1	1	1	1	1	1	1	1	1	1	1	0	13	0	7	0	3	0	5	0	8	0	7	0	7	0
chr4	136457863	136463735	6030445D17Rik	5873	1,65E+08	5000	4	4	protein_coding	ENSMUSG00000066178.2	0	0	0	0	1	1	1	1	1	1	1	1	1	1	1	1	1	1	1	1	1	1	1	1	5314	0	0	2	0	1	5964	0	0	9	0	4	0	13	0
chr5	142889225	142894609	Fbxl18	5385	2,93E+08	5000	4	4	protein_coding	ENSMUSG00000066640.11	0	0	0	1	1	0	1	1	1	1	1	1	1	1	1	1	1	1	1	1	1	1	1	1	0	4	0	5	0	7	90	0	0	6	0	13	0	22	0
chr8	108886914	108890330	Zfhx3	3417	8,87E+07	5000	4	4	protein_coding	ENSMUSG00000038872.10	1	0	0	1	1	0	1	0	1	1	1	1	1	1	1	1	1	1	1	1	1	1	1	1	0	18	0	16	0	21	0	14	0	17	0	19	0	22	0
chr18	70470187	70472602	4930503L19Rik;Stard6	2416	1,04E+09	5000	4	4	protein_coding	ENSMUSG00000044906.6;ENSMUSG00000079608.10	0	0	0	0	1	1	1	1	1	1	1	1	1	0	1	1	1	1	1	1	1	1	1	1	0	22	0	16	0	20	0	17	0	13	0	15	0	22	0
chr1	13305996	13311900	Ncoa2	5905	1,01E+08	5000	4	4	protein_coding	ENSMUSG00000005886.14	0	0	0	1	1	0	1	0	1	1	1	1	1	1	1	1	1	1	1	1	1	1	1	1	0	4	0	5	0	6	4145	0	0	6	0	23	0	23	0
chr1	93464541	93467985	Hdlbp	3445	4,97E+08	5000	4	4	protein_coding	ENSMUSG00000034088.15	0	0	0	1	1	0	1	0	1	1	1	1	1	1	1	1	1	1	1	1	1	1	1	1	9714	0	9814	0	9914	0	10014	0	0	9	0	13	0	15	0
chr2	121416685	121419632	Pdia3	2948	5,73E+08	5000	4	4	protein_coding	ENSMUSG00000027248.13	0	0	0	0	1	1	1	1	1	1	1	1	1	0	1	1	1	1	1	1	1	1	1	1	0	3	0	7	1984	0	2284	0	0	3	0	1	0	6	117
chr3	138856029	138862402	Tspan5	6374	2,05E+08	5000	4	4	protein_coding	ENSMUSG00000028152.10	0	0	0	1	1	0	1	1	1	1	1	1	1	1	1	0	1	1	1	1	1	1	1	1	12628	0	14447	0	0	3	102278	0	0	43	0	41	0	50	0
chr3	68780225	68785618	NA	5394	2,62E+08	5000	4	4	intergenic	NA	1	0	0	1	1	0	1	0	1	1	1	1	1	1	1	0	1	1	1	1	1	1	1	1	0	14	0	8	0	13	1274	0	0	21	0	18	0	26	0
chr5	149014679	149018594	Gm15411	3916	6,44E+08	5000	4	4	processed_transcript	ENSMUSG00000085971.4	1	0	0	0	1	0	1	0	1	1	1	1	1	1	1	1	1	1	1	1	1	1	1	1	0	68	0	18	0	29	0	10	0	33	0	25	0	32	0
chr8	124269377	124272305	Gm20388;Galnt2	2929	8,14E+08	5000	4	4	protein_coding	ENSMUSG00000092329.1;ENSMUSG00000089704.9	1	0	0	0	1	1	1	1	0	1	1	1	1	0	1	1	1	1	1	1	1	1	1	1	0	21	0	1	0	4	0	2	0	13	0	7	0	7	0
chr9	72438948	72441874	Gm36948,Mns1,Gm27231	2927	8,32E+08	5000	4	4	TEC, protein_coding, antisense	ENSMUSG00000103445.1,ENSMUSG00000032221.14,ENSMUSG00000098778.1	0	0	0	1	1	0	1	0	1	1	1	1	1	1	1	1	1	1	1	1	1	1	1	1	0	2	0	1	0	7	297	0	0	2	0	4	0	5	0
chr11	35324223	35328118	Slit3	3896	3,19E+08	5000	4	4	protein_coding	ENSMUSG00000056427.10	1	0	0	1	1	0	1	0	1	1	1	1	1	1	1	0	1	0	1	1	1	1	1	1	41772	0	0	14	0	4	75681	0	0	6	5422	0	0	16	0
chr14	21467262	21470674	Gm30363	3413	7,69E+08	5000	4	4	processed_transcript	ENSMUSG00000114875.1	0	0	0	1	1	0	1	0	1	1	1	1	1	1	1	0	1	1	1	1	1	1	1	1	0	5	27775	0	28525	0	28925	0	0	1	0	6	0	10	0
chr17	70849036	70852422	Tgif1	3387	8,15E+08	5000	4	4	protein_coding	ENSMUSG00000047407.17	0	0	0	0	1	0	1	0	1	1	1	1	1	1	1	1	1	1	1	1	1	1	1	1	0	68	0	59	0	65	0	35	0	54	0	43	0	58	0
chr2	11530694	11532167	Pfkfb3,Gm10851	1474	8,72E+08	5000	4	4	protein_coding, antisense	ENSMUSG00000026773.19,ENSMUSG00000102329.1	0	0	0	0	1	0	1	0	1	1	1	1	1	1	1	1	1	1	1	1	1	1	1	1	232	0	143	0	2882	0	3182	0	0	4	0	1	0	2	0
chr17	30044722	30048591	Zfand3	3870	8,50E+08	5000	4	4	protein_coding	ENSMUSG00000044477.12	0	0	0	0	1	0	1	0	1	1	1	1	1	1	1	0	1	1	1	1	1	1	1	1	34908	0	0	7	0	4	39671	0	0	3	3358	0	0	6	0
chr8	123031343	123035247	Gm20388;Ankrd11	3905	5,53E+08	5000	4	4	protein_coding	ENSMUSG00000092329.1;ENSMUSG00000035569.17	1	0	0	1	0	0	1	0	0	1	1	1	1	0	1	1	1	1	1	1	1	1	1	1	0	22	0	3	0	15	0	4	0	21	0	20	0	19	0
chr15	27792017	27797349	Trio	5333	7,18E+08	5000	4	4	protein_coding	ENSMUSG00000022263.10	1	0	0	0	1	0	1	0	1	1	1	0	1	0	1	0	1	1	1	1	1	1	1	1	0	26	0	37	0	35	0	5	0	23	0	22	0	29	0
chr17	5238666	5241084	Arid1b	2419	1,49E+09	5000	4	4	protein_coding	ENSMUSG00000069729.14	0	0	0	0	1	0	1	0	1	1	1	1	1	1	1	0	1	0	1	1	1	1	1	1	0	10	0	12	0	9	0	8	0	13	0	14	0	16	0
chr1	63049125	63053061	Ino80d	3937	2,67E+08	5000	4	4	protein_coding	ENSMUSG00000040865.15	0	0	0	0	1	0	1	0	1	1	1	1	1	1	1	0	1	0	1	1	1	1	1	1	874	0	59788	0	59638	0	824	0	0	1	0	1	0	6	0
chr2	34229548	34231513	Pbx3	1966	8,59E+08	5000	4	4	protein_coding	ENSMUSG00000038718.15	0	0	0	0	1	0	1	0	1	1	1	1	1	1	1	0	1	0	1	1	1	1	1	1	18186	0	140786	0	139786	0	128686	0	0	2	186	0	0	3	1286
chr7	127980025	127983450	Fus,Gm26690	3426	8,42E+08	5000	4	4	protein_coding, lincRNA	ENSMUSG00000030795.18,ENSMUSG00000097751.1	0	0	0	0	1	0	1	0	0	1	1	1	1	0	1	1	1	1	1	1	1	1	1	1	999	0	9899	0	10099	0	11824	0	0	1	0	1	0	5	0
chr8	83770487	83775367	NA	4881	5,34E+08	5000	4	4	intergenic	NA	0	0	0	0	1	1	1	1	0	1	0	1	0	0	1	1	1	1	1	1	1	1	1	1	0	15	0	2	0	1	7932	0	0	8	0	3	0	14	0
chr18	67253664	67259943	NA	6280	4,54E+08	5000	4	4	intergenic	NA	0	0	0	0	1	0	1	0	1	0	1	1	0	0	1	1	1	1	1	1	1	1	1	1	3363	0	0	12	0	13	3563	0	0	16	0	14	0	13	0
chr5	3340959	3346832	Cdk6	5874	1,58E+07	5000	4	4	protein_coding	ENSMUSG00000040274.11	0	0	0	0	1	0	1	0	0	1	1	1	1	1	1	0	1	0	1	1	1	1	1	1	0	80	0	69	0	76	0	52	0	65	0	66	0	71	0
chr8	122289596	122290572	Gm20388;Zfpm1	977	1,52E+09	5000	4	4	protein_coding	ENSMUSG00000092329.1;ENSMUSG00000049577.15	0	0	1	0	0	0	0	0	1	1	0	1	1	0	1	1	1	1	1	1	1	1	1	1	245	0	5045	0	4345	0	5945	0	177	0	0	1	177	0	0
chr14	76683183	76688057	1700108F19Rik	4875	1,93E+08	5000	4	4	processed_transcript	ENSMUSG00000101009.6	0	0	0	0	0	0	0	1	0	1	0	1	0	0	1	1	1	1	1	1	1	1	1	1	0	19	192	0	0	3	42	0	0	28	0	8	0	26	0
chr3	84970722	84977095	Gm37240;Fbxw7	6374	7,54E+07	5000	4	4	protein_coding	ENSMUSG00000102805.5;ENSMUSG00000028086.15	0	0	0	0	1	0	1	0	1	0	0	0	0	1	1	0	1	1	1	1	1	1	1	1	25471	0	25421	0	63921	0	142871	0	0	10	0	2	0	8	0
chr9	80074992	80081332	Senp6	6341	6,46E+08	5000	4	4	protein_coding	ENSMUSG00000034252.14	0	0	0	1	0	0	1	1	1	0	0	0	0	0	0	1	1	1	1	1	1	1	1	1	0	12	0	10	0	9	0	5	0	12	0	14	0	7	0
chr13	63110852	63113287	2010111I01Rik	2436	1,07E+09	5000	4	4	protein_coding	ENSMUSG00000021458.17	0	0	0	0	0	0	1	0	0	0	1	0	0	1	1	0	1	1	1	1	1	1	1	1	0	1	0	9	27862	0	0	3	0	15	0	25	0	15	0
chr8	128267002	128268954	NA	1953	1,14E+09	5000	4	4	intergenic	NA	0	0	0	0	1	0	0	0	0	0	0	1	1	1	1	1	1	0	0	1	1	1	1	1	14545	0	0	16	0	11	33545	0	0	8	0	10	0	15	0
chr12	26320711	26325093	Rnf144a	4383	4,30E+08	5000	4	4	protein_coding	ENSMUSG00000020642.13	0	0	0	0	1	0	0	0	0	0	1	0	1	0	1	1	0	1	0	1	1	1	1	1	4660	0	5460	0	5460	0	5510	0	0	4	60	0	0	4	0
chr18	69589616	69595896	Tcf4	6281	6,31E+08	5000	4	4	protein_coding	ENSMUSG00000053477.17	0	0	0	0	0	0	0	0	1	0	0	0	1	1	1	0	1	0	1	1	1	1	1	1	0	68	0	28	0	30	0	18	0	45	0	28	0	28	0
chr3	144257110	144261032	NA	3923	5,37E+08	5000	4	4	intergenic	NA	0	0	0	1	0	0	1	0	0	0	1	0	0	0	1	0	1	1	1	1	1	1	1	0	0	6	0	6	0	8	24909	0	0	12	0	9	0	19	0
chr8	122711221	122713172	Gm20388	1952	1,11E+09	5000	4	4	protein_coding	ENSMUSG00000092329.1	1	1	0	0	0	0	0	0	0	0	0	0	0	0	1	1	1	1	1	0	1	1	1	1	0	1	32370	0	9220	0	1420	0	0	22	0	21	0	24	0
chr9	44012614	44018466	Gm39323	5853	1,42E+07	5000	4	4	lincRNA	ENSMUSG00000111229.1	1	1	0	1	0	1	1	1	0	0	0	1	0	0	0	1	1	1	0	0	0	1	0	0	25533	0	0	4	0	3	48433	0	0	18	0	19	0	20	0
chr19	33100578	33102945	AC125381.1	2368	1,89E+09	5000	4	4	lincRNA	ENSMUSG00000117914.1	0	0	0	0	0	0	0	0	0	0	0	1	1	0	1	1	1	1	0	0	0	1	1	1	0	31	0	16	0	10	0	5	0	23	0	21	0	26	0
chr9	44996683	45000097	Cd3e,Gm48719	3415	7,54E+06	5000	4	4	protein_coding, antisense	ENSMUSG00000032093.7,ENSMUSG00000111203.1	0	0	0	1	0	1	1	1	0	0	0	1	0	0	0	1	1	1	0	0	0	1	0	0	9382	0	9152	0	9152	0	9882	0	0	12	0	11	0	14	0
chr15	59652405	59653859	Trib1	1455	1,34E+09	5000	4	4	protein_coding	ENSMUSG00000032501.9	0	0	0	0	0	0	0	1	0	0	0	0	0	0	1	1	1	1	1	0	0	1	1	0	0	26	0	16	0	13	0	10	0	20	0	16	0	17	0
chr15	86027345	86029284	Celsr1	1940	1,37E+09	5000	4	4	protein_coding	ENSMUSG00000016028.10	0	0	0	1	0	0	0	0	0	0	0	0	0	0	1	1	0	1	1	0	0	0	1	1	3415	0	0	5	0	3	4715	0	0	5	0	2	0	9	0
chr1	34830487	34836391	Fam168b	5905	5,33E+07	5000	4	4	protein_coding	ENSMUSG00000037503.12	0	0	0	1	0	0	0	0	0	0	0	1	1	0	0	1	0	1	0	0	0	1	1	0	1958	0	0	17	0	12	2008	0	0	19	0	9	0	21	0
chr2	39005384	39008823	Wdr38;Rpl35;Arpc5l	3440	3,32E+08	5000	4	4	protein_coding	ENSMUSG00000035295.10;ENSMUSG00000062997.6;ENSMUSG00000026755.14	0	0	0	0	0	1	0	1	0	0	0	0	1	0	0	1	0	1	0	0	0	0	1	1	0	43	0	34	0	35	0	19	0	36	0	29	0	28	0
chr9	48487251	48493103	Rbm7	5853	2,86E+07	5000	4	4	protein_coding	ENSMUSG00000042396.10	0	0	0	0	0	0	1	0	0	0	0	1	0	0	0	1	1	1	0	0	0	1	0	0	1746	0	1796	0	1746	0	1846	0	0	1	0	1	0	6	0
chr1	127350030	127360362	Mgat5	10333	5,08E+08	5000	4	4	protein_coding	ENSMUSG00000036155.13	0	0	0	0	0	0	0	0	0	0	0	0	0	0	0	1	0	1	0	0	0	0	0	0	20687	0	929	0	779	0	4779	0	0	20	0	17	0	21	0
chr2	90487949	90489914	Ptprj,4933423P22Rik	1966	7,76E+08	5000	4	4	protein_coding, antisense	ENSMUSG00000025314.16,ENSMUSG00000085471.1	0	0	0	0	0	0	0	0	0	0	0	0	0	0	0	1	0	1	0	0	0	0	0	0	0	6	248	0	148	0	5148	0	0	7	0	3	0	10	0
chr9	61162627	61167992	NA	5366	4,09E+08	5000	4	4	intergenic	NA	0	0	0	0	0	0	0	1	0	0	0	0	0	0	0	0	0	1	0	0	0	0	0	0	857	0	19207	0	58707	0	1107	0	0	8	0	7	0	15	0
chr14	10452057	10454007	Fhit	1951	1,30E+09	5000	4	4	protein_coding	ENSMUSG00000060579.13	0	0	0	1	0	0	0	0	0	0	0	0	0	0	0	0	0	0	0	0	0	0	0	0	0	32	0	34	0	39	0	21	0	29	0	25	0	27	0
chr15	5238036	5241429	Ptger4	3394	5,96E+08	5000	4	4	protein_coding	ENSMUSG00000039942.15	0	0	0	1	0	0	0	0	0	0	0	0	0	0	0	0	0	0	0	0	0	0	0	0	0	27	0	38	0	24	320	0	0	28	0	27	0	29	0
chr15	10231990	10235383	Prlr	3394	4,13E+08	5000	4	4	protein_coding	ENSMUSG00000005268.20	0	0	0	0	0	0	0	0	0	0	0	0	0	0	0	0	0	0	0	0	0	0	0	0	1166	0	366	0	566	0	716	0	666	0	216	0	0	4	0
chr4	18134563	18152669	NA	18107	0	5000	21	3	intergenic	NA	0	0	0	0	1	0	1	0	0	1	0	1	1	0	1	0	1	0	1	1	0	1	1	0	43012	0	30162	0	45012	0	1158180	0	0	15	0	1	0	8	0
chr14	122470521	122490506	Zic2,2610035F20Rik	19986	1.5319051960283e-07,1.79576376213575e-07	5000	14	3	protein_coding, processed_transcript	ENSMUSG00000061524.8,ENSMUSG00000085555.9	0	0	1	0	0	0	0	1	0	0	0	0	0	0	0	1	0	1	0	0	0	0	0	0	0	45	0	15	0	85	0	2	0	99	0	64	0	93	0
chr5	103820918	103826792	Aff1	5875	9,47E+05	5000	6	3	protein_coding	ENSMUSG00000029313.18	0	0	0	1	1	0	1	1	1	1	1	1	1	1	1	1	1	1	1	1	1	1	1	1	2657	0	2917	0	2867	0	27407	0	0	9	0	6	0	14	0
chr5	100569509	100574403	Plac8	4895	3,50E+07	5000	5	3	protein_coding	ENSMUSG00000029322.12	0	0	1	1	1	1	1	1	1	1	1	1	1	1	1	1	1	1	1	1	1	1	1	1	0	51	0	4	0	37	0	6	0	41	0	51	0	42	0
chr4	101248275	101256594	Jak1	8320	1,02E+08	5000	5	3	protein_coding	ENSMUSG00000028530.14	0	0	0	1	1	1	1	0	1	1	1	1	1	1	1	1	1	1	1	1	1	1	1	1	0	28	0	27	0	48	0	1	0	21	0	26	0	42	0
chr8	124072228	124079548	Gm20388	7321	5,09E+06	5000	5	3	protein_coding	ENSMUSG00000092329.1	1	0	0	1	1	0	1	0	1	1	1	1	1	1	1	1	1	1	1	1	1	1	1	1	5677	0	5127	0	0	1	1527	0	0	2	0	7	0	28	0
chr8	124943781	124949149	Egln1	5369	1,48E+07	5000	5	3	protein_coding	ENSMUSG00000031987.6	0	0	0	0	1	0	1	0	1	1	1	1	1	1	1	1	1	1	1	1	1	1	1	1	0	22	0	1	0	16	150	0	0	11	0	10	0	10	0
chr18	55251718	55257998	NA	6281	8,06E+07	5000	5	3	intergenic	NA	0	0	0	0	1	0	1	0	1	1	1	1	1	1	1	0	1	0	1	1	1	1	1	1	20567	0	45551	0	122851	0	117417	0	0	4	0	4	0	7	0
chr13	49343098	49348941	Bicd2	5844	2,62E+07	5000	5	3	protein_coding	ENSMUSG00000037933.16	0	0	0	1	1	0	0	0	1	0	0	0	0	1	1	1	1	1	1	0	0	0	1	1	0	14	1347	0	1247	0	0	2	0	22	0	7	0	10	0
chr18	33149532	33156294	Camk4	6763	2,89E+08	5000	5	3	protein_coding	ENSMUSG00000038128.7	0	0	0	0	0	0	1	0	0	0	0	0	0	1	0	0	1	0	1	0	0	0	1	1	44855	0	5405	0	56755	0	57105	0	0	1	0	10	0	2	0
chr12	110490649	110498439	Ppp2r5c	7791	4,87E+07	5000	4	3	protein_coding	ENSMUSG00000017843.14	1	1	0	1	1	0	1	1	1	1	1	1	1	1	1	1	1	1	1	1	1	1	1	1	0	4	0	7	0	11	210	0	0	22	0	20	0	34	0
chr19	46468991	46472779	Sufu	3789	1,05E+09	5000	4	3	protein_coding	ENSMUSG00000025231.17	1	0	0	1	1	1	1	1	1	1	1	1	1	1	1	1	1	1	1	1	1	1	1	1	0	1	0	9	0	3	27020	0	0	3	0	11	0	11	0
chr5	136463739	136470591	Cux1	6853	1,02E+08	5000	4	3	protein_coding	ENSMUSG00000029705.17	1	0	0	1	1	1	1	1	1	1	1	1	1	1	1	1	1	1	1	1	1	1	1	1	0	17	3488	0	3538	0	4938	0	0	5	0	3	0	24	0
chr12	101022012	101029802	Ccdc88c	7791	1,64E+08	5000	4	3	protein_coding	ENSMUSG00000021182.16	0	0	0	1	1	1	1	1	1	1	1	1	1	1	1	1	1	1	1	1	1	1	1	1	0	44	0	27	0	43	0	27	0	41	0	42	0	53	0
chr6	134114890	134122720	Etv6	7831	8,25E+06	5000	4	3	protein_coding	ENSMUSG00000030199.16	1	0	1	0	1	0	1	1	1	1	1	1	1	1	1	0	1	1	1	1	1	1	1	1	0	16	0	2	9189	0	0	9	0	23	0	14	0	15	0
chr14	66229510	66232922	Ptk2b	3413	7,77E+08	5000	4	3	protein_coding	ENSMUSG00000059456.13	1	0	0	0	1	0	1	0	1	1	1	1	1	1	1	1	1	1	1	1	1	1	1	1	0	13	0	14	0	18	0	6	0	21	0	10	0	9	0
chr3	100996005	100999927	Cd101	3923	2,47E+07	5000	4	3	protein_coding	ENSMUSG00000086564.9	0	0	0	1	1	0	1	0	1	1	1	1	1	1	1	1	1	1	1	1	1	1	1	1	0	9	0	8	0	7	3722	0	0	16	0	12	0	22	0
chr4	98921359	98925274	Usp1	3916	2,77E+08	5000	4	3	protein_coding	ENSMUSG00000028560.11	0	0	0	0	1	0	1	1	1	1	1	1	1	1	1	1	1	1	1	1	1	1	1	1	0	55	0	42	0	50	0	41	0	42	0	50	0	54	0
chr5	107748257	107751683	Evi5	3427	8,94E+08	5000	4	3	protein_coding	ENSMUSG00000011831.16	1	1	0	0	1	0	1	0	1	1	1	1	1	1	1	0	1	1	1	1	1	1	1	1	0	5	0	9	0	2	0	4	0	8	0	10	0	7	0
chr8	120413757	120421077	Gm20388;Gse1	7321	8,67E+07	5000	4	3	protein_coding	ENSMUSG00000092329.1;ENSMUSG00000031822.20	0	0	0	1	1	0	1	0	1	1	1	1	1	1	1	1	1	1	1	1	1	1	1	1	0	28	9606	0	9656	0	0	2	0	24	0	31	0	24	0
chr8	35199733	35204613	NA	4881	4,76E+08	5000	4	3	intergenic	NA	1	0	0	0	1	0	1	1	1	1	1	0	1	1	1	1	1	1	1	1	1	1	1	1	0	1	0	6	886	0	46136	0	0	9	0	5	0	14	0
chr3	51373909	51378812	Gm5103	4904	2,46E+08	5000	4	3	lincRNA	ENSMUSG00000102544.1	0	0	0	1	0	0	1	0	1	1	1	1	1	1	1	1	1	1	1	1	1	1	1	1	0	9	0	14	0	11	8108	0	0	18	0	11	0	17	0
chrX	103978879	103984665	Rlim	5787	2,05E+08	5000	4	3	protein_coding	ENSMUSG00000056537.11	0	0	0	0	1	0	1	1	1	1	1	1	1	1	1	0	1	1	1	1	1	1	1	1	0	32	0	21	0	32	0	19	0	30	0	20	0	20	0
chr15	36446976	36452792	NA	5817	2,63E+07	5000	4	3	intergenic	NA	0	0	0	1	1	0	1	0	1	0	1	1	1	0	1	1	1	1	1	1	1	1	1	1	43507	0	757	0	43557	0	8307	0	0	14	0	9	0	14	0
chrX	7787047	7791868	Gripap1	4822	3,91E+08	5000	4	3	protein_coding	ENSMUSG00000031153.16	0	0	0	1	1	0	1	0	1	1	1	1	1	0	1	0	1	0	1	1	1	1	1	1	0	20	0	3	0	8	0	6	0	8	0	7	0	10	0
chr13	43235133	43237081	Gfod1	1949	1,08E+09	5000	4	3	protein_coding	ENSMUSG00000051335.6	0	0	0	0	1	0	0	0	0	0	1	1	1	1	1	1	1	1	1	1	1	1	1	1	82	0	13118	0	6268	0	13218	0	0	11	0	14	0	10	0
chr13	54468452	54469913	Thoc3	1462	1,33E+09	5000	4	3	protein_coding	ENSMUSG00000025872.5	0	0	0	0	0	0	1	1	0	0	0	1	1	0	1	1	1	1	1	1	1	1	1	1	0	14	0	5	0	11	0	8	0	13	0	12	0	12	0
chr6	51741472	51748324	NA	6853	8,22E+07	5000	4	3	intergenic	NA	0	0	0	0	1	0	0	0	1	0	0	0	0	1	1	1	1	1	1	1	1	1	1	1	83171	0	19725	0	109525	0	19575	0	0	4	0	5	0	12	0
chr8	10989018	10992434	Irs2	3417	9,46E+08	5000	4	3	protein_coding	ENSMUSG00000038894.7	0	0	0	0	0	0	1	0	0	0	1	0	1	0	1	1	1	1	1	1	1	1	1	1	3965	0	8867	0	8865	0	14515	0	0	21	0	13	0	11	0
chr7	115347231	115349677	NA	2447	1,04E+09	5000	4	3	intergenic	NA	0	0	0	0	1	0	0	0	1	1	0	1	0	0	1	0	1	0	1	1	1	1	1	1	73172	0	128180	0	130030	0	128030	0	0	4	2972	0	0	1	130
chr13	43831127	43833075	NA	1949	9,18E+08	5000	4	3	intergenic	NA	0	0	0	1	1	0	0	0	0	0	0	0	0	0	1	0	1	1	1	1	1	1	1	1	8326	0	0	1	31324	0	31424	0	0	5	0	7	0	7	0
chr2	57115054	57117510	Nr4a2	2457	7,21E+08	5000	4	3	protein_coding	ENSMUSG00000026826.13	0	0	0	0	0	0	0	0	0	0	0	0	0	0	1	1	1	1	1	1	1	1	1	0	0	47	0	28	0	48	0	24	0	43	0	44	0	41	0
chr2	170143185	170149079	Zfp217	5895	4,08E+08	5000	4	3	protein_coding	ENSMUSG00000052056.14	0	0	0	1	0	0	0	0	0	0	0	0	0	0	0	1	1	1	0	0	0	1	0	0	434	0	5970	0	0	7	4670	0	0	18	0	9	0	13	0
chrX	12001981	12006803	NA	4823	3,96E+08	5000	4	3	intergenic	NA	0	0	0	0	0	0	0	0	0	0	0	0	0	0	0	0	0	1	0	0	0	1	1	0	0	19	0	9	0	22	2680	0	0	31	0	20	0	25	0
chr17	28217482	28220384	Def6	2903	1,58E+09	5000	3	3	protein_coding	ENSMUSG00000002257.8	1	1	0	0	1	1	1	1	1	1	1	0	1	1	1	1	1	1	1	1	1	1	1	1	0	19	0	9	0	15	0	6	0	24	0	19	0	24	0
chr11	21176976	21181845	NA	4870	4,07E+08	5000	3	3	intergenic	NA	1	0	0	1	1	0	1	0	1	1	1	1	1	1	1	1	1	1	1	1	1	1	1	1	0	46	0	11	0	12	0	5	0	25	0	16	0	20	0
chr13	24631745	24637101	Ripor2,C530050E15Rik	5357	4,18E+08	5000	3	3	protein_coding, lincRNA	ENSMUSG00000036006.19,ENSMUSG00000097838.1	0	0	0	0	1	1	1	1	1	1	1	1	1	1	1	1	1	1	1	1	1	1	1	1	0	17	0	4	0	12	0	4	0	16	0	12	0	6	0
chr14	31535855	31538780	Colq,Gm24057	2926	1,10E+09	5000	3	3	protein_coding, misc_RNA	ENSMUSG00000057606.14,ENSMUSG00000089241.1	1	0	0	1	1	0	1	0	1	1	1	1	1	1	1	1	1	1	1	1	1	1	1	1	0	10	3554	0	0	3	3754	0	0	8	0	1	0	2	0
chr19	53316297	53322451	Mxi1,AC133451.2	6155	7,58E+08	5000	3	3	protein_coding, processed_transcript	ENSMUSG00000025025.14,ENSMUSG00000118369.1	0	0	0	0	1	1	1	1	1	1	1	1	1	1	1	1	1	1	1	1	1	1	1	1	0	10	1796	0	1596	0	0	3	0	27	0	9	0	15	0
chr4	128723498	128729371	Phc2	5874	3,14E+08	5000	3	3	protein_coding	ENSMUSG00000028796.17	0	0	0	0	1	1	1	1	1	1	1	1	1	1	1	1	1	1	1	1	1	1	1	1	0	35	0	7	0	18	0	8	0	35	0	23	0	28	0
chr5	115151662	115155088	Mlec	3427	6,71E+08	5000	3	3	protein_coding	ENSMUSG00000048578.11	0	0	0	1	1	1	1	1	1	1	1	1	1	0	1	1	1	1	1	1	1	1	1	1	0	2	311	0	2961	0	811	0	0	5	0	7	0	9	0
chr6	99192037	99195463	Foxp1	3427	5,87E+08	5000	3	3	protein_coding	ENSMUSG00000030067.17	0	0	0	1	1	1	1	0	1	1	1	1	1	1	1	1	1	1	1	1	1	1	1	1	3036	0	20386	0	0	1	46236	0	0	4	0	2	0	4	0
chr8	126848411	126851339	Gm31718;A630001O12Rik	2929	1,04E+09	5000	3	3	lincRNA	ENSMUSG00000110697.1;ENSMUSG00000110498.1	1	1	0	0	0	1	1	1	1	1	1	1	0	1	1	1	1	1	1	1	1	1	1	1	0	28	0	10	0	12	0	10	0	29	0	18	0	18	0
chr9	77466088	77468526	Lrrc1	2439	8,47E+07	5000	3	3	protein_coding	ENSMUSG00000032352.16	1	0	0	1	0	0	1	1	1	1	1	1	1	1	1	1	1	1	1	1	1	1	1	1	0	2	0	10	0	10	1273	0	0	8	0	8	0	15	0
chrX	48137984	48139913	NA	1930	1,34E+09	5000	3	3	intergenic	NA	1	1	0	1	1	0	1	0	1	1	1	1	1	1	1	0	1	1	1	1	1	1	1	1	0	13	0	11	0	7	786	0	0	18	0	16	0	16	0
chr11	95353511	95356918	Fam117a	3408	6,34E+08	5000	3	3	protein_coding	ENSMUSG00000038893.12	1	1	0	0	1	1	0	1	1	1	1	0	0	1	1	1	1	1	1	1	1	1	1	1	0	17	0	5	0	11	0	7	0	13	0	14	0	31	0
chr12	32057302	32060710	Prkar2b	3409	6,91E+08	5000	3	3	protein_coding	ENSMUSG00000002997.15	0	0	0	0	1	0	1	1	1	1	1	1	1	1	1	1	1	1	1	1	1	1	1	1	0	3	0	5	0	8	0	1	0	3	0	3	0	11	0
chr19	34168650	34175752	NA	7103	1,53E+09	5000	3	3	intergenic	NA	0	0	0	0	1	0	1	1	1	1	1	1	1	1	1	1	1	1	1	1	1	1	1	1	0	2	399	0	199	0	249	0	0	13	0	6	0	18	0
chr3	121436476	121443340	Cnn3	6865	3,79E+08	5000	3	3	protein_coding	ENSMUSG00000053931.11	0	0	0	1	1	0	1	0	1	1	1	1	1	1	1	1	1	1	1	1	1	1	1	1	0	10	0	34	0	27	8475	0	0	17	0	19	0	23	0
chr8	86739915	86744306	Siah1a	4392	5,23E+08	5000	3	3	protein_coding	ENSMUSG00000036840.5	0	0	0	0	1	0	1	1	1	1	1	1	1	1	1	1	1	1	1	1	1	1	1	1	893	0	0	1	193	0	993	0	0	5	0	2	0	10	0
chr12	99642640	99649456	Gm19951	6817	6,51E+07	5000	3	3	lincRNA	ENSMUSG00000113136.1	0	0	0	0	1	0	1	0	1	1	1	1	1	1	1	1	1	1	1	1	1	1	1	1	0	39	0	6	0	4	0	12	0	19	0	24	0	27	0
chr13	51752394	51758237	Sema4d	5844	4,43E+07	5000	3	3	protein_coding	ENSMUSG00000021451.16	1	1	0	0	0	0	1	0	1	1	1	0	1	1	1	1	1	1	1	1	1	1	1	1	0	29	0	11	0	18	0	2	0	35	0	23	0	29	0
chr13	56148337	56152232	NA	3896	9,29E+08	5000	3	3	intergenic	NA	0	0	0	0	1	0	1	0	1	1	1	1	1	1	1	1	1	1	1	1	1	1	1	1	0	14	0	11	0	16	0	10	0	18	0	13	0	19	0
chr3	51724438	51727870	Maml3	3433	4,54E+08	5000	3	3	protein_coding	ENSMUSG00000061143.15	0	0	0	0	1	0	1	0	1	1	1	1	1	1	1	1	1	1	1	1	1	1	1	1	16679	0	17429	0	16729	0	11279	0	0	10	0	1	0	7	0
chr8	106882245	106886149	Has3;Chtf8;Chtf8	3905	6,11E+08	5000	3	3	protein_coding	ENSMUSG00000031910.14;ENSMUSG00000046691.14;ENSMUSG00000117748.1	0	0	0	0	1	0	1	0	1	1	1	1	1	1	1	1	1	1	1	1	1	1	1	1	1700	0	1750	0	1750	0	7150	0	0	5	1750	0	0	8	0
chr18	34926614	34930961	Etf1	4348	8,01E+08	5000	3	3	protein_coding	ENSMUSG00000024360.8	0	0	0	0	1	0	1	0	0	1	1	1	1	1	1	1	1	1	1	1	1	1	1	1	0	2	0	5	0	5	538	0	0	6	0	9	338	0	0
chr1	176809276	176812720	Cep170	3445	9,53E+08	5000	3	3	protein_coding	ENSMUSG00000057335.11	0	0	0	0	1	0	1	0	1	1	0	1	1	1	1	1	1	1	1	1	1	1	1	1	0	9	0	6	279	0	379	0	0	6	0	11	0	11	0
chr3	69007701	69010643	Smc4,Mir15b;Mir16-2	2943	5,18E+07	5000	3	3	protein_coding, miRNA	ENSMUSG00000034349.14,ENSMUSG00000065580.2;ENSMUSG00000065606.1	0	0	0	0	1	0	0	1	1	1	1	0	1	1	1	1	1	1	1	1	1	1	1	1	900	0	1150	0	1050	0	1250	0	0	2	200	0	0	7	0
chr4	106321490	106323937	Usp24	2448	7,88E+08	5000	3	3	protein_coding	ENSMUSG00000028514.15	0	0	0	0	1	0	1	0	1	0	1	1	1	1	1	1	1	1	1	1	1	1	1	1	689	0	4639	0	4589	0	4689	0	0	16	0	13	0	11	0
chr6	8481493	8487855	Gm45062	6363	7,42E+07	5000	3	3	protein_coding	ENSMUSG00000107705.1	1	0	0	0	1	0	1	0	1	1	1	1	1	1	1	0	1	0	1	1	1	1	1	1	0	32	0	42	0	38	0	9	0	27	0	28	0	43	0
chr7	120977845	120981270	Cdr2	3426	6,18E+08	5000	3	3	protein_coding	ENSMUSG00000030878.11	0	0	0	0	1	0	1	0	1	1	1	1	1	0	1	0	1	1	1	1	1	1	1	1	179	0	279	0	79	0	279	0	0	7	279	0	0	2	0
chr9	62909862	62912300	Pias1	2439	9,12E+08	5000	3	3	protein_coding	ENSMUSG00000032405.10	0	0	0	0	1	0	1	0	1	1	1	1	1	1	1	0	1	0	1	1	1	1	1	1	20749	0	59899	0	60249	0	68299	0	1349	0	0	2	0	5	0
chr14	70764179	70767104	Xpo7;Dok2	2926	1,12E+09	5000	3	3	protein_coding	ENSMUSG00000022100.14;ENSMUSG00000022102.13	0	0	0	0	1	1	0	1	0	1	0	0	0	1	1	1	1	1	1	1	1	1	1	1	0	30	0	13	0	21	0	14	0	27	0	24	0	24	0
chr6	99493008	99497412	Foxp1;Gm20696	4405	2,90E+08	5000	3	3	protein_coding	ENSMUSG00000030067.17;ENSMUSG00000030068.4	0	0	0	0	0	1	1	0	0	1	1	0	1	0	1	1	1	1	1	1	1	1	1	1	6907	0	6357	0	637	0	2857	0	0	6	0	3	0	7	0
chr7	81348244	81350202	Cpeb1	1959	1,08E+09	5000	3	3	protein_coding	ENSMUSG00000025586.17	1	0	0	0	1	0	0	1	0	0	0	1	1	1	1	1	1	1	1	0	1	1	1	1	2493	0	2493	0	2493	0	2793	0	0	8	0	4	0	4	0
chr8	79367341	79370269	Smad1	2929	1,26E+09	5000	3	3	protein_coding	ENSMUSG00000031681.16	0	0	1	0	0	0	1	0	0	0	0	1	0	1	1	1	1	1	1	1	1	1	1	1	280	0	280	0	380	0	380	0	0	11	0	8	0	7	0
chr13	34122852	34126748	Tubb2b	3897	5,48E+08	5000	3	3	protein_coding	ENSMUSG00000045136.6	0	0	0	0	0	0	0	1	1	0	0	0	0	1	1	1	1	1	1	1	1	1	1	1	2551	0	3101	0	2551	0	2701	0	0	8	751	0	0	8	0
chr1	171844507	171845983	Cd84	1477	8,75E+08	5000	3	3	protein_coding	ENSMUSG00000038147.13	0	0	0	1	0	1	0	1	0	0	1	0	0	0	1	1	1	1	1	1	1	1	1	0	0	5	0	6	0	15	0	4	0	13	0	9	0	9	0
chr5	96996531	97001915	Bmp2k,Gm9484	5385	2,52E+08	5000	3	3	protein_coding, lincRNA	ENSMUSG00000034663.13,ENSMUSG00000105006.1	0	0	0	0	0	1	0	1	1	1	0	0	0	0	1	1	1	1	1	1	0	1	1	1	0	48	0	42	0	38	0	25	0	46	0	42	0	46	0
chr11	114226729	114234518	Gm11690	7790	2,61E+08	5000	3	3	lincRNA	ENSMUSG00000085844.1	1	0	0	1	0	0	0	0	0	0	0	1	0	0	1	0	1	1	1	1	1	1	1	1	0	13	3931	0	319631	0	13831	0	0	26	0	35	0	34	0
chr11	57683990	57688371	Galnt10	4382	3,87E+08	5000	3	3	protein_coding	ENSMUSG00000020520.14	0	0	0	0	0	0	0	0	1	1	0	0	1	0	1	0	1	1	1	1	1	1	1	1	0	12	0	7	0	7	0	5	0	23	0	22	0	19	0
chr3	88525033	88527974	Gm37584	2942	4,57E+08	5000	3	3	lincRNA	ENSMUSG00000103115.1	0	0	0	0	1	0	0	0	0	0	0	0	0	1	1	1	1	1	1	1	1	1	1	1	0	17	3132	0	3425	0	2732	0	0	11	0	2	0	6	0
chr6	66895703	66898639	Gng12,4930597O21Rik	2937	7,16E+08	5000	3	3	protein_coding, processed_transcript	ENSMUSG00000036402.13,ENSMUSG00000053442.4	0	0	0	0	0	1	0	1	0	0	0	1	0	0	1	1	1	1	1	1	0	1	1	1	0	38	0	38	0	39	0	18	0	29	0	21	0	29	0
chr16	5355281	5360601	Gm41414	5321	4,32E+08	5000	3	3	lincRNA	ENSMUSG00000116029.1	0	0	1	0	1	0	0	0	0	0	0	0	1	1	1	0	0	0	1	1	1	1	1	1	2730	0	2630	0	2580	0	0	4	0	19	0	2	0	15	0
chr1	43498044	43500504	Nck2	2461	5,37E+08	5000	3	3	protein_coding	ENSMUSG00000066877.11	1	0	0	1	0	0	0	0	0	0	0	0	0	0	1	0	1	1	1	1	1	1	1	1	23343	0	0	11	0	11	0	7	0	12	0	14	0	12	0
chr4	14963498	14967413	Necab1	3916	4,91E+08	5000	3	3	protein_coding	ENSMUSG00000040536.15	0	0	0	0	0	0	0	0	0	0	0	0	0	0	1	0	0	1	1	1	1	1	1	1	2347	0	2047	0	2347	0	32797	0	0	15	0	14	0	21	0
chr8	106285920	106287384	Smpd3,Gm26786;Gm10629	1465	1,34E+09	5000	3	3	protein_coding, lincRNA	ENSMUSG00000031906.9,ENSMUSG00000097026.1;ENSMUSG00000074113.4	0	0	0	0	0	0	0	0	0	0	0	0	0	0	1	1	0	1	0	1	1	1	1	1	5265	0	50515	0	50415	0	5315	0	0	2	3119	0	0	9	0
chr18	32558298	32560230	Gypc	1933	1,87E+09	5000	3	3	protein_coding	ENSMUSG00000090523.2	0	0	0	1	0	0	0	1	0	0	0	0	0	0	0	0	0	1	0	1	1	0	1	0	0	32	0	34	0	36	0	10	0	30	0	29	0	21	0
chr9	55239195	55242120	Nrg4	2926	1,06E+09	5000	3	3	protein_coding	ENSMUSG00000032311.17	0	0	0	0	0	0	1	0	0	0	0	1	0	0	0	1	1	1	0	0	0	1	0	0	0	7	0	2	0	2	29794	0	0	3	0	9	0	17	0
chr1	118387765	118388749	NA	985	9,44E+08	5000	3	3	intergenic	NA	0	0	0	0	0	1	0	1	0	0	0	0	0	0	0	1	0	1	0	0	0	0	1	0	0	17	0	13	0	14	0	8	0	15	0	13	0	11	0
chr5	64377694	64382588	NA	4895	3,04E+08	5000	3	3	intergenic	NA	0	0	0	0	0	0	0	0	0	0	0	0	1	0	0	1	0	1	0	0	1	0	1	0	0	27	0	1	0	10	0	6	0	29	0	28	0	18	0
chr13	111801713	111805608	Map3k1	3896	5,63E+08	5000	3	3	protein_coding	ENSMUSG00000021754.17	0	0	1	0	0	0	0	1	0	0	0	0	0	0	0	1	0	1	0	0	0	0	0	0	0	32	0	2	0	1	1591	0	0	4	0	1	0	3	0
chr1	138962205	138965649	Gm37045,Dennd1b	3445	6,63E+08	5000	3	3	TEC, protein_coding	ENSMUSG00000102365.1,ENSMUSG00000056268.15	0	0	0	0	0	1	0	1	0	0	0	0	0	0	0	1	0	1	0	0	0	0	0	0	0	36	0	31	0	33	0	31	0	26	0	25	0	32	0
chr4	89364122	89369015	NA	4894	2,93E+08	5000	3	3	intergenic	NA	0	0	1	0	0	0	0	0	0	0	0	0	0	0	1	0	1	0	0	0	0	0	0	0	12821	0	52771	0	52771	0	0	2	0	12	0	11	0	15	0
chr12	83921303	83924225	Numb	2923	7,89E+08	5000	3	3	protein_coding	ENSMUSG00000021224.15	0	0	0	0	0	0	0	0	0	0	0	0	0	0	0	0	0	0	0	0	0	0	0	0	0	21	0	20	0	19	0	12	0	16	0	16	0	25	0
chrY	1006264	1015088	Eif2s3y	8825	0	5000	3	3	protein_coding	ENSMUSG00000069049.11	NA	NA	NA	NA	0	0	0	0	0	0	0	0	0	0	0	0	0	0	0	0	0	0	0	0	4463	0	2900661	0	1596861	0	3021511	0	0	18	0	11	0	19	0
chrY	6888991	6897815	NA	8825	5,07E+08	5000	3	3	intergenic	NA	NA	NA	NA	NA	0	0	0	0	0	0	0	0	0	0	0	0	0	0	0	0	0	0	0	0	125790	0	2731740	0	2731740	0	2852240	0	0	3	7340	0	184	0	0
chrY	7028694	7038008	NA	9315	2,00E+08	5000	3	3	intergenic	NA	NA	NA	NA	NA	0	0	0	0	0	0	0	0	0	0	0	0	0	0	0	0	0	0	0	0	265493	0	2871443	0	2729241	0	2991943	0	0	3	2593	0	0	2	0
chr2	74095479	74104811	A630050E04Rik	9333	1,58E+07	5000	7	2	lincRNA	ENSMUSG00000085387.1	0	0	0	0	1	0	1	0	1	0	1	1	1	1	1	0	1	0	1	1	1	1	1	1	28578	0	183878	0	183828	0	170228	0	0	15	0	11	0	21	0
chr14	25563234	25576882	Zmiz1	13649	5,55E-02	5000	7	2	protein_coding	ENSMUSG00000007817.15	0	0	0	1	0	0	0	1	0	1	0	0	1	0	1	1	1	1	1	1	1	1	1	0	0	12	0	2	0	4	3033	0	0	21	0	14	0	14	0
chr1	78153513	78160401	Pax3	6889	1,17E+08	5000	6	2	protein_coding	ENSMUSG00000004872.15	0	0	0	0	1	0	1	0	1	0	1	1	0	1	1	0	1	0	1	1	1	1	1	1	26848	0	262198	0	324098	0	328098	0	0	3	0	7	0	15	0
chr10	56874438	56879315	NA	4878	5,20E+08	5000	5	2	intergenic	NA	0	0	0	0	1	0	1	0	1	1	1	1	1	1	1	0	1	0	1	1	1	1	1	1	61237	0	122134	0	122184	0	484	0	0	6	0	8	0	10	0
chr5	136361444	136366828	Cux1,Gm16599	5385	4,16E+06	5000	4	2	protein_coding, antisense	ENSMUSG00000029705.17,ENSMUSG00000086220.1	0	0	0	0	1	0	1	0	1	1	1	1	1	1	1	1	1	1	1	1	1	1	1	1	29971	0	83021	0	83071	0	91821	0	0	2	0	3	0	14	0
chr17	52347392	52350294	CT033752.1	2903	1,44E+09	5000	3	2	lincRNA	ENSMUSG00000117033.1	1	1	0	1	1	0	1	0	1	1	1	1	1	1	1	0	1	1	1	1	1	1	1	1	43891	0	0	10	0	5	98455	0	0	11	0	9	0	13	0
chr12	99372413	99375335	Foxn3	2923	9,92E+08	5000	3	2	protein_coding	ENSMUSG00000033713.12	0	0	0	0	1	0	1	0	1	1	1	1	1	1	1	1	1	1	1	1	1	1	1	1	64	0	16464	0	16514	0	16664	0	0	2	1264	0	0	2	0
chr5	136500937	136503384	Cux1	2448	1,06E+09	5000	3	2	protein_coding	ENSMUSG00000029705.17	0	0	0	0	1	0	1	0	1	1	1	1	1	1	1	1	1	1	1	1	1	1	1	1	18315	0	40686	0	40736	0	136	0	0	5	0	3	0	1	0
chr7	114317210	114319168	4933406I18Rik	1959	8,84E+08	5000	3	2	lincRNA	ENSMUSG00000087475.3	0	0	0	1	1	0	1	0	1	1	1	1	1	1	1	0	1	0	1	1	1	1	1	1	0	25	0	13	0	13	0	3	0	13	0	9	0	17	0
chr15	74989073	74994890	Gm37042,Ly6a	5818	2,51E+08	5000	3	2	TEC, protein_coding	ENSMUSG00000103457.1,ENSMUSG00000075602.10	0	0	0	1	0	0	0	1	1	0	0	0	0	0	1	1	1	1	1	1	1	1	1	1	0	15	0	13	0	15	172	0	0	18	0	15	0	23	0
chr9	114774401	114777814	Cmtm7	3414	7,04E+08	5000	3	2	protein_coding	ENSMUSG00000032436.17	1	0	0	0	0	0	0	0	0	0	0	0	0	0	1	1	0	1	1	0	0	1	0	1	0	25	3085	0	2835	0	0	11	0	36	0	19	0	20	0
chr7	142526064	142531936	NA	5873	4,30E+08	5000	3	2	intergenic	NA	0	0	0	0	0	1	0	1	0	0	0	0	0	0	0	1	0	1	0	0	0	0	0	0	863	0	1113	0	1213	0	1463	0	0	3	913	0	0	8	0
chr4	133170330	133174245	Wasf2,Gm24636	3916	5,39E+07	5000	2	2	protein_coding, misc_RNA	ENSMUSG00000028868.13,ENSMUSG00000089298.1	1	1	0	1	1	0	1	0	1	1	1	1	1	1	1	1	1	1	1	1	1	1	1	1	0	8	379	0	304	0	0	2	0	2	0	2	0	4	0
chr5	34207080	34208059	Zfyve28	980	1,27E+09	5000	2	2	protein_coding	ENSMUSG00000037224.15	1	1	0	1	1	0	1	0	1	1	1	1	1	1	1	1	1	1	1	1	1	1	1	1	2290	0	2290	0	2390	0	10279	0	0	11	0	9	0	10	0
chr10	96721791	96726181	NA	4391	1,87E+08	5000	2	2	intergenic	NA	1	0	0	1	1	0	1	1	1	1	1	1	1	1	1	0	1	1	1	1	1	1	1	1	0	22	0	30	0	43	25418	0	0	27	0	26	0	35	0
chr11	75456039	75458960	NA	2922	9,11E+08	5000	2	2	intergenic	NA	1	0	0	1	1	0	1	0	1	1	1	1	1	1	1	1	1	1	1	1	1	1	1	1	0	18	1238	0	1138	0	1188	0	0	13	0	11	0	8	0
chr1	52226117	52228577	Gls	2461	8,04E+08	5000	2	2	protein_coding	ENSMUSG00000026103.14	0	0	0	0	1	1	1	1	1	1	1	1	1	1	1	1	1	1	1	1	1	1	1	1	0	5	0	7	0	11	3372	0	0	4	0	8	0	16	0
chr5	124071870	124075296	Abcb9,Gm34086	3427	1,15E+09	5000	2	2	protein_coding, lincRNA	ENSMUSG00000029408.13,ENSMUSG00000106261.1	0	0	0	0	1	1	1	1	1	1	1	1	1	1	1	1	1	1	1	1	1	1	1	1	0	1	0	5	0	2	19419	0	0	9	0	7	0	12	0
chr6	91683925	91686372	Slc6a6	2448	1,09E+09	5000	2	2	protein_coding	ENSMUSG00000030096.8	0	0	0	0	1	1	1	1	1	1	1	1	1	1	1	1	1	1	1	1	1	1	1	1	0	30	0	18	0	28	0	14	0	27	0	19	0	27	0
chr10	80697211	80699650	Mob3a	2440	9,30E+08	5000	2	2	protein_coding	ENSMUSG00000003348.10	1	0	0	0	1	0	1	0	1	1	1	1	1	1	1	1	1	1	1	1	1	1	1	1	10	0	1099	0	999	0	810	0	0	6	0	2	0	5	0
chr12	55467676	55470111	NA	2436	1,28E+09	5000	2	2	intergenic	NA	0	0	0	1	1	0	1	0	1	1	1	1	1	1	1	1	1	1	1	1	1	1	1	1	1075	0	775	0	725	0	675	0	0	4	725	0	25	0	0
chr14	64324589	64327026	Msra	2438	1,21E+09	5000	2	2	protein_coding	ENSMUSG00000054733.9	0	0	0	1	1	0	1	1	1	1	1	1	1	1	1	0	1	1	1	1	1	1	1	1	623	0	538	0	538	0	107173	0	0	3	238	0	0	3	0
chr18	68227460	68231325	Ldlrad4	3866	9,50E+08	5000	2	2	protein_coding	ENSMUSG00000024544.9	0	0	0	1	1	0	1	0	1	1	1	1	1	1	1	1	1	1	1	1	1	1	1	1	0	24	0	24	0	23	0	14	0	24	0	32	0	28	0
chr19	40256090	40259405	Pdlim1	3316	1,48E+09	5000	2	2	protein_coding	ENSMUSG00000055044.12	0	0	0	1	1	0	1	0	1	1	1	1	1	1	1	1	1	1	1	1	1	1	1	1	0	23	0	24	0	26	0	10	0	23	0	23	0	32	0
chr6	51634297	51639191	NA	4895	3,52E+08	5000	2	2	intergenic	NA	0	0	1	0	1	0	1	0	1	1	1	1	1	1	1	1	1	1	1	1	1	1	1	1	0	11	41296	0	41296	0	0	2	0	18	0	15	0	16	0
chr9	63737397	63738372	Smad3	976	1,44E+09	5000	2	2	protein_coding	ENSMUSG00000032402.12	1	0	0	0	1	0	1	0	1	1	1	1	1	1	1	1	1	1	1	1	1	1	1	1	0	20	0	8	0	12	0	9	0	15	0	11	0	11	0
chr11	3306104	3309512	Patz1,Gm12592;Gm11944	3409	1,01E+09	5000	2	2	protein_coding, processed_transcript	ENSMUSG00000020453.17,ENSMUSG00000053263.3;ENSMUSG00000084941.1	1	1	0	0	1	0	1	0	1	1	1	1	1	1	1	0	1	0	1	1	1	1	1	1	387	0	387	0	387	0	7553	0	0	2	0	5	0	11	0
chr13	43959675	43961136	NA	1462	1,23E+08	5000	2	2	intergenic	NA	0	0	0	1	1	0	1	0	1	1	1	1	1	1	1	0	1	1	1	1	1	1	1	1	0	5	263	0	53074	0	324	0	0	5	0	1	0	2	0
chr15	34091291	34096139	Mtdh	4849	6,65E+08	5000	2	2	protein_coding	ENSMUSG00000022255.16	0	0	0	0	1	0	1	0	1	1	1	1	1	1	1	1	1	1	1	1	1	1	1	1	110	0	310	0	5440	0	360	0	0	9	0	10	0	7	0
chr16	76329218	76331153	Nrip1	1936	1,77E+09	5000	2	2	protein_coding	ENSMUSG00000048490.14	0	0	0	0	1	0	1	0	1	1	1	1	1	1	1	1	1	1	1	1	1	1	1	1	2996	0	0	1	196	0	4667	0	0	3	0	5	0	4	0
chr2	19017406	19021826	NA	4421	6,58E+08	5000	2	2	intergenic	NA	0	0	0	0	1	0	1	0	1	1	1	1	1	1	1	1	1	1	1	1	1	1	1	1	9555	0	9505	0	18605	0	12205	0	0	2	1805	0	0	1	0
chr2	33908310	33911748	NA	3439	4,36E+07	5000	2	2	intergenic	NA	0	0	0	0	1	0	1	1	1	1	1	1	1	1	1	0	1	1	1	1	1	1	1	1	0	7	0	11	0	11	0	7	0	13	0	14	0	14	0
chr4	136311544	136313012	Hnrnpr	1469	9,81E+08	5000	2	2	protein_coding	ENSMUSG00000066037.14	0	0	0	0	1	0	1	0	1	1	1	1	1	1	1	1	1	1	1	1	1	1	1	1	0	4	443	0	443	0	543	0	0	3	0	1	0	4	0
chr5	23618830	23622256	Srpk2	3427	1,09E+09	5000	2	2	protein_coding	ENSMUSG00000062604.11	0	0	0	0	1	0	1	1	1	1	1	1	1	1	1	0	1	1	1	1	1	1	1	1	979	0	0	2	0	3	979	0	0	5	0	4	0	5	0
chr5	67864039	67865996	Gm15477	1958	9,62E+08	5000	2	2	antisense	ENSMUSG00000087261.2	0	0	0	0	1	0	1	0	1	1	1	1	1	1	1	1	1	1	1	1	1	1	1	1	153	0	403	0	253	0	1788	0	0	17	0	9	0	11	0
chr6	30399974	30400953	NA	980	1,31E+09	5000	2	2	intergenic	NA	0	0	0	0	1	0	1	0	1	1	1	1	1	1	1	1	1	1	1	1	1	1	1	1	196	0	396	0	446	0	446	0	346	0	0	4	0	2	0
chr7	110632625	110638007	Gm28863	5383	3,13E+08	5000	2	2	antisense	ENSMUSG00000099803.1	0	0	0	0	1	0	1	0	1	1	1	1	1	1	1	1	1	1	1	1	1	1	1	1	424	0	1824	0	2024	0	924	0	0	8	0	1	0	9	0
chr8	46686073	46687049	Gm16675	977	1,53E+09	5000	2	2	bidirectional_promoter_lncRNA	ENSMUSG00000097534.3	0	0	0	1	1	0	1	0	1	1	1	1	1	1	1	0	1	1	1	1	1	1	1	1	0	11	0	11	0	11	0	6	0	8	0	9	0	8	0
chr9	118731159	118732134	Itga9	976	1,54E+09	5000	2	2	protein_coding	ENSMUSG00000039115.13	0	0	0	0	1	0	1	0	1	1	1	1	1	1	1	1	1	1	1	1	1	1	1	1	0	18	14758	0	5708	0	4308	0	0	6	0	1	0	1	0
chr12	82224476	82229345	Sipa1l1	4870	9,44E+08	5000	2	2	protein_coding	ENSMUSG00000042700.16	0	0	0	0	1	0	1	0	1	1	1	1	1	1	1	0	1	1	1	1	1	1	1	1	0	21	0	9	0	11	0	14	0	25	0	23	0	12	0
chr2	68900657	68903113	Cers6	2457	8,38E+08	5000	2	2	protein_coding	ENSMUSG00000027035.10	0	0	0	0	1	0	1	0	1	1	1	1	1	1	1	0	1	1	1	1	1	1	1	1	3986	0	4536	0	4486	0	4586	0	0	14	0	9	0	7	0
chr12	105810132	105813054	Papola	2923	7,25E+08	5000	2	2	protein_coding	ENSMUSG00000021111.15	0	0	0	0	1	0	1	0	1	1	1	1	1	1	1	0	1	0	1	1	1	1	1	1	23981	0	24831	0	24581	0	24881	0	0	1	0	1	0	2	0
chr13	107840592	107845949	Zswim6	5358	6,29E+08	5000	2	2	processed_transcript	ENSMUSG00000032846.10	0	0	0	0	1	0	1	0	1	0	1	1	1	1	1	0	1	1	1	1	1	1	1	1	1750	0	0	2	0	4	2091	0	0	16	0	9	0	22	0
chr5	105138515	105139004	Gbp8;Gbp9;Gbp4	490	1,29E+09	5000	2	2	protein_coding	ENSMUSG00000034438.16;ENSMUSG00000029298.15;ENSMUSG00000079363.7	0	0	0	1	1	0	1	0	0	1	0	1	1	0	1	1	1	1	1	1	1	1	1	1	0	9	145	0	0	6	295	0	0	1	0	2	0	3	0
chr5	3513735	3517161	Cdk6	3427	5,67E+08	5000	2	2	protein_coding	ENSMUSG00000040274.11	0	0	0	0	1	0	1	0	1	1	1	1	1	1	1	0	1	0	1	1	1	1	1	1	0	8	0	1	0	3	834	0	0	14	0	9	0	20	0
chr6	54819691	54824584	Znrf2	4894	5,94E+08	5000	2	2	protein_coding	ENSMUSG00000058446.14	0	0	0	0	1	0	1	0	1	1	1	1	0	0	1	1	1	1	1	1	1	1	1	1	1040	0	0	1	0	1	1890	0	0	6	0	1	0	5	0
chr7	97643605	97645562	Rsf1,Rsf1os1	1958	1,23E+09	5000	2	2	protein_coding, antisense	ENSMUSG00000035623.14,ENSMUSG00000086433.1	0	0	0	0	1	0	1	0	1	1	1	1	1	1	1	0	1	0	1	1	1	1	1	1	44754	0	44754	0	44754	0	44854	0	0	2	137	0	0	1	0
chr11	50382295	50385216	Hnrnph1	2922	1,05E+09	5000	2	2	protein_coding	ENSMUSG00000007850.16	0	0	0	0	1	0	0	0	0	1	1	0	0	0	1	1	1	1	1	1	1	1	1	1	2244	0	3644	0	3594	0	3794	0	1433	0	0	1	0	1	0
chr15	64152926	64155834	Asap1	2909	1,07E+09	5000	2	2	protein_coding	ENSMUSG00000022377.16	0	0	0	0	0	0	1	0	1	0	0	1	1	1	1	1	1	0	1	1	0	1	1	1	7365	0	1515	0	7515	0	65	0	0	3	0	2	0	3	0
chr6	12080904	12083351	Phf14	2448	8,11E+08	5000	2	2	protein_coding	ENSMUSG00000029629.17	0	0	0	0	1	0	1	0	0	1	1	1	0	0	1	0	1	0	1	1	1	1	1	1	8598	0	0	15	0	17	41698	0	0	5	0	7	0	7	0
chr18	4990582	4994446	Svil	3865	1,07E+09	5000	2	2	protein_coding	ENSMUSG00000024236.18	0	0	0	0	1	0	0	0	1	0	0	1	1	0	1	0	1	0	1	1	1	1	1	1	19231	0	38703	0	68081	0	19281	0	0	1	0	4	0	5	0
chr9	99568631	99573508	Armc8	4878	3,16E+08	5000	2	2	protein_coding	ENSMUSG00000032468.11	0	0	0	0	1	0	0	1	0	0	0	0	0	0	1	1	1	1	1	1	1	1	1	1	0	14	0	12	0	14	0	11	0	19	0	12	0	15	0
chr12	15807685	15812067	Trib2	4383	1,09E+09	5000	2	2	protein_coding	ENSMUSG00000020601.8	0	0	0	1	0	0	0	1	0	0	1	0	0	0	1	1	0	1	1	0	1	1	1	1	0	8	0	35	0	40	3882	0	0	6	0	5	0	11	0
chr4	16166839	16168307	A530072M11Rik	1469	1,04E+09	5000	2	2	processed_transcript	ENSMUSG00000085112.1	0	0	0	0	0	1	1	1	0	0	0	0	0	0	1	1	1	1	0	1	0	1	1	1	0	1	42	0	0	8	2388	0	0	3	0	1	0	4	0
chr6	40890385	40892343	Gm38276,Trbv1	1959	1,12E+09	5000	2	2	TEC, TR_V_gene	ENSMUSG00000104084.1,ENSMUSG00000076461.2	0	0	1	0	0	0	0	0	0	0	0	0	0	0	1	1	1	1	1	1	1	1	1	1	0	6	0	20	0	34	0	23	0	29	0	34	0	29	0
chr14	67711333	67714745	Cdca2	3413	3,30E+07	5000	2	2	protein_coding	ENSMUSG00000048922.18	0	0	0	1	0	0	0	0	0	0	0	0	0	0	1	1	1	1	0	0	0	1	1	1	0	4	454	0	304	0	0	2	0	21	0	18	0	15	0
chr4	120016282	120020197	Hivep3	3916	7,83E+08	5000	2	2	protein_coding	ENSMUSG00000028634.17	0	0	0	1	0	0	0	0	0	0	0	0	0	0	1	0	1	0	1	1	0	0	1	0	2252	0	11952	0	11752	0	4131	0	0	3	0	3	0	3	0
chr8	33897284	33901188	Rbpms	3905	4,70E+07	5000	2	2	protein_coding	ENSMUSG00000031586.17	0	0	0	0	0	0	1	0	0	0	0	0	0	0	0	1	1	1	0	0	0	0	1	0	0	46	0	19	0	10	0	11	0	33	0	20	0	22	0
chr9	60561360	60562823	NA	1464	1,06E+08	5000	2	2	intergenic	NA	0	0	0	0	0	0	1	0	0	0	0	1	0	0	0	0	1	0	0	0	0	1	0	0	1226	0	193676	0	296226	0	296476	0	0	7	0	1	0	16	0
chr7	34382746	34388129	Lsm14a,Gm12774	5384	5,63E+08	5000	2	2	protein_coding, processed_pseudogene	ENSMUSG00000066568.12,ENSMUSG00000082684.1	0	0	0	0	0	0	0	0	0	0	0	0	0	0	0	1	0	1	0	0	1	0	0	0	0	15	0	3	0	6	420	0	0	11	0	7	0	10	0
chr7	68145880	68148816	Igf1r	2937	6,11E+08	5000	2	2	protein_coding	ENSMUSG00000005533.10	0	0	0	0	0	0	0	0	0	0	0	0	0	0	0	1	0	1	0	0	0	0	0	0	1329	0	0	2	0	5	1279	0	0	11	0	7	0	6	0
chr9	63488698	63490648	Iqch,Gm16759	1951	1,03E+09	5000	2	2	protein_coding, processed_transcript	ENSMUSG00000037801.13,ENSMUSG00000086539.8	0	0	0	0	0	0	0	0	0	0	0	0	0	0	0	0	0	1	0	0	0	0	0	0	88897	0	13551	0	89097	0	89347	0	0	1	1751	0	0	1	0
chr13	17072749	17076157	Sugct	3409	8,58E+08	5000	2	2	protein_coding	ENSMUSG00000055137.7	0	0	0	0	0	0	0	0	0	0	0	0	0	0	0	0	0	0	0	0	0	0	0	0	43848	0	592	0	41698	0	5592	0	0	5	0	4	0	2	342
chr16	95260373	95262792	Kcnj15,Gm31641	2420	1,47E+09	5000	2	2	protein_coding, antisense	ENSMUSG00000062609.14,ENSMUSG00000116720.1	0	0	0	0	0	0	0	0	0	0	0	0	0	0	0	0	0	0	0	0	0	0	0	0	57	0	0	1	0	1	307	0	0	14	0	8	0	8	0
chr1	131478891	131479875	Srgap2	985	9,36E+08	5000	2	2	protein_coding	ENSMUSG00000026425.15	0	0	0	0	0	0	0	0	0	0	0	0	0	0	0	0	0	0	0	0	0	0	0	0	1674	0	12674	0	12724	0	12674	0	174	0	1724	0	0	1	0
chrY	90760372	90764294	Mid1-ps1	3923	1,99E+00	5000	2	2	unprocessed_pseudogene	ENSMUSG00000095134.2	NA	NA	NA	NA	0	0	0	0	0	0	0	0	0	0	0	0	0	0	0	0	0	0	0	0	0	77	0	30	0	25	0	18	0	44	0	45	0	53	0
chr11	96311070	96315938	NA	4869	3,56E+08	5000	5	1	intergenic	NA	0	0	1	0	1	0	1	0	1	1	1	1	1	1	1	1	1	1	1	1	1	1	1	1	0	17	122961	0	125511	0	0	3	0	11	0	9	0	14	0
chr12	55490560	55494455	Nfkbia	3896	8,03E+06	5000	1	1	protein_coding	ENSMUSG00000021025.8	1	0	0	0	1	1	1	1	1	1	1	1	1	1	1	1	1	1	1	1	1	1	1	1	0	34	0	35	0	30	0	25	0	27	0	24	0	24	0
chr8	115228361	115233241	Wwox	4881	3,39E+06	5000	1	1	protein_coding	ENSMUSG00000004637.15	0	0	0	1	1	1	1	1	1	1	1	1	1	1	1	1	1	1	1	1	1	1	1	1	0	17	0	10	0	14	0	7	0	28	0	15	0	11	0
chr19	45570410	45575144	Gm17018	4735	1,30E+08	5000	1	1	protein_coding	ENSMUSG00000041035.9	0	0	0	0	1	1	1	1	1	1	1	1	1	1	1	1	1	1	1	1	1	1	1	1	0	9	0	3	0	5	9759	0	0	11	0	5	0	13	0
chr5	123140938	123144364	Setd1b,Gm26745;AI480526;4932422M17Rik	3427	8,03E+08	5000	1	1	protein_coding, lincRNA	ENSMUSG00000038384.16,ENSMUSG00000097213.1;ENSMUSG00000090086.7;ENSMUSG00000105881.1	0	1	0	1	1	0	1	0	1	1	1	1	1	1	1	1	1	1	1	1	1	1	1	1	0	35	0	1	0	14	0	5	0	15	0	16	0	19	0
chr11	32010980	32012440	Nsg2	1461	1,31E+09	5000	1	1	protein_coding	ENSMUSG00000020297.10	1	0	0	1	0	0	1	0	1	1	1	1	1	1	1	1	1	1	1	1	1	1	1	1	0	3	0	11	0	9	229	0	0	13	0	4	0	6	0
chr1	53776408	53778376	Stk17b	1969	8,22E+08	5000	1	1	protein_coding	ENSMUSG00000026094.14	0	0	0	0	1	0	1	1	1	1	1	1	1	1	1	1	1	1	1	1	1	1	1	1	0	23	0	13	0	14	2107	0	0	7	0	6	0	7	0
chr2	180704253	180707691	Dido1	3439	8,75E+08	5000	1	1	protein_coding	ENSMUSG00000038914.15	0	0	1	0	1	0	1	0	1	1	1	1	1	1	1	1	1	1	1	1	1	1	1	1	0	14	1652	0	1652	0	52	0	0	18	0	20	0	9	0
chr12	80014949	80016410	NA	1462	1,24E+09	5000	1	1	intergenic	NA	0	0	0	0	1	0	1	0	1	1	1	1	1	1	1	1	1	1	1	1	1	1	1	1	0	2	148	0	148	0	44539	0	48	0	98	0	0	2	0
chr13	56136651	56139085	NA	2435	1,31E+09	5000	1	1	intergenic	NA	0	0	0	0	1	0	1	0	1	1	1	1	1	1	1	1	1	1	1	1	1	1	1	1	700	0	800	0	850	0	650	0	0	2	0	1	700	0	0
chr2	62410078	62411551	Dpp4,Gm13561	1474	9,69E+08	5000	1	1	protein_coding, antisense	ENSMUSG00000035000.8,ENSMUSG00000087518.1	0	0	0	0	1	0	1	0	1	1	1	1	1	1	1	1	1	1	1	1	1	1	1	1	0	26	0	18	0	20	0	5	0	18	0	11	0	14	0
chr3	105795059	105798001	Rap1a	2943	7,90E+08	5000	1	1	protein_coding	ENSMUSG00000068798.10	0	0	0	0	1	0	1	0	1	1	1	1	1	1	1	1	1	1	1	1	1	1	1	1	0	15	1748	0	498	0	2898	0	0	11	0	4	0	6	0
chr4	150282337	150284783	Rere	2447	9,00E+08	5000	1	1	protein_coding	ENSMUSG00000039852.17	0	0	0	0	1	0	1	0	1	1	1	1	1	1	1	1	1	1	1	1	1	1	1	1	0	4	0	1	236	0	636	0	0	5	0	3	0	1	0
chr11	58011614	58014535	Larp1	2922	9,09E+08	5000	1	1	protein_coding	ENSMUSG00000037331.15	0	0	0	0	1	0	1	0	1	1	1	1	1	0	1	1	1	1	1	1	1	1	1	1	963	0	1213	0	1213	0	1213	0	0	5	713	0	0	8	0
chrX	85290836	85293729	NA	2894	8,06E+08	5000	1	1	intergenic	NA	0	0	0	1	1	0	1	0	1	1	1	1	1	1	1	0	1	0	1	1	1	1	1	1	242085	0	0	1	370	0	63535	0	0	11	0	2	0	6	0
chr3	9626695	9630617	NA	3923	6,05E+07	5000	1	1	intergenic	NA	0	0	0	0	1	0	1	0	1	1	1	1	1	1	1	0	1	0	1	1	1	1	1	1	1044	0	1494	0	2432	0	244	0	0	15	0	2	0	12	0
chr6	49261280	49262748	Tra2a	1469	1,41E+09	5000	1	1	protein_coding	ENSMUSG00000029817.11	0	0	0	0	1	0	1	0	1	1	1	0	0	1	1	1	1	1	1	1	1	1	1	1	0	1	401	0	351	0	601	0	0	4	501	0	0	1	0
chr15	81109006	81111914	Mrtfa	2909	1,05E+09	5000	1	1	protein_coding	ENSMUSG00000042292.16	0	0	0	0	1	0	0	0	1	0	1	1	1	0	1	1	1	1	1	1	1	1	1	1	335	0	3855	0	3855	0	785	0	2705	0	3855	0	0	4	0
chr16	33450199	33451650	Zfp148	1452	1,79E+09	5000	1	1	protein_coding	ENSMUSG00000022811.17	0	0	0	0	1	0	1	0	1	1	1	1	1	0	1	0	1	0	1	1	1	1	1	0	28499	0	49698	0	49548	0	49648	0	0	4	248	0	0	4	298
chr13	20136470	20137930	Elmo1	1461	1,36E+09	5000	1	1	protein_coding	ENSMUSG00000041112.17	0	0	0	0	1	0	1	0	1	0	0	0	1	1	1	0	1	0	1	1	1	1	1	1	1969	0	1319	0	12119	0	8619	0	0	1	0	1	0	3	0
chr3	131018407	131020858	NA	2452	9,43E+08	5000	1	1	intergenic	NA	1	0	0	1	0	0	1	0	0	0	0	1	0	0	1	0	1	1	1	1	1	1	1	0	0	36	0	17	0	19	0	13	0	14	0	19	0	22	0
chr13	113852633	113854581	Arl15	1949	1,15E+09	5000	1	1	protein_coding	ENSMUSG00000042348.10	0	0	0	0	0	0	0	0	1	0	0	1	0	0	1	0	1	1	1	1	1	1	1	1	10018	0	11268	0	10518	0	10518	0	0	2	0	3	0	3	0
chr9	44980591	44982541	Cd3d	1951	1,38E+09	5000	1	1	protein_coding	ENSMUSG00000032094.8	0	1	0	1	0	1	1	1	0	0	0	1	0	0	0	1	1	1	0	0	0	1	0	0	3258	0	0	3	0	8	3958	0	0	2	0	1	0	17	0
chr12	104744320	104746755	Dicer1	2436	1,24E+09	5000	1	1	protein_coding	ENSMUSG00000041415.10	0	0	0	0	0	0	0	0	0	1	0	0	0	0	1	1	0	1	1	1	1	1	1	0	1419	0	4744	0	4444	0	1769	0	0	4	994	0	0	3	0
chr18	54936780	54941610	Zfp608	4831	1,43E+09	5000	1	1	protein_coding	ENSMUSG00000052713.9	0	0	0	0	0	0	0	0	0	0	0	0	0	0	1	0	1	0	1	1	1	1	1	1	0	19	0	4	0	9	29339	0	0	34	0	19	0	16	0
chr12	16009746	16012668	Gm36235	2923	1,00E+09	5000	1	1	lincRNA	ENSMUSG00000113930.1	0	0	0	0	1	0	0	0	0	0	1	0	0	0	1	0	0	1	1	0	1	1	0	0	195	0	145	0	95	0	1045	0	0	2	0	4	0	7	0
chr12	69452747	69458589	NA	5843	1,24E+09	5000	1	1	intergenic	NA	0	0	0	1	0	1	0	1	0	0	0	0	0	0	1	1	0	1	0	0	0	0	0	0	0	7	0	7	0	3	4546	0	0	10	0	12	0	15	0
chr13	69528987	69531421	Tent4a	2435	1,06E+09	5000	1	1	protein_coding	ENSMUSG00000034575.13	0	0	0	0	0	0	0	0	0	0	0	0	0	0	1	1	0	1	0	0	1	0	1	1	778	0	228	0	78	0	1678	0	0	7	0	7	0	2	0
chr1	97657362	97659330	D1Ertd622e	1969	8,66E+08	5000	1	1	protein_coding	ENSMUSG00000044768.16	0	0	0	1	0	0	0	1	0	0	0	0	0	0	1	1	0	1	0	0	0	0	0	0	0	15	11	0	0	4	0	1	0	5	0	4	0	6	0
chr9	110348528	110351454	Scap	2927	9,80E+08	5000	1	1	protein_coding	ENSMUSG00000032485.14	0	0	0	0	0	0	0	0	0	0	0	0	0	0	0	1	1	1	0	0	0	1	0	0	995	0	14977	0	14727	0	545	0	0	1	0	1	0	8	0
chr18	81046217	81047666	AC125210.2	1450	1,83E+08	5000	1	1	lincRNA	ENSMUSG00000118268.1	1	0	0	1	0	0	0	0	0	0	0	0	0	0	0	0	0	1	0	0	0	0	0	0	0	10	0	14	0	10	112016	0	0	11	0	13	0	19	0
chr9	122289997	122291948	Ano10	1952	1,21E+09	5000	1	1	protein_coding	ENSMUSG00000037949.8	0	0	0	0	0	0	0	0	0	0	0	0	0	0	0	1	0	1	0	0	0	0	0	0	1301	0	1901	0	1951	0	2051	0	0	2	0	1	0	9	0
chr13	9766466	9767927	NA	1462	1,36E+09	5000	1	1	intergenic	NA	0	0	0	0	0	0	0	0	0	0	0	0	0	0	0	0	0	0	0	0	0	0	0	0	0	18	565	0	0	1	0	2	0	8	0	10	0	6	0
chrX	37087642	37091981	Upf3b	4340	8,86E+08	5000	1	1	protein_coding	ENSMUSG00000036572.16	0	0	0	0	0	0	0	0	0	0	0	0	0	0	0	0	0	0	0	0	0	0	0	0	0	2	1691	0	1741	0	1991	0	0	1	1691	0	0	2	791
chrY	914109	915090	Kdm5d	982	0.000413599419155863	5000	1	1	protein_coding	ENSMUSG00000056673.14	NA	NA	NA	NA	0	0	0	0	0	0	0	0	0	0	0	0	0	0	0	0	0	0	0	0	57858	0	3000659	0	1696859	0	3121509	0	1509	0	6008	0	1259	0	0
[truncated: 148 more columns]
