# Supplementary material for: In vivo interrogation of regulatory genomes reveals extensive quasi-insufficiency in cancer evolution
Source: Cell Genom. 2023 Mar 8;3(3):100276. doi: 10.1016/j.xgen.2023.100276 (PMC10025556; doi:10.1016/j.xgen.2023.100276)
Supplement: Table S8. ARCIS output and manual annotation for Top537 CIS regions, related to Figures 2 and S6 — List of common insertion sites (CISs) identified by CIMPL (common insertion site mapping platform) analysis using non-redundant insertions with a read coverage ≥4 (n = 179,075) from 51 Rosa26PB/+;ATP2 mice as an input. CISs were identified using s scale parameter of 5k and according to the RE score. For large protein-coding CISs, CISs are merged to one large CIS by the algorithm (e.g., Ikzf1). Besides these large PC CISs, CIS size ranges from 5 to 20 kb. Selected output columns of the ARCIS annotation framework are shown: chromHMM output selected for active and/or weak enhancers (compare Figure S5), exons per overlapping transcript in the CIS region, sum of all Hi-C connections in T cell development with origin in the CIS region, the distance to the next super-enhancer from the dbSuper database for thymus tissue, regions of increasing chromatin access in development (compare Hu et al.43). In addition, the ARCIS RE score and the CIS type as annotated by ARCIS are shown. Manual evaluation was used to correct the type in the case of multiple overlaps and to annotate the target genes in the case where multiple genes are reported. For intronic CISs, the addition “distant” is added, if the intronic RE is connected to a distant gene. Chr, chromosome; #, number; enh, enhancer; dbSE, dbSuperEnhancer database; ChrAccess.incr, chromatin accessibility increase; PC, protein coding; nPC, non-protein coding. [file mmc10.xlsx]

## Sheet: S8
Supplementary Table 8. ARCIS output and manual annotation for Top537 CIS regions. List of common insertion sites (CIS) identified by CIMPL (Common Insertion site Mapping PLatform) analysis using non-redundant insertions with a read coverage ≥ 4 (n=179,075) from 51 Rosa26PB/+;ATP2 mice as an input. CISs were identified using s scale parameter of 5 k and according to the RE score. For large protein…
ARCIS																		manual
GENCODE_name	Chr	start	end	size	# Insertions	# Samples	GENCODE_type	activeEnh	weakANDactiveEnh	weakEnh	Exons/transcript	Hi-Csum	dbSE	ChrAccess.incr	ARCIS_RE_score	ARCIS_type	nPC_RE	manual_type	target	intronic	class
Gene name annotation from GENCODE	chromosome	start coordinate of CIS region	end coordinate of CIS region	CIS size (bp)	Number of insertions in CIS region	Number of samples contributing to CIS	Type of elements in CIS region	chromHMM state 'active enhancer'	chromHMM state 'weak and active enhancer'	chromHMM state 'weak enhancer'	Number of exons per transcript annotated in CIS region	Sum of all Hi-C connections found in 8 different T cell developmental stages	Distance to next super-enhancer found in the dbSuper database for murine thymus	Sum of regions annotated to show a chromatin access increase during T cell devlopment (compare Hu et al., 2018)	Score calculated by the combination of columns shown. Details of score calculation can be found in Supplementry Figure 6.	Type of CIS annotated by ARCIS based on GENCODE_type	Intergenic CIS were differentiated into enhancer and non-coding RNA based on the annotation of a non-coding transcript.	Manual annotation of CIS type. Details for the manual annotation can be found in Supplementary Figure 6.	PC gene that is connected to the RE based on Hi-C connections.	For intronic CISs, the addition 'distant' is added, if the intronic RE is connected to a distant gene based on Hi-C connections
	chr18	60859260	60894521	35261	44	24	intergenic	2	1	2	#DIV/0!	23	0	12	6	nPC	Enhancer	nPC	Camk2a
Gm44734	chr7	73581745	73616976	35231	23	22	lincRNA	2	1	3	2	117	0	3	6	nPC	Non-coding RNA	nPC	Chd2
Elf1	chr14	79508394	79529354	20960	27	21	protein_coding	1	1	1	0.8	62	0	2	6	PC		PC
Znrf1	chr8	111548418	111598682	50264	30	20	protein_coding	3	1	4	0.1	133	0	11	6	PC		PC
Spata13	chr14	60704360	60742380	38020	25	19	protein_coding	2	2	3	0.8	39	0	7	6	PC		PC
Celf2	chr2	6694932	6722439	27507	31	18	protein_coding	1	2	2	0.3	76	0	2	6	PC		PC
Gm25142,Kremen1	chr11	5242156	5264062	21906	21	18	snRNA, protein_coding	1	1	2	1.5	82	0	2	6	PC		PC
Ahi1,Gm20149	chr10	21040301	21074927	34626	25	17	protein_coding, antisense	2	1	2	1.7	107	0	3	6	mixed		PC
Gm42645;Gm42646;Gm43004,Rhoh	chr5	65847998	65880791	32793	23	17	TEC, protein_coding	3	2	1	1.3	40	0	11	6	PC		mixed			PC+nPC
Dntt	chr19	41011221	41032052	20831	19	16	protein_coding	1	1	1	1	38	0	6	6	PC		mixed			PC+enh
Pgpep1l;Fam169b,Gm16157	chr7	68257935	68281422	23487	18	16	protein_coding, antisense	1	2	1	1.4	8	0	5	6	mixed	Non-coding RNA	nPC	Igf1r
Cyb5a	chr18	84868948	84892133	23185	17	16	protein_coding	2	2	1	1.9	3	0	4	6	PC		intronic	Cyb5a
Hdac7	chr15	97814491	97839211	24720	23	15	protein_coding	1	1	1	0.5	81	0	1	6	PC		PC
	chr17	52272426	52289837	17411	21	15	intergenic	1	1	0	#DIV/0!	35	0	4	6	nPC	Enhancer	nPC	Satb1
Tg;Sla	chr15	66789256	66813492	24236	18	15	protein_coding	3	2	1	1	63	0	7	6	PC		PC
Gm33728	chr10	21228063	21253910	25847	21	14	lincRNA	2	3	2	2	14	0	1	6	nPC	Non-coding RNA	nPC	Myb
Gm11998	chr11	11552701	11571200	18499	18	14	antisense	1	1	1	1	72	0	2	6	nPC	Non-coding RNA	nPC	Ikzf1
CT033752.2;CT033752.1	chr17	52299510	52320791	21281	22	13	lincRNA	1	1	0	1.5	37	0	6	6	nPC	Non-coding RNA	nPC	Satb1
Arl8b;Edem1	chr6	108824561	108844625	20064	20	13	protein_coding	1	2	0	2	6	0	6	6	PC		PC
Clec16a,Gm15558	chr16	10678157	10708629	30472	18	12	protein_coding, antisense	1	1	3	0.9	120	0	5	6	mixed		PC
	chr5	136614489	136631130	16641	15	12	intergenic	1	1	1	#DIV/0!	59	0	3	6	nPC	Enhancer	nPC	Cux1
Gm22107,Myh9	chr15	77828497	77844977	16480	13	12	snRNA, protein_coding	1	1	1	0.8	65	0	3	6	PC		PC
Gm16085	chr12	107110627	107130103	19476	16	11	lincRNA	1	1	2	1	8	0	4	6	nPC	Non-coding RNA	nPC	Bcl11b
Clns1a;Aqp11	chr7	97719939	97733640	13701	14	11	protein_coding	1	1	0	1.5	64	0	8	6	PC		PC
Gm48189	chr10	21084193	21101263	17070	13	11	lincRNA	2	1	2	1	16	0	2	6	nPC	Non-coding RNA	nPC	Myb
Satb1	chr17	51804734	51817792	13058	12	11	protein_coding	1	1	0	0.8	38	0	1	6	PC		PC
Gm37150,BC065403,Gm27230	chr9	72384819	72401399	16580	12	11	TEC, antisense, processed_transcript	1	1	0	0.8	77	0	6	6	nPC	Non-coding RNA	nPC	Tcf12
Rcbtb2	chr14	73107799	73124859	17060	17	10	protein_coding	1	1	0	1	53	0	6	6	PC	Enhancer	nPC	Rcbtb2
B230118H07Rik	chr2	101544136	101560836	16700	13	10	protein_coding	2	1	2	1	72	0	2	6	PC	Enhancer	nPC	Rag2
Gm8517	chr14	16166335	16179496	13161	12	10	processed_pseudogene	1	1	0	1	1	0	3	6	nPC	Enhancer	nPC	Top2b
	chr11	52328570	52342201	13631	11	10	intergenic	1	1	1	#DIV/0!	3	0	3	6	nPC	Enhancer	nPC	Tcf7
Gm16084	chr12	107139354	107161751	22397	14	9	lincRNA	1	1	0	3	12	0	11	6	nPC	Non-coding RNA	nPC	Bcl11b
Arpp21	chr9	112208409	112223526	15117	11	9	protein_coding	1	1	1	0.4	59	0	5	6	PC		PC
Ntrk3	chr7	78714230	78726464	12234	9	9	protein_coding	1	1	2	1	2	0	2	6	PC	Enhancer	nPC	Ntrk3
	chr3	130938006	130951733	13727	9	8	intergenic	1	1	1	#DIV/0!	10	0	3	6	nPC	Enhancer	nPC	Lef1
Clec16a,Gm15558	chr16	10662679	10675255	12576	8	8	protein_coding, antisense	1	1	0	0.3	51	0	4	6	mixed		PC
Gm49625	chr16	91430128	91442219	12091	8	8	lincRNA	1	2	0	1	2	0	2	6	nPC	Non-coding RNA	nPC	Il10rb
Mad1l1,Gm16120	chr5	140202639	140214386	11747	8	8	protein_coding, antisense	2	1	0	1.6	43	0	5	6	mixed		intronic	Mad1l1
Gm48876;Gm48879	chr13	112419131	112429844	10713	8	8	lincRNA	1	1	0	1.5	46	0	3	6	nPC	Non-coding RNA	nPC	Il6st
	chr2	118489686	118499019	9333	8	8	intergenic	1	1	0	#DIV/0!	48	0	3	6	nPC	Enhancer	nPC	Bmf
Gm11830	chr4	11140603	11149900	9297	8	8	processed_pseudogene	1	1	1	1	42	0	2	6	nPC	Enhancer	nPC	Mir684-2
Rgs10	chr7	128385672	128401330	15658	9	7	protein_coding	1	1	1	1	68	0	4	6	PC		intronic	Rgs10
Cbl	chr9	44229129	44237906	8777	8	7	protein_coding	1	1	1	1	6	0	1	6	PC		PC
Rorc,Gm38411	chr3	94377143	94388419	11276	8	7	protein_coding, antisense	1	1	0	1.4	20	0	4	6	mixed		PC
	chr14	79262723	79272472	9749	8	7	intergenic	1	1	1	#DIV/0!	47	0	5	6	nPC	Enhancer	nPC	Zfp957
AC161258.2	chr17	51876314	51884536	8222	8	7	lincRNA	1	1	0	1	32	0	5	6	nPC	Non-coding RNA	nPC	Satb1
Stard5;Il16,2310044K18Rik	chr7	83652945	83664199	11254	7	7	protein_coding, antisense	1	1	0	1.7	9	0	2	6	mixed		PC
	chr1	128602661	128609549	6888	7	7	intergenic	1	1	1	#DIV/0!	1	0	2	6	nPC	Enhancer	nPC	Cxcr4
Gm44878,Ppp6r1	chr7	4649659	4659934	10275	8	6	TEC, protein_coding	1	2	0	1	42	0	2	6	PC		PC
Colq;Gm49387	chr14	31569489	31579238	9749	8	6	protein_coding	1	1	0	0.5	50	0	2	6	PC		PC
	chr9	32935741	32941593	5852	7	6	intergenic	1	1	1	#DIV/0!	2	0	1	6	nPC	Enhancer	nPC	Ets1
Bcl11b	chr12	107958311	108008948	50637	62	20	protein_coding	2	2	4	2	33	796134	17	5	PC		PC
Akap13	chr7	75574748	75617809	43061	29	20	protein_coding	4	3	2	1.6	167	1955071	5	5	PC		PC
Tcf12	chr9	72090281	72114176	23895	26	20	protein_coding	1	1	1	1.2	75	259747	2	5	PC		PC
A130071D04Rik,Ptprc	chr1	138130234	138178942	48708	42	19	TEC, protein_coding	1	1	2	1.1	5	1989232	4	5	PC		PC
C230096K16Rik,Klf3,Gm20033	chr5	64800088	64819666	19578	20	18	TEC, protein_coding, processed_transcript	1	1	0	1.5	78	1029225	3	5	mixed		PC
Rasgrp1	chr2	117332443	117353073	20630	28	16	protein_coding	1	2	1	1.3	76	45963	1	5	PC		PC
Cnot2,5330438D12Rik	chr10	116539151	116564511	25360	24	16	protein_coding, processed_transcript	1	1	2	0.2	74	12178495	4	5	mixed		PC
Gm38082,Cux1	chr5	136535688	136573865	38177	22	15	TEC, protein_coding	1	2	3	1	144	43021	3	5	PC		PC
Cd47,Gm15518	chr16	49784488	49804802	20314	17	15	protein_coding, antisense	1	2	2	2	38	29377	4	5	mixed	Non-coding RNA	nPC	Cd47
Tnfaip8	chr18	50008384	50032536	24152	20	14	protein_coding	2	1	2	0.5	24	10797787	5	5	PC		PC
Nck2	chr1	43449828	43469016	19188	14	14	protein_coding	1	1	1	0.8	28	21057413	7	5	PC		PC
Rreb1	chr13	37851710	37880439	28729	16	13	protein_coding	2	2	3	0.1	95	9431124	3	5	PC		PC
Camk4,2310026I22Rik	chr18	32936997	32951971	14974	16	13	protein_coding, antisense	1	1	1	1.4	21	27878352	4	5	mixed		PC
AC102342.2;AC102342.1	chr18	15193709	15212064	18355	15	13	lincRNA	1	1	2	1.5	81	45618259	3	5	nPC	Non-coding RNA	nPC	Kctd1
Zdhhc19	chr16	32512831	32531211	18380	14	13	protein_coding	1	1	2	0	36	17302968	3	5	PC	Enhancer	nPC	Tfrc
Lncpint	chr6	31181518	31196200	14682	14	13	lincRNA	1	1	0	0	43	10334444	2	5	nPC	Non-coding RNA	nPC	Mir29
Bcl11b	chr12	107910595	107937374	26779	23	12	protein_coding	1	2	0	1	11	748418	8	5	PC		PC
Sox4,Gm26735	chr13	28942963	28962927	19964	17	12	protein_coding, lincRNA	1	2	1	1.5	86	522377	2	5	mixed		mixed	Sox4		PC+enh
	chr18	81395933	81417187	21254	16	12	intergenic	1	1	2	#DIV/0!	2	3441069	6	5	nPC	Enhancer	nPC	Sall3
	chr12	106300435	106316503	16068	16	12	intergenic	1	1	0	#DIV/0!	51	800761	3	5	nPC	Enhancer	nPC	Bcl11b
	chr3	130965460	130982128	16668	14	12	intergenic	1	1	1	#DIV/0!	22	14303	3	5	nPC	Enhancer	nPC	Lef1
Anp32e	chr3	95917998	95931725	13727	13	12	protein_coding	1	1	0	1	67	241732	5	5	PC		mixed	Anp32e		PC+enh
Jazf1	chr6	52894458	52915502	21044	14	11	protein_coding	1	1	2	0.5	100	0	6	5	PC		PC
	chr16	93137511	93156858	19347	13	11	intergenic	1	1	1	#DIV/0!	2	1666312	4	5	nPC	Enhancer	nPC	Runx1
	chr14	78430661	78444797	14136	13	11	intergenic	1	1	0	#DIV/0!	59	798059	3	5	nPC	Enhancer	nPC	Tnfsf11
Mbnl1	chr3	60495495	60512654	17159	12	11	protein_coding	2	1	1	0.5	10	8443327	2	5	PC		PC
Mbnl1	chr3	60470493	60481768	11275	12	11	protein_coding	1	1	1	1.2	10	8474213	1	5	PC		intronic	Mbnl1
	chr3	104559630	104571886	12256	12	11	intergenic	1	1	2	#DIV/0!	54	1161494	2	5	nPC	Enhancer	nPC	Slc16a1
Lcp1	chr14	75171139	75183812	12673	11	11	protein_coding	1	1	1	0.6	58	2045896	3	5	PC		PC
Itpr2	chr6	146480127	146498234	18107	16	10	protein_coding	1	1	1	0	70	11546679	5	5	PC		PC
Gm6081,2610307P16Rik	chr13	28501324	28517392	16068	12	10	processed_pseudogene, processed_transcript	1	1	2	1.2	34	80738	4	5	nPC	Non-coding RNA	nPC	Sox4
Gm37930	chr1	69762952	69775744	12792	12	10	TEC	1	1	0	1	44	5228403	1	5	nPC	Enhancer	nPC	Ikzf2
Slc36a3,Gm12231;Mup-ps22	chr11	55115569	55127740	12171	11	10	protein_coding, processed_pseudogene	1	1	0	1.3	53	2769304	1	5	PC	Enhancer	nPC	Slc36a3
Atg12;Ap3s1	chr18	46739693	46749354	9661	10	10	protein_coding	1	1	1	1	41	14080969	3	5	PC		PC
Pitpnm2,Pitpnm2os2	chr5	124187380	124199616	12236	10	10	protein_coding, antisense	1	1	1	0.9	52	13275	4	5	mixed		PC
	chr3	115809390	115825568	16178	13	9	intergenic	1	1	1	#DIV/0!	22	8714794	1	5	nPC	Enhancer	nPC	Dph5
Adipor2	chr6	119374188	119393273	19085	11	9	protein_coding	0	1	1	0.4	87	5486035	2	5	PC		PC
Usp3	chr9	66588662	66600853	12191	11	9	protein_coding	1	2	1	1	3	5773070	1	5	PC		mixed	Usp3		PC+enh
	chr11	78996624	79010741	14117	11	9	intergenic	1	1	1	#DIV/0!	40	3454310	3	5	nPC	Enhancer	nPC	Lgals9
Gm38384,Agrp;Ctcf,Gm5914	chr8	105633963	105645675	11712	10	9	TEC, protein_coding, lincRNA	0	1	1	1.1	41	0	2	5	mixed		PC
	chr3	52640224	52651500	11276	10	9	intergenic	1	1	1	#DIV/0!	19	16304481	2	5	nPC	Enhancer	nPC	Foxo1
Fam178b,Gm6428	chr1	36595782	36611526	15744	9	9	protein_coding, processed_pseudogene	1	2	2	1.5	25	27914903	3	5	PC		PC
Pik3r5	chr11	68424039	68435235	11196	9	9	protein_coding	1	2	1	1	46	215023	3	5	PC		PC
	chr3	68670409	68682666	12257	9	9	intergenic	1	1	0	#DIV/0!	40	273315	2	5	nPC	Enhancer	nPC	Il12a
Prim2	chr1	33572936	33589664	16728	12	8	protein_coding	1	1	1	0	30	30936765	1	5	PC		intronic	Prim2
Gm38056,Plcl1,Gm6644	chr1	55431987	55446255	14268	11	8	TEC, protein_coding, processed_pseudogene	1	1	0	0.7	11	9080174	1	5	PC		PC
Gimap9;Gimap4	chr6	48674020	48685765	11745	10	8	protein_coding	1	1	0	1.1	63	37361	4	5	PC		PC
Hist1h4h;Hist1h2af;Hist1h3g,Gm11335,Gm44297	chr13	23525455	23537628	12173	10	8	protein_coding, lincRNA, miRNA	1	1	0	1.2	57	4878148	3	5	mixed		PC
Ldlrad3	chr2	102105566	102120301	14735	9	8	protein_coding	1	1	2	1	61	28694	2	5	PC		PC
Il17rb;Chdh	chr14	30006751	30018450	11699	9	8	protein_coding	1	1	1	1	4	1536411	1	5	PC		PC
Cblb	chr16	52053421	52065029	11608	9	8	protein_coding	1	1	1	0	46	2194174	1	5	PC		PC
Stat5b	chr11	100818463	100829173	10710	9	8	protein_coding	1	1	2	0.3	42	2320249	2	5	PC		intronic	Stat5b
Nebl	chr2	17360132	17367009	6877	9	8	protein_coding	1	1	0	0.3	30	6140589	2	5	PC		intronic	Plxdc2	distant
Hipk1,Gm15886,Gm43149	chr3	103766406	103778662	12256	9	8	protein_coding, antisense, sense_intronic	1	1	0	1.7	19	368270	2	5	mixed		PC
Fam107b,Gm13185	chr2	3745830	3757618	11788	9	8	protein_coding, antisense	1	1	2	0.3	5	2946375	2	5	mixed		mixed			PC+nPC
Trim8	chr19	46496451	46506866	10415	8	8	protein_coding	0	1	1	1	58	0	1	5	PC		PC
	chr11	86889795	86896611	6816	8	8	intergenic	1	1	1	#DIV/0!	32	822507	2	5	nPC	Enhancer	nPC	Ype12
Bach2	chr4	32280057	32295228	15171	12	7	protein_coding	1	1	1	0	12	21121497	1	5	PC		PC
Ptprk	chr10	28511741	28522470	10729	11	7	protein_coding	1	1	1	0	3	7258306	1	5	PC		intronic	Themis	distant
Fam117a,Gm11521	chr11	95330631	95340367	9736	11	7	protein_coding, antisense	0	1	1	1.7	13	0	3	5	mixed	Non-coding RNA	nPC	Kat7
Eefsec,Gm44264	chr6	88435401	88447146	11745	10	7	protein_coding, antisense	1	1	0	1.1	5	10917310	1	5	mixed		PC
	chr1	137646598	137655946	9348	10	7	intergenic	1	1	1	#DIV/0!	1	1505596	1	5	nPC	Enhancer	nPC	Mir181a
Ramp1	chr1	91180679	91191503	10824	9	7	protein_coding	1	1	0	0	8	0	0	5	PC		PC
Slc11a2;Gm5475	chr15	100413984	100424163	10179	9	7	protein_coding	1	1	1	0.9	49	2563911	3	5	PC		intronic	Slc11a2
Sdccag8	chr1	176943591	176952447	8856	9	7	protein_coding	1	1	1	1	4	4886810	4	5	PC		intronic	Akt3	distant
Pik3r1	chr13	101706821	101715098	8277	9	7	protein_coding	0	1	1	2	3	10262530	2	5	PC		PC
Slc35b4,Gm13856	chr6	34148157	34158924	10767	9	7	protein_coding, antisense	1	1	1	1	53	7371720	3	5	mixed		mixed			PC+nPC
Mia2,Gm24233	chr12	59123280	59134965	11685	8	7	protein_coding, snoRNA	1	1	0	0.9	4	3732364	2	5	PC		intronic	Trappc6b	distant
Jazf1,Gm15572	chr6	52836222	52844541	8319	8	7	protein_coding, processed_pseudogene	1	1	1	0.3	38	44627	1	5	PC		PC
Wipf1	chr2	73448582	73456441	7859	8	7	protein_coding	1	1	1	0.3	37	1034270	3	5	PC		PC
A930003A15Rik;Gm49598,Gm27883	chr16	19880130	19887869	7739	8	7	lincRNA, miRNA	1	1	0	1.5	26	9035030	3	5	nPC	Non-coding RNA	nPC	Klhl24
	chr2	170217846	170225214	7368	8	7	intergenic	1	1	0	#DIV/0!	2	3584706	1	5	nPC	Enhancer	nPC	Zfp217
	chr18	39862738	39869984	7246	8	7	intergenic	1	1	1	#DIV/0!	19	20960339	1	5	nPC	Enhancer	nPC	Pabpc2
Lrig1	chr6	94675033	94684821	9788	7	7	protein_coding	1	1	1	0.4	8	4679635	2	5	PC		PC
5830462O15Rik,Cbl,Gm47255	chr9	44175975	44185241	9266	7	7	TEC, protein_coding, processed_pseudogene	1	1	1	0.3	4	48981	2	5	PC		intronic	Cbl
Ankrd44	chr1	54837159	54844047	6888	7	7	protein_coding	0	1	1	0	29	9682382	1	5	PC		intronic	Ankrd44
Cldn10	chr14	118831282	118837618	6336	7	7	protein_coding	1	1	1	0	1	39293015	2	5	PC		intronic	Dzip1	distant
B3gnt2;Gm28048,Gm20456	chr11	22837492	22844308	6816	7	7	protein_coding, processed_transcript	1	1	1	0.3	32	0	0	5	mixed		PC
Rnls	chr19	33218464	33227933	9469	9	6	protein_coding	1	1	1	0	3	7785371	2	5	PC		intronic	Pten	distant
Gm37198,Cd28,Gm11579;2310016D23Rik	chr1	60772643	60781991	9348	9	6	TEC, protein_coding, lincRNA	1	1	0	1.3	7	3744438	3	5	mixed		mixed			PC+nPC
	chr3	9879173	9887508	8335	9	6	intergenic	1	1	0	#DIV/0!	12	59068473	4	5	nPC	Enhancer	nPC	Pag1
Grap2	chr15	80566617	80576795	10178	8	6	protein_coding	1	1	2	0.5	48	1444739	2	5	PC		PC
Sh3rf1	chr8	61352653	61362413	9760	8	6	protein_coding	1	1	1	1	1	44258839	2	5	PC		intronic	Sh3rf1
Diaph1	chr18	37924323	37932534	8211	8	6	protein_coding	1	1	1	0	39	22897789	1	5	PC		PC
Gm31718	chr8	126827428	126838163	10735	8	6	lincRNA	2	1	1	0	25	0	0	5	nPC	Non-coding RNA	nPC	Irf2bp2
Fyn	chr10	39478468	39489198	10730	7	6	protein_coding	1	1	0	0	1	18225033	2	5	PC		PC
Cytip	chr2	58152446	58160305	7859	7	6	protein_coding	1	1	0	0.8	35	14230055	2	5	PC		PC
Mettl8;Dcaf17	chr2	71050594	71056980	6386	7	6	protein_coding	1	1	1	1.1	41	1333380	1	5	PC		PC
Kcnip1	chr11	33936322	33942163	5841	7	6	protein_coding	1	1	1	0	29	89070	2	5	PC		intronic	Lcp2	distant
Cdk6,Gm42435	chr5	3492199	3501009	8810	7	6	protein_coding, antisense	1	1	1	0.3	38	19931120	1	5	mixed		mixed			PC+nPC
AC107664.2	chr17	71483105	71490843	7738	7	6	processed_pseudogene	1	1	0	1	9	8462670	1	5	nPC	Enhancer	nPC	Ndc80
Gm41335	chr15	63460277	63467547	7270	7	6	lincRNA	1	1	0	0	24	3311266	1	5	nPC	Non-coding RNA	nPC	Myc
Hist1h4b;Hist1h4a;Hist1h3a,4930558J22Rik	chr13	23755770	23762587	6817	7	6	protein_coding, antisense	1	1	0	1.3	44	4653189	1	5	mixed		mixed			PC+nPC
Gm49169	chr15	95752056	95763689	11633	8	5	lincRNA	1	1	1	1	19	1954104	4	5	nPC	Non-coding RNA	nPC	Arid2
Rcbtb2	chr14	73136070	73146306	10236	7	5	protein_coding	1	1	1	0.9	49	10827	1	5	PC		PC
Pip4k2a	chr2	18915730	18925553	9823	7	5	protein_coding	1	1	2	0	31	7696187	1	5	PC		intronic	Pip4k2a
A130048G24Rik,Ankrd44	chr1	54905547	54917355	11808	9	4	TEC, protein_coding	1	1	2	0.2	39	9609074	2	5	PC		intronic	Ankrd44
Ikzf1,Gm12000,Gm11999	chr11	11680246	11775174	94928	300	51	protein_coding, antisense, processed_transcript	3	3	3	2.8	382	0	8	4	mixed		PC
Gm25106,Ikzf3	chr11	98455477	98550893	95416	107	32	snRNA, protein_coding	3	4	3	3	349	0	14	4	PC		PC
Ikzf2,Gm28112	chr1	69634048	69689644	55596	69	28	protein_coding, sense_intronic	0	1	1	1.6	159	5099499	5	4	PC		PC
C130083A15Rik,Chd2,Gm44686,1810026B05Rik	chr7	73519112	73562661	43549	37	26	TEC, protein_coding, antisense, processed_transcript	0	1	1	1.9	68	9593	3	4	mixed		mixed			PC+nPC
Ets1,Gm27240	chr9	32690455	32741170	50715	37	25	protein_coding, antisense	1	2	0	2.3	42	0	10	4	mixed		PC
Nf1;Evi2;Evi2b;Evi2a	chr11	79513132	79536499	23367	27	23	protein_coding	1	1	1	1.7	98	3528005	0	4	PC		PC
2010109I03Rik;Ly6e,Gm6610,Gm39556,Gm29126	chr15	74894071	74963869	69798	54	22	protein_coding, processed_pseudogene, lincRNA, unprocessed_pseudogene	3	4	2	2.3	62	0	12	4	mixed	Non-coding RNA	nPC	Ly6
	chr2	75582309	75607851	25542	25	18	intergenic	0	1	0	#DIV/0!	94	3167997	4	4	nPC	Enhancer	nPC	Hoxd cluster
Trat1	chr16	48765862	48795850	29988	23	18	protein_coding	0	1	0	1	81	1038329	1	4	PC		mixed			PC+enh
Gm13982	chr2	117394825	117423314	28489	23	17	lincRNA	1	1	0	3	102	0	5	4	nPC	Non-coding RNA	nPC	Rasgrp1
Gm41335;Gm49014	chr15	63269302	63296445	27143	23	17	lincRNA	0	1	0	0.5	25	3482368	1	4	nPC	Non-coding RNA	nPC	Myc
Nrip1	chr16	76349532	76379520	29988	25	16	protein_coding	0	1	1	1.3	24	2160278	2	4	PC		PC
Trbv31,Trbj2-7,Trbc2	chr6	41543712	41563287	19575	20	15	TR_V_gene, TR_J_gene, TR_C_gene	1	1	0	2.3	24	0	5	4	PC		PC
Gm43863,Hnrnpf	chr6	117909954	117929529	19575	16	14	TEC, protein_coding	0	1	0	1.4	22	6949779	1	4	PC		PC
Pitpnm2,Pitpnm2os1;Gm42425	chr5	124221641	124242198	20557	15	13	protein_coding, antisense	1	1	2	2	86	0	2	4	mixed		PC
5330406M23Rik,Lncpint	chr6	31107132	31129154	22022	16	12	TEC, lincRNA	1	2	2	0.3	24	10401490	0	4	nPC	Non-coding RNA	nPC	Mir29
Slamf6,Gm37065	chr1	171911419	171926671	15252	16	12	protein_coding, antisense	0	0	0	1.6	60	0	4	4	mixed		PC
Ago2	chr15	73144272	73167053	22781	14	12	protein_coding	1	1	1	0.5	57	563503	0	4	PC		intronic	Ago2
Tnrc6b	chr15	80795884	80813333	17449	14	12	protein_coding	0	1	1	0.7	27	1208201	1	4	PC		PC
Fyb,Gm2245	chr15	6584072	6604430	20358	17	11	protein_coding, antisense	2	2	1	0.6	0	0	5	4	mixed		PC
Gm37293	chr1	137800102	137813386	13284	15	11	TEC	0	1	1	1	1	1659100	3	4	nPC	Enhancer	nPC	Ptprc
Gm43961,C1galt1	chr6	7842848	7857040	14192	13	11	TEC, protein_coding	0	1	1	1	10	33673604	3	4	PC		PC
	chr12	73569440	73582099	12659	13	11	intergenic	0	1	1	#DIV/0!	31	13305714	1	4	nPC	Enhancer	nPC	Prkch
Foxb1,B230323A14Rik	chr9	69754458	69768112	13654	12	11	protein_coding, antisense	0	1	0	1.3	47	2605811	3	4	mixed		PC
AC121600.1	chr17	52454763	52466854	12091	12	11	lincRNA	1	1	1	2	17	0	2	4	nPC	Non-coding RNA	nPC	Satb1
Gm49539,Lncppara	chr15	85660905	85675446	14541	11	11	lincRNA, processed_transcript	1	2	1	0.5	60	491597	0	4	nPC	Non-coding RNA	nPC	Mirlet7b/c
Atxn7l1	chr12	33300344	33316411	16067	11	11	protein_coding	1	1	1	0.7	7	15559014	0	4	PC		PC
Tbl1xr1,Gm5842,Gm43672	chr3	22072174	22087372	15198	11	11	protein_coding, processed_pseudogene, lincRNA	0	1	1	1	48	46868609	1	4	PC		PC
Tmpo	chr10	91163567	91174784	11217	11	11	protein_coding	0	1	1	1.3	59	10482825	2	4	PC		PC
Zfp217	chr2	170122064	170142203	20139	16	10	protein_coding	1	1	1	0.6	6	3488924	1	4	PC		PC
Nedd9,Gm26877;Gm48571	chr13	41366809	41382877	16068	13	10	protein_coding, antisense	0	2	1	0.5	70	7458668	1	4	mixed		intronic	Tmem170b	distant
Arhgef3,Gm23633	chr14	27379441	27397476	18035	12	10	protein_coding, miRNA	0	1	1	1.4	68	4157385	1	4	PC		PC
Gfra1	chr19	58369753	58383956	14203	12	10	protein_coding	0	1	1	0	56	1235484	2	4	PC		intronic	Gfra1
Bcor	chrX	12068518	12082982	14464	10	10	protein_coding	0	2	2	0.3	8	36044091	1	4	PC		PC
Xrcc6;Desi1	chr15	82016865	82034799	17934	16	9	protein_coding	2	2	0	2	13	0	6	4	PC		PC
Gfi1,A430072P03Rik	chr5	107718890	107738957	20067	12	9	protein_coding, processed_transcript	1	2	1	2.2	81	0	2	4	mixed		mixed	Gfi1		PC+enh
Themis	chr10	28664388	28678044	13656	12	9	protein_coding	0	2	2	0.7	15	7410953	1	4	PC		PC
	chr15	97461139	97474710	13571	11	9	intergenic	1	1	0	#DIV/0!	43	243083	0	4	nPC	Enhancer	nPC	Pced1b
Gm6934,Satb1	chr17	51823112	51833753	10641	11	9	TEC, protein_coding	0	0	0	0.9	37	0	2	4	PC		PC
Gm12216	chr11	53844016	53858134	14118	10	9	protein_coding	1	1	1	0.3	2	1497751	0	4	PC		intronic	Irf1	distant
Slamf6	chr1	171932575	171945367	12792	10	9	protein_coding	0	1	0	1.7	44	9880	2	4	PC		PC
Sesn1	chr10	41878888	41891080	12192	10	9	protein_coding	0	1	1	0.5	7	18066516	2	4	PC		intronic	Foxo3	distant
Ahcyl2	chr6	29891994	29901782	9788	10	9	protein_coding	0	1	1	0.5	47	11628862	4	4	PC		PC
Rapgef4	chr2	72196540	72205872	9332	10	9	protein_coding	0	1	1	1	9	184488	3	4	PC		intronic	Rapgef4
Exoc4	chr6	33515385	33523705	8320	10	9	protein_coding	0	1	1	0	28	8006939	1	4	PC		PC
Jmjd1c	chr10	67182781	67190585	7804	10	9	protein_coding	0	1	0	0.9	10	6790949	1	4	PC		PC
	chr17	51403302	51414426	11124	10	9	intergenic	0	1	1	#DIV/0!	10	391282	1	4	nPC	Enhancer	nPC	Satb1
Gm45745,Plekha2,5830408C22Rik	chr8	25094408	25105144	10736	10	9	TEC, protein_coding, processed_transcript	1	1	0	1	48	11081346	0	4	mixed		mixed			PC+nPC
Nfya;Oard1	chr17	48401270	48412394	11124	9	9	protein_coding	0	1	1	1.2	14	843403	1	4	PC		PC
Rad21	chr15	51985283	51994977	9694	9	9	protein_coding	0	1	1	1	8	14783836	1	4	PC		PC
Stat3	chr11	100931404	100940653	9249	9	9	protein_coding	0	1	1	1	40	2433190	2	4	PC		PC
Ano6,A130051J06Rik	chr15	95788894	95799072	10178	9	9	protein_coding, antisense	0	1	1	1	13	1918721	1	4	mixed		intronic	Arid2	distant
Gm37755,Kansl1l	chr1	66809970	66820302	10332	10	8	TEC, protein_coding	0	1	1	0.8	39	2275421	1	4	PC		PC
	chr1	128539685	128551493	11808	9	8	intergenic	0	1	1	#DIV/0!	2	37741	2	4	nPC	Enhancer	nPC	Cxcr4
Ext1	chr15	53109322	53118532	9210	9	8	protein_coding	0	1	1	0	27	13660281	2	4	PC		intronic	Ext1
Cmss1;Filip1l	chr16	57466745	57474967	8222	9	8	protein_coding	0	1	1	0	40	7607498	1	4	PC		PC
Dusp6,Gm34921;Gm48089	chr10	99259740	99268031	8291	9	8	protein_coding, lincRNA	0	1	1	1.7	3	18578998	1	4	mixed		PC
Tnfaip3	chr10	19007601	19017355	9754	8	8	protein_coding	1	1	0	1.7	33	149785	0	4	PC		PC
Lysmd1;Tnfaip8l2,Gm9169,Mir8099-1	chr3	95136050	95145365	9315	8	8	protein_coding, processed_pseudogene, miRNA	0	1	0	1.5	43	518525	1	4	PC		intronic	Sema6c	distant
Map7	chr10	20253654	20262920	9266	8	8	protein_coding	0	1	1	1.3	9	653592	2	4	PC		PC
Oxr1	chr15	41828697	41834028	5331	8	8	protein_coding	0	1	1	0.5	12	24944785	3	4	PC		PC
	chr5	108045842	108055141	9299	8	8	intergenic	0	1	0	#DIV/0!	42	295577	1	4	nPC	Enhancer	nPC	Tmed5
	chr7	140207662	140216959	9297	8	8	intergenic	0	1	1	#DIV/0!	49	11795019	1	4	nPC	Enhancer	nPC	Cd163l1?
	chr12	54285983	54294747	8764	8	8	intergenic	0	1	1	#DIV/0!	46	1088447	3	4	nPC	Enhancer	nPC	Egln3
Hsd17b11	chr5	104010335	104028445	18110	12	7	protein_coding	1	1	1	1.5	59	246496	0	4	PC		PC
Gm49616,Arhgef3	chr14	27225897	27241983	16086	11	7	TEC, protein_coding	0	1	2	0.7	67	4312878	2	4	PC		PC
Plekhm3	chr1	64867063	64881823	14760	10	7	protein_coding	0	1	1	0	23	332514	1	4	PC		PC
Wdr25	chr12	108929178	108942811	13633	10	7	protein_coding	0	1	1	0	23	1520419	4	4	PC		intronic	Begain	distant
	chr16	93185879	93198938	13059	10	7	intergenic	0	1	1	#DIV/0!	1	1714680	2	4	nPC	Enhancer	nPC	Runx1
Evl	chr12	108631199	108643371	12172	10	7	protein_coding	1	1	1	0.6	8	1469022	0	4	PC		PC
	chr16	93286484	93297124	10640	10	7	intergenic	0	1	1	#DIV/0!	2	1815285	2	4	nPC	Enhancer	nPC	Runx1
	chr18	62065396	62080370	14974	8	7	intergenic	0	1	1	#DIV/0!	9	1168336	2	4	nPC	Enhancer	nPC	Adrb2
Map4k4	chr1	39945315	39960075	14760	8	7	protein_coding	0	1	1	0	61	24566354	2	4	PC		PC
Dyrk1a	chr16	94565812	94578871	13059	8	7	protein_coding	0	1	1	0.8	4	3094613	1	4	PC		PC
Ptpn22,Gm15472;Gm43065	chr3	103856612	103869358	12746	8	7	protein_coding, sense_intronic	1	1	1	1.6	66	458476	0	4	PC		PC
Pard3	chr8	127495000	127505247	10247	8	7	protein_coding	0	1	1	0	26	638298	2	4	PC		intronic	Nrp1	distant
Oprm1;Ipcef1	chr10	6976242	6985021	8779	8	7	protein_coding	0	1	2	0.5	4	6982111	2	4	PC		PC
Pik3r5	chr11	68460063	68467365	7302	8	7	protein_coding	0	1	1	0	30	251047	3	4	PC		PC
	chr5	64670384	64679684	9300	8	7	intergenic	0	1	1	#DIV/0!	2	1169207	3	4	nPC	Enhancer	nPC	Klf3
Tmem91;B9d2	chr7	25673815	25686048	12233	7	7	protein_coding	1	1	1	1.6	45	1293089	0	4	PC	Enhancer	nPC	B9d2
Tbl1xr1	chr3	22137868	22148653	10785	7	7	protein_coding	0	1	1	0.2	7	46807328	1	4	PC		intronic	Tbl1xr1
Frmd4b	chr6	97315254	97325531	10277	7	7	protein_coding	0	1	1	0.7	36	2038925	2	4	PC		PC
Eloa;Rpl11	chr4	136020374	136030650	10276	7	7	protein_coding	1	2	1	1.3	26	39495	0	4	PC	Enhancer	nPC	Rpl11
Lrp12	chr15	39908281	39918460	10179	7	7	protein_coding	0	1	1	0	5	26860353	3	4	PC		intronic	Lrp12
Pde4d	chr13	109231245	109240497	9252	7	7	protein_coding	0	1	1	0	41	2737131	2	4	PC		intronic	multiple
Gm43775,Rbm47	chr5	66070698	66079018	8320	7	7	TEC, protein_coding	1	1	1	0.1	15	113660	0	4	PC		intronic	Rbm47
Szrd1	chr4	141136163	141144482	8319	7	7	protein_coding	0	1	1	1	4	177896	1	4	PC		PC
Ggta1	chr2	35442295	35449663	7368	7	7	protein_coding	1	1	1	0.2	39	45316	0	4	PC		PC
Abtb2	chr2	103678355	103685723	7368	7	7	protein_coding	1	1	1	2	40	0	4	4	PC		intronic	Abtb2
	chr19	24986358	24997721	11363	7	7	intergenic	0	1	0	#DIV/0!	2	16015583	1	4	nPC	Enhancer	nPC	Cbwd1
Sptbn1	chr11	30164015	30171317	7302	7	7	protein_coding	0	1	1	0	5	3859916	1	4	PC		intronic	Sptbn1
Sv2c	chr13	95956257	95963074	6817	7	7	protein_coding	0	1	1	1	5	16014554	1	4	PC		intronic	Iqgap2	distant
Slc9a9	chr9	94688760	94695100	6340	7	7	protein_coding	0	1	1	0	22	16191047	1	4	PC		intronic	Slc9a9
Med12l;Gpr171	chr3	59098774	59104657	5883	7	7	protein_coding	0	1	0	0.3	6	9851324	1	4	PC		PC
Stap1	chr5	86069583	86074967	5384	7	7	protein_coding	0	1	1	1	2	17671586	1	4	PC		PC
Gm15208	chr12	107753328	107764527	11199	7	7	lincRNA	0	1	1	0	4	591151	6	4	nPC	Non-coding RNA	nPC	Bcl11b
	chr14	25162069	25171818	9749	7	7	intergenic	0	1	1	#DIV/0!	2	6383043	3	4	nPC	Enhancer	nPC	Zmiz1
	chr16	93569435	93579109	9674	7	7	intergenic	0	1	1	#DIV/0!	2	2098236	2	4	nPC	Enhancer	nPC	Setd4/Runx1
	chr3	38276398	38284242	7844	7	7	intergenic	0	1	1	#DIV/0!	12	30671739	2	4	nPC	Enhancer	nPC	Ankrd50
	chr7	101634505	101642334	7829	7	7	intergenic	0	1	0	#DIV/0!	1	1722545	1	4	nPC	Enhancer	nPC	Pde2a
Gm19585	chr17	52059618	52066873	7255	7	7	lincRNA	0	1	1	0	40	93768	1	4	nPC	Non-coding RNA	nPC	Satb1
Gm11427	chr11	83259151	83265966	6815	7	7	transcribed_unprocessed_pseudogene	0	1	0	1.3	1	177227	1	4	nPC	Enhancer	nPC	Pex12
Endou	chr15	97721912	97733060	11148	9	6	protein_coding	1	1	0	2	46	0	1	4	PC		intronic	Rapgef3	distant
Smo	chr6	29733924	29742243	8319	8	6	protein_coding	0	1	1	1	50	11788401	1	4	PC		PC
Msl2	chr9	101073018	101081308	8290	8	6	protein_coding	0	1	1	1.5	7	9804839	2	4	PC		PC
	chr13	37591206	37599484	8278	8	6	intergenic	0	1	1	#DIV/0!	19	9170620	1	4	nPC	Enhancer	nPC	Rreb1
Itpkb,Gm5069	chr1	180326089	180336913	10824	7	6	protein_coding, transcribed_processed_pseudogene	0	1	1	1.5	24	1502344	2	4	PC		PC
Lrrfip1	chr1	91051775	91061615	9840	7	6	protein_coding	1	1	0	0.5	43	117586	0	4	PC		PC
Foxp1	chr6	99092692	99101012	8320	7	6	protein_coding	0	1	0	0.1	16	263444	1	4	PC		intronic	Foxp1
Pde10a	chr17	8920229	8928451	8222	7	6	protein_coding	0	1	1	0.3	9	19277650	1	4	PC		PC
Olfr314	chr11	58783212	58789053	5841	7	6	protein_coding	0	1	1	1	21	1309697	2	4	PC		PC
Srfbp1	chr18	52483933	52486832	2899	7	6	protein_coding	0	1	1	0.3	16	8343491	2	4	PC		intronic	Srfbp1
Gm5855,2010110G14Rik;Gm43349	chr3	130920357	130930652	10295	7	6	processed_pseudogene, lincRNA	0	1	1	1	7	4018	1	4	nPC	Non-coding RNA	nPC	Lef1
Rabgap1l,Gm36975	chr1	160304165	160313021	8856	7	6	protein_coding, antisense	0	1	1	0.5	28	3882099	2	4	mixed		intronic	Rabgap1l
	chr6	136462949	136470289	7340	7	6	intergenic	1	1	0	#DIV/0!	33	1529501	0	4	nPC	Enhancer	nPC	Atf7ip
	chr3	100791571	100798434	6863	7	6	intergenic	0	1	1	#DIV/0!	7	466246	2	4	nPC	Enhancer	nPC	Man1a2
Gm47242,A330040F15Rik	chr19	12537831	12544459	6628	7	6	lincRNA, processed_transcript	0	1	1	1	31	8231511	1	4	nPC	Non-coding RNA	nPC	Fam111a
Smad5	chr13	56740922	56750661	9739	8	5	protein_coding	0	1	1	1	3	4971083	4	4	PC	Enhancer	nPC	Il9
Fgfr2;Fam53b	chr7	132805217	132815004	9787	7	5	protein_coding	0	1	1	0.8	12	4392574	1	4	PC		PC
Btg2	chr1	134068777	134080585	11808	7	4	protein_coding	1	2	1	2	4	0	3	4	PC		PC
Zmiz1	chr14	25563234	25576882	13648	7	2	protein_coding	0	2	2	0.8	4	5977979	1	4	PC		PC
Notch1,0610009E02Rik;Gm13568,Mir6996	chr2	26449596	26521309	71713	189	44	protein_coding, processed_transcript, miRNA	1	4	4	3.7	186	3139334	3	3	mixed		PC
Mpp4;Als2,Gm19125,Gm29017	chr1	59147076	59181024	33948	28	20	protein_coding, processed_pseudogene, antisense	1	1	3	2.6	120	5345405	5	3	mixed		PC
Gm25747;Gm24022;Gm24022;Gm22175,Ighj4;Ighj3;Ighj2;Ighj1,Ighm,Ighd4-1	chr12	113418346	113433926	15580	17	15	miRNA, IG_J_gene, IG_C_gene, IG_D_gene	0	1	0	1.4	62	2918105	0	3	PC		PC
Lncpint	chr6	31079237	31095387	16150	16	14	lincRNA	1	1	0	1.9	24	10435257	0	3	nPC	Non-coding RNA	nPC	Mir29
Tmem131	chr1	36827021	36847685	20664	24	13	protein_coding	1	1	1	3.7	83	27678744	2	3	PC		PC
Hspa9	chr18	34949316	34961875	12559	14	13	protein_coding	1	1	0	2.5	53	25868448	1	3	PC		PC
Gsr	chr8	33646456	33665000	18544	13	12	protein_coding	0	1	1	1	8	19633394	0	3	PC		PC
Etv6	chr6	134182424	134199553	17129	13	12	protein_coding	0	1	1	0	79	716147	0	3	PC		intronic	Etv6/Bcl2l14
Ezh2,Gm44282	chr6	47577313	47594442	17129	12	12	protein_coding, processed_pseudogene	0	0	0	0.7	47	1128684	1	3	PC		PC
Cnr2	chr4	135904395	135920054	15659	16	11	protein_coding	0	1	1	1	53	150091	0	3	PC		PC
Cd96	chr16	46098862	46113372	14510	15	11	protein_coding	1	1	1	2	1	3720807	2	3	PC		intronic	Plcxd2	distant
Gm17619	chr2	170183954	170200163	16209	13	11	lincRNA	0	1	1	2	3	3550814	1	3	nPC	Non-coding RNA	nPC	Zfp217
1700100I10Rik;Gm31072	chr14	114942473	114954659	12186	12	11	lincRNA	0	0	0	1.8	1	35404206	1	3	nPC	Non-coding RNA	nPC	Mir17-20
Gm4258	chr1	137894074	137905390	11316	12	11	processed_transcript	1	2	1	1	0	1753072	2	3	nPC	Non-coding RNA	nPC	Ptprc
Sell	chr1	164061566	164080754	19188	17	10	protein_coding	1	1	1	4.3	15	1619283	5	3	PC		PC
Serbp1	chr6	67260782	67272528	11746	12	10	protein_coding	0	0	0	1.5	3	4027586	1	3	PC		PC
Zfp36l1,Gm26669;1300014J16Rik,2310015A10Rik	chr12	80107946	80121579	13633	11	10	protein_coding, lincRNA, processed_transcript	0	0	0	1.8	58	6766234	1	3	mixed		mixed			PC+nPC
Capza1;St7l	chr3	104856231	104870938	14707	11	10	protein_coding	0	1	1	1.1	57	1458095	0	3	PC		PC
Rasa2	chr9	96614961	96629103	14142	11	10	protein_coding	0	1	1	0	49	14257044	0	3	PC		PC
	chr1	128436366	128449158	12792	10	10	intergenic	0	0	0	#DIV/0!	4	140076	1	3	nPC	Enhancer	nPC	Cxcr4
Susd6	chr12	80828550	80840722	12172	10	10	protein_coding	0	1	1	0	52	6047091	0	3	PC		PC
G3bp1,Gm12238,Gm22884	chr11	55468995	55487980	18985	13	9	protein_coding, sense_intronic, snoRNA	0	1	1	1.8	50	3122730	0	3	PC		PC
Kmt2e,5031425E22Rik	chr5	23428924	23440181	11257	11	9	protein_coding, lincRNA	0	0	0	0.9	24	0	0	3	mixed		mixed			PC+nPC
Hmbox1,Gm4573	chr14	64912443	64930479	18036	11	9	protein_coding, processed_pseudogene	0	0	0	0.1	81	4170333	1	3	PC		PC
Stk3	chr15	34885729	34896393	10664	11	9	protein_coding	0	0	0	0	9	28282396	1	3	PC		intronic
Camk2d	chr3	126685580	126698326	12746	10	9	protein_coding	0	0	0	0	53	4236344	1	3	PC		intronic	Camk2d
Medag,Gm43151;Gm43150,Gm20488	chr5	149422390	149432668	10278	10	9	protein_coding, antisense, processed_transcript	0	1	1	1.7	44	46335	0	3	mixed		intronic	?
Runx1	chr16	92691076	92702684	11608	10	9	protein_coding	0	1	1	1	4	1219877	0	3	PC		intronic	Runx1
Ywhaz,Gm25303	chr15	36787726	36798874	11148	9	9	protein_coding, miRNA	0	1	1	1.6	17	29979939	0	3	PC		PC
H2-Q2	chr17	35340233	35356194	15961	12	8	protein_coding	1	2	2	5	70	1127738	1	3	PC		mixed	H2-Q2		PC+enh
Akt2	chr7	27588038	27604675	16637	11	8	protein_coding	0	1	1	1	10	768950	0	3	PC		PC
Erg	chr16	95383228	95396287	13059	11	8	protein_coding	0	1	1	0.1	2	3912029	0	3	PC		PC
Eml4	chr17	83392082	83402238	10156	11	8	protein_coding	0	1	0	0	1	775143	0	3	PC		intronic	Mta3	distant
Zeb1,Gm16147,Gm22709	chr18	5609348	5624805	15457	10	8	protein_coding, processed_pseudogene, miRNA	0	1	1	0.2	68	55205518	0	3	PC		mixed			PC+nPC
Slc23a4	chr6	34942915	34957597	14682	10	8	protein_coding	2	1	1	2.8	54	6573047	3	3	PC		intronic	Slc23a4
Sh3glb1	chr3	144714023	144724808	10785	10	8	protein_coding	0	1	0	1	5	13762866	0	3	PC		PC
Dmc1	chr15	79571994	79580719	8725	10	8	protein_coding	0	0	0	0	13	1721640	1	3	PC		intronic	Dmc1
Gm40578	chr12	111467359	111479045	11686	9	8	antisense	0	0	0	0	52	967118	1	3	nPC	Non-coding RNA	nPC	Exoc3l4
Jarid2	chr13	44766020	44777219	11199	9	8	protein_coding	0	1	1	0	6	4064326	0	3	PC		PC
Kcnma1	chr14	23458948	23469672	10724	9	8	protein_coding	0	1	1	0.1	9	7262320	0	3	PC		intronic	?
Larp1	chr11	58026219	58036929	10710	9	8	protein_coding	0	1	1	0	24	2061821	0	3	PC		PC
Ppm1h	chr10	122809406	122819647	10241	9	8	protein_coding	0	1	1	0.7	4	5923359	0	3	PC		PC
Epc1,Gm28529,Mir1893	chr18	6483157	6493301	10144	9	8	protein_coding, antisense, miRNA	0	1	1	1	35	54337022	0	3	mixed		mixed			PC+nPC
Mat2b	chr11	40690353	40697168	6815	9	8	protein_coding	0	0	0	1	3	5674564	1	3	PC		PC
Ppp3r1;Wdr92	chr11	17189012	17195340	6328	9	8	protein_coding	0	0	0	1.7	4	5445926	1	3	PC		intronic	Sec61g	distant
A930032L01Rik,Ptch1	chr13	63558334	63570994	12660	8	8	TEC, protein_coding	0	1	1	0.8	26	10114015	0	3	PC		PC
Rassf3	chr10	121470692	121481909	11217	8	8	protein_coding	0	1	1	1	5	7261097	0	3	PC		PC
Cdk17,Mir1931	chr10	93160665	93171394	10729	8	8	protein_coding, miRNA	0	1	1	1	21	12479923	0	3	PC		PC
Anp32a	chr9	62338829	62349557	10728	8	8	protein_coding	0	1	1	1	4	4564645	0	3	PC		PC
Hnrnpc	chr14	52097604	52106378	8774	8	8	protein_coding	0	0	0	1.2	15	2031878	1	3	PC		PC
Aftph	chr11	20735438	20744200	8762	8	8	protein_coding	0	0	0	1	6	2096438	1	3	PC		PC
	chr10	117852506	117862259	9753	8	8	intergenic	0	1	1	#DIV/0!	37	10880747	0	3	nPC	Enhancer	nPC	Mdm1
Trim2	chr3	84188284	84196128	7844	8	8	protein_coding	0	0	0	0.8	35	3937195	1	3	PC		PC
Ubap2l;4933434E20Rik	chr3	90048729	90056573	7844	8	8	protein_coding	0	0	0	1.2	37	1900538	1	3	PC		PC
Gm31887,Tcrg-V7;Tcrg-V4	chr13	19177231	19185022	7791	8	8	antisense, TR_V_gene	0	0	0	1	21	9230754	2	3	PC		PC
Dock10	chr1	80633683	80640571	6888	8	8	protein_coding	0	1	1	0.2	35	5090515	0	3	PC		intronic	Dock10
Lpxn	chr19	12828994	12835622	6628	8	8	protein_coding	0	0	0	1	20	8522674	1	3	PC		PC
Nsd2	chr5	33819436	33833630	14194	9	7	protein_coding	0	1	1	1.3	12	353680	0	3	PC		PC
Gm37772,Mgat5	chr1	127230474	127243758	13284	9	7	TEC, protein_coding	1	2	2	0.3	0	1345476	2	3	PC		PC
Pkig	chr2	163706145	163717934	11789	9	7	protein_coding	0	1	0	0	52	356025	0	3	PC		intronic	Serinc3	distant
Git2;Ankrd13a,4930515G01Rik	chr5	114767445	114778212	10767	8	7	protein_coding, antisense	0	1	1	0.8	37	7017180	0	3	mixed		PC
Wdr82,Mirlet7g	chr9	106170379	106179157	8778	8	7	protein_coding, miRNA	0	1	1	1	30	4706990	0	3	PC		PC
Amd1	chr10	40291451	40299741	8290	8	7	protein_coding	0	0	0	1.3	1	19038016	1	3	PC		intronic	Cdk19	distant
Tmem229b	chr12	78975916	78984193	8277	8	7	protein_coding	0	1	0	0.7	27	7903620	0	3	PC		PC
	chr13	89421261	89430513	9252	8	7	intergenic	0	0	0	#DIV/0!	40	15707693	1	3	nPC	Enhancer	nPC	Edil3?
	chr18	54057658	54065870	8212	8	7	intergenic	0	0	0	#DIV/0!	2	6764453	1	3	nPC	Enhancer	nPC	Csnk1g3
	chr16	84580280	84587535	7255	8	7	intergenic	0	0	0	#DIV/0!	7	3110430	1	3	nPC	Enhancer	nPC	Mrp139
	chr8	10836277	10847501	11224	7	7	intergenic	0	1	1	#DIV/0!	14	3138282	0	3	nPC	Enhancer	nPC	Irs2
Gm45206,Sema4b	chr7	80198340	80210573	12233	7	7	TEC, protein_coding	0	1	1	0.8	7	1459930	0	3	PC		PC
Leprotl1;Saraf,Gm45269	chr8	34144207	34155919	11712	7	7	protein_coding, processed_pseudogene	0	2	2	1.2	47	20131145	0	3	PC		mixed			PC+enh
Gm37618,Prim2	chr1	33610820	33621644	10824	7	7	TEC, protein_coding	0	1	1	0.5	39	30904785	0	3	PC		PC
Syt13	chr2	92939477	92948809	9332	7	7	protein_coding	1	1	0	3	1	227598	2	3	PC		intronic	Prdm11	distant
E2f2	chr4	136173055	136180884	7829	7	7	protein_coding	0	0	0	1.5	36	0	0	3	PC		intronic	Asap3	distant
Hspa4l;Plk4	chr3	40795791	40802655	6864	7	7	protein_coding	0	0	0	1.4	11	28153326	1	3	PC		PC
Frmd4b	chr6	97454239	97461090	6851	7	7	protein_coding	0	1	1	0.2	31	1903366	0	3	PC		intronic	Frmd4b
Gapvd1	chr2	34742841	34748735	5894	7	7	protein_coding	0	0	0	0	26	209440	1	3	PC		intronic	Hspa5	distant
Slc39a10,Gm28527	chr1	46892350	46896778	4428	7	7	protein_coding, processed_pseudogene	0	0	0	1	1	17629651	1	3	PC	Enhancer	nPC	Slc39a10
	chr4	132941309	132950117	8808	7	7	intergenic	0	1	0	#DIV/0!	33	122414	0	3	nPC	Enhancer	nPC	Fgr
E430024I08Rik	chr13	74461032	74464927	3895	7	7	lincRNA	0	0	0	1.2	3	747464	1	3	nPC	Non-coding RNA	nPC
Zfp608	chr18	54897171	54910696	13525	11	6	protein_coding	0	1	1	0.7	4	5919627	0	3	PC		PC
	chr18	55810588	55820732	10144	11	6	intergenic	0	0	0	#DIV/0!	45	5009591	1	3	nPC	Enhancer	nPC	Zfp608
Zmiz1,Zmiz1os1,Gm47920,Gm17747	chr14	25452584	25466233	13649	10	6	protein_coding, antisense, sense_intronic, lincRNA	0	2	2	1.4	12	6088628	0	3	mixed		PC
5830444F18Rik,Satb1	chr17	51780551	51795544	14993	10	6	TEC, protein_coding	0	0	0	0.4	58	10164	1	3	PC		PC
Cux1,Gm16599	chr5	136409899	136423604	13705	9	6	protein_coding, antisense	0	1	1	0.2	39	193282	0	3	mixed		PC
Cux1	chr5	136512684	136524920	12236	8	6	protein_coding	0	2	2	0	38	91966	0	3	PC		PC
Usp10;Gm20388	chr8	119910150	119917470	7320	7	6	protein_coding	0	1	1	1	24	343494	0	3	PC		PC
Gm37906,Phf3	chr1	30868414	30875302	6888	7	6	TEC, protein_coding	0	0	0	1	1	33651127	1	3	PC		intronic	Ptp4a1	distant
Pot1a	chr6	25805647	25812499	6852	7	6	protein_coding	0	0	0	1	3	15718145	1	3	PC		PC
Sp1	chr15	102401774	102407106	5332	7	6	protein_coding	0	0	0	1	4	4551701	1	3	PC		PC
	chr10	59689396	59698174	8778	7	6	intergenic	0	0	0	#DIV/0!	29	259422	1	3	nPC	Enhancer	nPC	Mcu
Lncenc1	chr13	97447703	97454520	6817	7	6	lincRNA	0	1	1	0	5	14523108	0	3	nPC	Non-coding RNA	nPC	Enc1
Map3k14,1700028N14Rik	chr11	103260313	103267128	6815	7	6	protein_coding, processed_transcript	0	1	1	1	27	2890442	0	3	mixed		PC
	chr19	21033167	21039795	6628	7	6	intergenic	0	0	0	#DIV/0!	3	16726847	1	3	nPC	Enhancer	nPC	Zfand5
4930558K02Rik;Pigc,Gm38304	chr1	161966631	161973027	6396	7	6	protein_coding, antisense	0	0	0	1.5	17	3727010	1	3	mixed		PC
Herc1;Fbxl22;Usp3	chr9	66507712	66516490	8778	7	5	protein_coding	0	1	0	1.3	0	5857433	0	3	PC		PC
Ptpn22	chr3	103879654	103886517	6863	7	5	protein_coding	0	0	0	1.4	33	481518	1	3	PC		PC
Ptprk	chr10	28551732	28557584	5852	7	5	protein_coding	0	1	1	0.6	5	7298297	0	3	PC		intronic	Themis	distant
BC035044;Clec2i	chr6	128887302	128891706	4404	7	5	protein_coding	0	0	0	1	25	336950	2	3	PC		PC
Pten	chr19	32749289	32822671	73382	179	40	protein_coding	0	2	1	4.3	287	8190633	1	2	PC		PC
Nr3c1	chr18	39410135	39493217	83082	111	34	protein_coding	0	1	0	2.7	10	21337106	2	2	PC		PC
Mecom,Mecomos	chr3	29997061	30022554	25493	50	31	protein_coding, antisense	0	0	0	1	23	38933427	0	2	mixed		PC
Mef2c	chr13	83518778	83548480	29702	49	29	protein_coding	0	0	0	0.8	9	9805210	0	2	PC		PC
Mef2c	chr13	83561627	83614215	52588	47	22	protein_coding	0	0	0	0.6	8	9848059	0	2	PC		PC
Myb,Gm26577	chr10	21125160	21154421	29261	37	19	protein_coding, antisense	1	1	0	3.3	14	3714	0	2	mixed		PC
Crebbp	chr16	4131092	4158178	27086	34	18	protein_coding	0	0	0	1.5	107	6505847	0	2	PC		PC
Gm38111,Tcf12	chr9	71881081	71903513	22432	28	17	TEC, protein_coding	0	0	0	0.9	4	470410	0	2	PC		PC
Sh3kbp1	chrX	159685255	159712256	27001	20	17	protein_coding	0	2	3	0.3	1	111536346	2	2	PC		PC
Cdkn2a,Gm12606	chr4	89269186	89297569	28383	33	16	protein_coding, lincRNA	0	0	0	1.8	3	11869398	0	2	mixed		PC
Zfx,Gm14798	chrX	94093406	94127638	34232	38	15	protein_coding, antisense	0	0	0	1.8	100	45944497	0	2	mixed		PC
Prdm16,Gm13133	chr4	154527551	154559359	31808	22	15	protein_coding, antisense	0	0	0	1.2	93	1507783	0	2	mixed		PC
Mecom	chr3	30095601	30113740	18139	21	15	protein_coding	0	0	0	0	73	38842241	0	2	PC		PC
Mbnl1	chr3	60560699	60581289	20590	19	14	protein_coding	0	0	0	0	9	8374692	0	2	PC		PC
Ltn1;Rwdd2b;Usp16	chr16	87432046	87456229	24183	17	14	protein_coding	0	0	0	1.4	98	241736	0	2	PC		intronic	Usp16
Wac,AC130718.2	chr18	7866083	7881057	14974	15	13	protein_coding, antisense	0	0	0	1.4	56	52949266	0	2	mixed		PC
Gata3;4930412O13Rik;9230102O04Rik,Gm13256	chr2	9860158	9884226	24068	22	12	protein_coding, antisense	0	1	0	2.4	99	1275088	2	2	mixed		PC
Caprin1	chr2	103778066	103796240	18174	20	12	protein_coding	0	0	0	1.6	69	90199	0	2	PC		PC
Gm41335;Gm49014	chr15	63244581	63264455	19874	18	12	lincRNA	0	0	0	1	16	3514358	0	2	nPC	Non-coding RNA	nPC	Myc
Crebbp	chr16	4191068	4214285	23217	16	12	protein_coding	0	0	0	1	58	6449740	0	2	PC		PC
Kdm6a	chrX	18205775	18235186	29411	15	11	protein_coding	0	0	0	1	1	29891887	0	2	PC		PC
Cox20;Hnrnpu,B230369F24Rik	chr1	178313318	178325618	12300	12	11	protein_coding, antisense	0	0	0	1.8	10	3513639	0	2	mixed		PC
Sypl,4933406C10Rik	chr12	32953675	32967795	14120	11	11	protein_coding, lincRNA	0	0	0	1.8	13	15212345	0	2	mixed		PC
Bach2	chr4	32334866	32348079	13213	11	11	protein_coding	0	0	0	0	18	21176306	0	2	PC		PC
Gm28502	chr15	75078745	75093286	14541	18	10	lincRNA	0	0	0	1	13	105738	0	2	nPC	Non-coding RNA	nPC	Ly6
Qk	chr17	10303959	10320403	16444	13	10	protein_coding	0	0	0	0.8	13	17885698	0	2	PC		PC
Ppp2r3c;1110008L16Rik	chr12	55294829	55308462	13633	12	10	protein_coding	0	0	0	1.9	19	74732	0	2	PC		PC
Gm25337,Gpatch8	chr11	102546646	102558817	12171	12	10	snRNA, protein_coding	0	0	0	0.7	36	3598753	0	2	PC		PC
Cux1,Gm16599,Mir721	chr5	136373191	136388364	15173	11	10	protein_coding, antisense, miRNA	0	0	0	0.3	72	228522	0	2	mixed		PC
Serbp1;Il12rb2	chr6	67286720	67298465	11745	11	10	protein_coding	0	0	0	1.7	1	4001649	0	2	PC		PC
Rps12,Snora33;Snord100;Gm23130	chr10	23783080	23793810	10730	11	10	protein_coding, snoRNA	0	0	0	1.9	16	2529645	0	2	PC		PC
Ap3b1	chr13	94484289	94495001	10712	11	10	protein_coding	0	0	0	0.5	43	17482627	0	2	PC		PC
4931406C07Rik;Taf1d,mmu-mir-7650,Gm25500;Gm24455;Gm24299	chr9	15302958	15314662	11704	10	10	protein_coding, miRNA, snoRNA	0	0	0	1.8	50	5319321	0	2	PC		PC
Gnas;Gm20721	chr2	174329103	174338435	9332	10	10	protein_coding	0	0	0	0.7	4	7695963	0	2	PC		PC
Lnpep	chr17	17619204	17633230	14026	13	9	protein_coding	0	0	0	1	64	10572871	0	2	PC		PC
Gm42906,D730045B01Rik,1700028E10Rik	chr5	151360608	151372355	11747	12	9	protein_coding, lincRNA, processed_transcript	0	0	0	0.8	4	1984553	0	2	mixed		mixed			PC+nPC
Ctnnd2	chr15	30970252	30982855	12603	12	9	protein_coding	0	0	0	0.5	53	24366919	0	2	PC		intronic	Ctnnd2
Gm37186,Crebbp	chr16	4165433	4178493	13060	11	9	TEC, protein_coding	0	0	0	0.3	58	6485532	0	2	PC		PC
Gramd3	chr18	56420660	56433702	13042	11	9	protein_coding	0	0	0	0.5	62	4396621	0	2	PC		intronic	Gramd3
Ezh2	chr6	47526417	47539141	12724	11	9	protein_coding	0	0	0	1.6	54	1183985	0	2	PC		PC
Brd4,Gm4432	chr17	32237602	32249693	12091	11	9	protein_coding, processed_pseudogene	0	0	0	0.1	34	1868238	0	2	PC		PC
Chrm3,Gm47405	chr13	10056672	10070793	14121	10	9	protein_coding, sense_intronic	0	1	0	1	0	18344983	3	2	PC	Non-coding RNA	nPC	noHi-C
Pum2	chr12	8670786	8681011	10225	10	9	protein_coding	0	0	0	1	16	9042690	0	2	PC		PC
Anapc1	chr2	128678432	128687765	9333	10	9	protein_coding	0	0	0	2.5	38	3821226	0	2	PC		intronic	Anapc1
	chr4	6488239	6497537	9298	9	9	intergenic	0	0	0	#DIV/0!	13	4648718	0	2	nPC	Enhancer	nPC	Nsmaf
Plag1;Chchd7	chr4	3924962	3939153	14191	9	9	protein_coding	0	0	0	0.8	46	7207102	0	2	PC		PC
Nrf1	chr6	30043703	30056916	13213	9	9	protein_coding	0	0	0	0.9	59	11473728	0	2	PC		PC
Dnm3	chr1	162290367	162302175	11808	9	9	protein_coding	0	0	0	0.7	40	3397862	0	2	PC		PC
Pik3cd	chr4	149696081	149707826	11745	9	9	protein_coding	0	0	0	1	4	4662529	0	2	PC		PC
Magohb,Gm44958	chr6	131288703	131297512	8809	9	9	protein_coding, processed_pseudogene	0	0	0	1.1	17	2050151	0	2	PC		PC
Gpatch8,Gm11628	chr11	102489203	102504781	15578	12	8	protein_coding, processed_pseudogene	0	0	0	0.7	70	3652789	0	2	PC		PC
Mir17hg,Mir17;Mir18;Mir19a;Mir20a;Mir19b-1;Mir92-1	chr14	115036549	115051660	15111	11	8	lincRNA, miRNA	0	0	0	1.1	6	35498282	0	2	nPC	Non-coding RNA	nPC
Kdm6a	chrX	18159007	18171543	12536	10	8	protein_coding	0	0	0	1.3	2	29955530	0	2	PC		PC
Rpl11	chr4	136043374	136054629	11255	10	8	protein_coding	0	1	0	2.4	36	15516	2	2	PC		PC
Trim59	chr3	69034665	69043980	9315	10	8	protein_coding	0	0	0	1.3	15	52831	0	2	PC		intronic	Mir15/16	distant
Tent2	chr13	93185664	93194429	8765	10	8	protein_coding	0	0	0	1.5	43	18783199	0	2	PC		PC
Ppp2ca,Gm26551,Gm24157	chr11	52096361	52108044	11683	9	8	protein_coding, lincRNA, miRNA	0	0	0	0.7	3	133194	0	2	mixed		PC
Kcnq5,Gm26580	chr1	21958793	21968141	9348	9	8	protein_coding, lincRNA	0	0	0	1.2	45	42558288	0	2	mixed	Non-coding RNA	nPC	Tmem14a
P2ry10	chrX	107083910	107095000	11090	9	8	protein_coding	0	0	0	1.7	49	58935001	0	2	PC		PC
Gpatch8	chr11	102515004	102524740	9736	9	8	protein_coding	0	0	0	0	40	3632830	0	2	PC		PC
Rsph3a,AC164314.1	chr17	7979525	7987747	8222	9	8	protein_coding, processed_transcript	0	0	0	0.7	6	20218354	0	2	mixed	Non-coding RNA	nPC
Tdrd3	chr14	87413234	87422496	9262	9	8	protein_coding	0	0	0	0.7	40	7874967	0	2	PC		PC
Klhl24	chr16	20092949	20102138	9189	9	8	protein_coding	0	0	0	1.4	41	9247849	0	2	PC		PC
Gm43176	chr5	52140490	52149790	9300	8	8	TEC	0	0	0	1	2	7913794	0	2	nPC	Enhancer	nPC	Dhx15
Ruvbl1	chr6	88459381	88470637	11256	8	8	protein_coding	0	0	0	1.5	32	10893819	0	2	PC	Enhancer	nPC	Eefsec
Dap3;Ash1l	chr3	88944686	88954982	10296	8	8	protein_coding	0	0	0	1.4	49	796495	0	2	PC		PC
Det1,1700011D18Rik	chr7	78840965	78849283	8318	8	8	protein_coding, lincRNA	0	0	0	1.3	2	102555	0	2	mixed		PC
Stt3b	chr9	115302521	115311787	9266	8	8	protein_coding	0	0	0	1	28	3066984	0	2	PC		PC
Hnrnpll	chr17	80057297	80065519	8222	8	8	protein_coding	0	0	0	0.8	2	73262	0	2	PC		PC
	chr2	127179322	127185216	5894	8	8	intergenic	0	0	0	#DIV/0!	26	5323775	0	2	nPC	Enhancer	nPC	Snrnp200
2310067P03Rik	chr13	83073730	83083955	10225	11	7	lincRNA	0	0	0	0	44	9360162	0	2	nPC	Non-coding RNA	nPC	Mef2c
Rps6ka2	chr17	7156832	7171825	14993	10	7	protein_coding	0	0	0	1	20	21034276	0	2	PC		PC
Raf1	chr6	115645090	115655856	10766	10	7	protein_coding	0	0	0	0	46	6804777	0	2	PC		PC
Wdr35;Ttc32	chr12	9025732	9034496	8764	9	7	protein_coding	0	0	0	1.2	1	8689205	0	2	PC		PC
Gm32468	chr10	93082635	93093851	11216	8	7	lincRNA	0	1	1	2.5	27	12401893	1	2	nPC	Non-coding RNA	nPC	Cdk17
Flt3	chr5	147336848	147348105	11257	8	7	protein_coding	1	1	0	3	7	1608589	0	2	PC		intronic	Flt3
Slc38a1	chr15	96636649	96646828	10179	8	7	protein_coding	0	0	0	1	50	1070965	0	2	PC		PC
Cblb	chr16	52033106	52043264	10158	8	7	protein_coding	0	0	0	0.2	47	2173859	0	2	PC		intronic	Cblb
Lbr,Gm26004	chr1	181836036	181844892	8856	8	7	protein_coding, rRNA	0	0	0	2.2	4	0	1	2	PC		PC
Fam162a;Ccdc58	chr16	36066897	36074152	7255	8	7	protein_coding	0	0	0	0.9	1	13760027	0	2	PC		PC
Terf1	chr1	15802894	15809782	6888	8	7	protein_coding	0	0	0	1	16	48716647	0	2	PC		PC
Peli1	chr11	21087890	21094705	6815	8	7	protein_coding	0	0	0	0.7	14	1745933	0	2	PC		PC
Prr11;Ska2	chr11	87104966	87111295	6329	8	7	protein_coding	0	0	0	1.3	20	607823	0	2	PC		PC
Gm25846	chr3	75710395	75716769	6374	8	7	snoRNA	0	0	0	1	26	6728561	0	2	nPC	Non-coding RNA	nPC	Serpini1
Rab11fip2,Gm4219	chr19	59939193	59944401	5208	8	7	protein_coding, processed_transcript	0	0	0	1	1	2804924	0	2	mixed		mixed			PC+nPC
	chr15	62803012	62812221	9209	7	7	intergenic	0	0	0	#DIV/0!	6	3966592	0	2	nPC	Enhancer	nPC	Myc
Deptor	chr15	55114078	55124741	10663	7	7	protein_coding	0	0	0	0	46	11654072	0	2	PC		intronic	multiple
Prmt7,Gm26786	chr8	106233705	106242001	8296	7	7	protein_coding, lincRNA	0	0	0	1.4	27	108034	0	2	mixed		PC
Cd80	chr16	38470776	38480450	9674	7	7	protein_coding	0	0	0	0.7	2	11353729	0	2	PC		intronic	Cd80
Foxp1;Gm20696	chr6	99519924	99529222	9298	7	7	protein_coding	0	0	0	0.8	5	115820	0	2	PC		intronic	Foxp1
Dock10	chr1	80753731	80762587	8856	7	7	protein_coding	0	0	0	1	43	4968499	0	2	PC		intronic	Dock10
	chr4	32211547	32219377	7830	7	7	intergenic	0	0	0	#DIV/0!	6	21052987	0	2	nPC	Enhancer	nPC	Bach2
	chr6	66840403	66848233	7830	7	7	intergenic	0	0	0	#DIV/0!	2	4451881	0	2	nPC	Enhancer	nPC	Ctcf?
Gm42856,Wasl	chr6	24657066	24665385	8319	7	7	TEC, protein_coding	0	0	0	1	13	16865259	0	2	PC		PC
Gm14005	chr2	128425961	128433329	7368	7	7	lincRNA	0	0	0	0.9	35	4075662	0	2	nPC	Non-coding RNA	nPC	Bcl21l1
Rprd2	chr3	95814556	95821419	6863	7	7	protein_coding	0	0	0	1	43	138290	0	2	PC		PC
Lpcat3	chr6	124679587	124686439	6852	7	7	protein_coding	0	0	0	0	33	192869	0	2	PC		intronic	Emg1	distant
Rabgap1l,Gm36975	chr1	160285469	160292357	6888	7	7	protein_coding, antisense	0	0	0	0.4	23	3863403	0	2	mixed		PC
Pigp;Ttc3	chr16	94368471	94375243	6772	7	7	protein_coding	0	0	0	0.9	4	2897272	0	2	PC		PC
Gpr89;Gja5	chr3	96900949	96907322	6373	7	7	protein_coding	0	0	0	1	37	1224683	0	2	PC		PC
Cul1	chr6	47459372	47465734	6362	7	7	protein_coding	0	0	0	0	28	1257392	0	2	PC		PC
Ranbp2	chr10	58443343	58449683	6340	7	7	protein_coding	0	0	0	1	33	1507913	0	2	PC		PC
Mllt3,Gm12631	chr4	88027185	88033547	6362	7	7	protein_coding, antisense	0	0	0	1	28	13133420	1	2	mixed		PC
	chr1	101899874	101904302	4428	7	7	intergenic	0	0	0	#DIV/0!	10	10703154	0	2	nPC	Enhancer	nPC	Gm28187
Sp3,Hspe1-ps5,Gm25960	chr2	72946586	72958866	12280	8	6	protein_coding, processed_pseudogene, miRNA	0	0	0	0.7	47	532274	0	2	PC		PC
	chr2	168834656	168842024	7368	8	6	intergenic	0	0	0	#DIV/0!	37	2201516	0	2	nPC	Enhancer	nPC	Zfp64
Rufy1	chr11	50427569	50433897	6328	8	6	protein_coding	0	0	0	1	13	1500899	0	2	PC		PC
Gpbp1;Gm49496	chr13	111478396	111488134	9738	7	6	protein_coding	0	0	0	0.5	5	489494	0	2	PC		PC
Rbm15	chr3	107316794	107326109	9315	7	6	protein_coding	0	0	0	1	42	222198	0	2	PC		PC
Gm15326	chr13	111866474	111874264	7790	7	6	lincRNA	0	1	1	2	9	103364	1	2	nPC	Non-coding RNA	nPC	Map3k1
	chr1	184169590	184176970	7380	7	6	intergenic	0	0	0	#DIV/0!	7	2295077	0	2	nPC	Enhancer	nPC	Dusp10
Xpot	chr10	121621388	121629679	8291	7	6	protein_coding	0	0	0	1.5	4	7113327	0	2	PC		PC
H2-T3	chr17	36184691	36191945	7254	7	6	protein_coding	0	1	1	3.3	25	1972196	1	2	PC		PC
Inpp5b;Mtf1	chr4	124798327	124805178	6851	7	6	protein_coding	0	0	0	1.9	36	4754382	0	2	PC		PC
Hist1h4j	chr13	21731143	21737473	6330	7	6	protein_coding	0	0	0	1	19	6678303	0	2	PC		PC
1700012D14Rik	chr7	111119499	111125860	6361	7	6	processed_transcript	0	0	0	1.3	26	11207539	0	2	nPC	Non-coding RNA	nPC	Eif4g2
Prdm16	chr4	154575998	154586274	10276	7	5	protein_coding	0	0	0	0	46	1480868	0	2	PC		PC
Rnase12;Olfr750	chr14	51056916	51067152	10236	7	5	protein_coding	0	0	0	1.3	32	3071104	0	2	PC	Enhancer	nPC	Rnase9
Hoxb3,Gm11536;Hoxb3os	chr11	96336871	96344660	7789	7	5	protein_coding, antisense	0	0	0	1.5	12	493962	0	2	mixed		mixed			PC+nPC
Lrp6	chr6	134558760	134564632	5872	7	5	protein_coding	0	0	0	0	30	351068	0	2	PC		PC
Mttp;Trmt10a	chr3	138141735	138146148	4413	7	5	protein_coding	0	0	0	1.3	10	7190578	0	2	PC		PC
Ppp3cb	chr14	20508464	20517726	9262	9	4	protein_coding	0	0	0	1.3	35	4311836	0	2	PC		PC
Med13	chr11	86350408	86357223	6815	7	4	protein_coding	0	0	0	1	36	1361895	0	2	PC		PC
Fbxo5;Mtrf1l	chr10	5799442	5813097	13655	16	12	protein_coding	0	0	0	2.7	43	8154035	1	1	PC		PC
Kis2	chrX	52742976	52761298	18322	15	12	processed_transcript	1	1	1	3	0	4594067	1	1	nPC	Non-coding RNA	nPC	Mir18-20
Gm12974	chr4	133806990	133825586	18596	13	11	lincRNA	0	0	0	2	56	288159	0	1	nPC	Non-coding RNA	nPC	Arid1a
Ptma	chr1	86517998	86531282	13284	12	11	protein_coding	0	1	1	3	5	764834	0	1	PC		PC
Egln3	chr12	54182275	54202724	20449	13	10	protein_coding	0	1	1	2	71	1180470	0	1	PC		PC
Tenm1	chrX	42537839	42552303	14464	9	9	protein_coding	0	0	0	0.7	0	5574770	1	1	PC		PC
Btd	chr14	31658203	31672339	14136	9	9	protein_coding	0	1	1	2	63	80064	0	1	PC		mixed			PC+enh
Svep1	chr4	58074323	58084110	9787	9	9	protein_coding	0	0	0	2	36	5300841	1	1	PC		intronic	Txn1	distant
Gm37039,Icos	chr1	60989614	60998962	9348	9	9	TEC, protein_coding	0	0	0	2	35	3527467	1	1	PC		PC
	chr15	9471967	9479722	7755	8	8	intergenic	0	1	0	#DIV/0!	0	2868634	0	1	nPC	Enhancer	nPC	Il7r
Gm12253	chr11	58430273	58439035	8762	8	8	protein_coding	0	0	0	5	34	1659715	1	1	PC		PC
Gm17490	chr2	11620090	11626476	6386	7	7	protein_coding	0	1	1	2	4	400547	0	1	PC	Enhancer	nPC	Il15ra
Eef2	chr10	81168809	81178076	9267	7	6	protein_coding	0	1	0	3	5	488067	0	1	PC		PC
Pim1,Gm26885	chr17	29488521	29500129	11608	7	5	protein_coding, antisense	0	1	1	2.1	55	1264132	0	1	mixed		mixed			PC+nPC
Rapgef2	chr3	79060762	79085274	24512	32	19	protein_coding	0	0	0	4	59	9048049	0	0	PC		PC
Csde1;Nras	chr3	103048680	103064859	16179	18	16	protein_coding	0	0	0	2.1	53	318542	0	0	PC		PC
Nfe2l3;Hnrnpa2b1;Cbx3	chr6	51456651	51476716	20065	19	15	protein_coding	0	0	0	2.4	39	1412452	0	0	PC		PC
Rpl5;Fam69a,Snord21;Gm22270;Gm26387	chr5	107894113	107913691	19578	23	14	protein_coding, snoRNA	0	0	0	2.2	46	143848	0	0	PC		PC
Hjurp;Trpm8	chr1	88266073	88283785	17712	17	14	protein_coding	0	0	0	2.8	72	410365	0	0	PC		PC
Gm47283	chrY	90792234	90815763	23529	14	13	protein_coding	0	0	0	0.5	0		0	0	PC		PC	Erdr1
Hmgb2,2500002B13Rik	chr8	57503865	57519969	16104	15	12	protein_coding, processed_transcript	0	0	0	2.4	53	43490803	0	0	mixed		PC
Mad2l1	chr6	66529155	66541879	12724	14	12	protein_coding	0	0	0	3	59	4758235	0	0	PC		PC
Spic	chr10	88676826	88688531	11705	12	10	protein_coding	0	0	0	2	41	7996084	0	0	PC		PC
Gm37954,Srgap2	chr1	131374587	131383935	9348	9	9	TEC, protein_coding	0	0	0	0.3	0	2674847	0	0	PC		PC
Arhgap11a	chr2	113842050	113851383	9333	9	9	protein_coding	0	0	0	2	6	3547653	0	0	PC		PC
Nf1	chr11	79405059	79418690	13631	13	8	protein_coding	0	0	0	2	37	3645814	0	0	PC		PC
2700038G22Rik,Snord93	chr5	23844466	23854745	10279	8	8	lincRNA, snoRNA	0	0	0	2.3	45	408489	0	0	nPC	Non-coding RNA	nPC	Fam126a
Nbeal1	chr1	60231935	60241283	9348	8	8	protein_coding	0	0	0	2	18	4285146	0	0	PC		intronic	?
Ddx21,Gm47257	chr10	62595064	62603842	8778	8	8	protein_coding, bidirectional_promoter_lncRNA	0	0	0	2	4	2203232	0	0	PC		mixed			PC+nPC
Rnpc3,Gm17954	chr3	113626308	113633662	7354	9	7	protein_coding, processed_pseudogene	0	0	0	1	0	6531712	0	0	PC		PC
Alg8	chr7	97366649	97374968	8319	8	7	protein_coding	0	0	0	2	41	345360	0	0	PC		PC
Mrpl20;Ccnl2	chr4	155809679	155821913	12234	7	7	protein_coding	0	0	0	3.2	4	245229	0	0	PC		PC
Epas1	chr17	86795545	86805218	9673	7	7	protein_coding	0	1	1	2	0	2608170	2	0	PC		intronic	Epas1
Rasgrf1	chr9	89967374	89976152	8778	7	7	protein_coding	0	0	0	4	5	17556682	0	0	PC		PC
Cdk5rap2	chr4	70407710	70412604	4894	7	7	protein_coding	0	0	0	1	0	7001738	0	0	PC		PC
Ddx3x	chrX	13278708	13296548	17840	13	6	protein_coding	0	0	0	5.4	4	34830525	0	0	PC		PC
Sbf2	chr7	110336586	110347840	11254	9	6	protein_coding	0	0	0	0.7	0	10424626	0	0	PC		PC
Sp110;Sp140,Gm16094;Gm10552	chr1	85594023	85606323	12300	8	6	protein_coding, antisense	0	0	0	1.6	0	124763	0	0	mixed		PC
Eif3d,Gm17638	chr15	77965670	77974879	9209	7	6	protein_coding, antisense	0	0	0	2.3	37	115316	0	0	mixed		PC
	chrX	113861942	113870621	8679	7	6	intergenic	0	0	0	#DIV/0!	0	65713033	0	0	nPC	Enhancer	nPC	Dach2
Rfwd3	chr8	111293687	111304423	10736	7	6	protein_coding	0	0	0	2	53	222273	0	0	PC		PC
Cask;Gpr82	chrX	13661534	13670694	9160	7	6	protein_coding	0	0	0	0.4	0	34456379	0	0	PC		intronic	Cask
Eif4g2,Gm23262	chr7	111069588	111078396	8808	7	6	protein_coding, snoRNA	0	0	0	2.9	37	11157628	0	0	PC		PC
	chr1	105969203	105974123	4920	7	6	intergenic	0	0	0	#DIV/0!	0	14772483	0	0	nPC	Enhancer	nPC	Bcl2
Kdr	chr5	75933584	75941415	7831	7	4	protein_coding	0	0	0	3	7	9976546	0	0	PC		intronic	Exoc1	distant
Zic2,2610035F20Rik	chr14	122470521	122490506	19985	14	3	protein_coding, processed_transcript	0	0	0	3	4	42932254	0	0	mixed		mixed	Zic5		PC+enh
A630050E04Rik	chr2	74095479	74104811	9332	7	2	lincRNA	0	0	0	2	7	1681167	0	0	nPC	Non-coding RNA	nPC	Atf2
Lims1	chr10	58362874	58377992	15118	6	6	protein_coding	1	1	0	0	19	1579604	0
Lck;Fam167b	chr4	129570584	129583797	13213	6	6	protein_coding	0	2	2	1.3	56	0	3
Dusp4	chr8	34800556	34812268	11712	6	6	protein_coding	0	0	0	1	35	20787494	0
Gm20388;Galnt2	chr8	124224970	124236681	11711	6	6	protein_coding	0	1	1	0.7	27	1510648	1
Nono	chrX	101422050	101433622	11572	6	6	protein_coding	0	0	0	1.7	54	53273141	0
	chr8	88375662	88386885	11223	6	6	intergenic	0	1	1	#DIV/0!	56	17234367	1
Phf2,Phf2os1	chr13	48863479	48874678	11199	6	6	protein_coding, antisense	1	1	0	1.5	57	0	1
Ccnd3	chr17	47508448	47519572	11124	6	6	protein_coding	1	1	0	0	50	0	2
Nfatc1	chr18	80688771	80699881	11110	6	6	protein_coding	1	2	2	0.2	1	4158375	0
Dgkd	chr1	87866077	87876901	10824	6	6	protein_coding	1	2	1	0	36	10369	3
Spred2	chr11	19920028	19930737	10709	6	6	protein_coding	0	1	0	1	31	2909901	0
Gm26519;Gm32051	chr5	105403307	105413585	10278	6	6	lincRNA	0	1	1	1.3	19	221417	1
Bach2	chr4	32236994	32247270	10276	6	6	protein_coding	0	1	0	1	14	21078434	0
Sp3;Gm11084	chr2	72967216	72976549	9333	6	6	protein_coding	0	0	0	0.6	39	552904	0
	chr6	145093705	145103004	9299	6	6	intergenic	1	1	1	#DIV/0!	15	10160257	1
Fkbp5	chr17	28464145	28473334	9189	6	6	protein_coding	1	1	0	0	46	239756	2
Lamb3;Hsd11b1,4930570N18Rik	chr1	193221891	193230747	8856	6	6	protein_coding, antisense	0	1	1	0.8	40	11347378	0
Gm35202	chr2	35500747	35509588	8841	6	6	lincRNA	1	1	0	2	18	0	0
Arhgef10l	chr4	140597865	140606673	8808	6	6	protein_coding	0	1	1	0	12	337205	3
Fchsd2	chr7	101089891	101098699	8808	6	6	protein_coding	1	1	1	1	1	1177931	0
Sbk1	chr7	126268381	126277189	8808	6	6	protein_coding	0	0	0	1	35	423795	0
C430002N11Rik	chr9	96780761	96789538	8777	6	6	processed_transcript	0	1	1	1	31	14096609	1
Epsti1	chr14	77900324	77909098	8774	6	6	protein_coding	0	1	1	0.7	37	1333758	0
Elf4	chrX	48442219	48450898	8679	6	6	protein_coding	0	1	1	0	21	293310	0
Gfra1	chr19	58244292	58252814	8522	6	6	protein_coding	0	0	0	0	38	1110023	0
	chr3	103380579	103388914	8335	6	6	intergenic	1	1	1	#DIV/0!	37	0	2
Ube2d3,4930539J05Rik	chr3	135438498	135446833	8335	6	6	protein_coding, antisense	0	0	0	1	39	4487341	0
Actn1	chr12	80224800	80233078	8278	6	6	protein_coding	1	1	2	0	27	6654735	1
Cenpo;Ptrhd1,Gm17816	chr12	4226900	4235177	8277	6	6	protein_coding, processed_pseudogene	0	0	0	1.3	33	13488524	0
Msi2	chr11	88619439	88627715	8276	6	6	protein_coding	1	1	2	0	8	437601	3
	chr15	80047978	80056218	8240	6	6	intergenic	0	1	1	#DIV/0!	39	1965316	2
Gsk3b	chr16	38195080	38203302	8222	6	6	protein_coding	0	0	0	0	0	11630877	1
Dclk2	chr3	86829749	86837593	7844	6	6	protein_coding	1	1	1	0.5	27	1295730	3
Aff1	chr5	103720092	103727923	7831	6	6	protein_coding	1	1	1	0	33	18630	4
Ccdc77;Kdm5a	chr6	120357358	120365188	7830	6	6	protein_coding	0	0	0	0.8	41	4514120	1
	chr10	118084159	118091962	7803	6	6	intergenic	1	1	1	#DIV/0!	15	10651044	2
Rasa2	chr9	96574486	96582289	7803	6	6	protein_coding	0	0	0	1.3	23	14303858	0
Prim2	chr1	33528164	33535544	7380	6	6	protein_coding	0	0	0	0.5	12	30990885	0
Dgkd	chr1	87929545	87936925	7380	6	6	protein_coding	0	0	0	2.5	19	73837	0
	chr3	115793702	115801056	7354	6	6	intergenic	1	1	1	#DIV/0!	9	8699106	0
Lncpint,2210408F21Rik	chr6	31216754	31224095	7341	6	6	lincRNA, processed_transcript	0	0	0	0.9	31	10306549	0
Rmdn1	chr4	19570840	19578180	7340	6	6	protein_coding	0	0	0	1	31	8412280	0
	chr17	79952828	79960083	7255	6	6	intergenic	1	1	2	#DIV/0!	2	0	2
Rcsd1	chr1	165671880	165678768	6888	6	6	protein_coding	0	0	0	0	15	21269	0
Ctla4	chr1	60910895	60917783	6888	6	6	protein_coding	0	1	0	1.7	6	3608646	2
Camk2g	chr14	20783382	20790206	6824	6	6	protein_coding	0	1	1	0	35	4586754	0
Rmnd5b	chr11	51633402	51640218	6816	6	6	protein_coding	1	1	1	1	2	294578	0
Gm49502,Srebf2	chr15	82184574	82191360	6786	6	6	TEC, protein_coding	0	0	0	0.7	15	148497	0
Ifngr2	chr16	91544276	91551047	6771	6	6	protein_coding	1	2	1	1	4	73077	0
Tmem242	chr17	5437931	5444702	6771	6	6	protein_coding	0	1	1	1.3	36	22761399	2
Lmnb1	chr18	56706616	56713379	6763	6	6	protein_coding	1	1	0	1	4	4116944	0
Acsl5	chr19	55250756	55257385	6629	6	6	protein_coding	0	0	0	1	25	1349718	0
Sdccag8	chr1	176991807	176998203	6396	6	6	protein_coding	0	1	1	0.5	10	4841054	1
	chr1	180700009	180706404	6395	6	6	intergenic	0	1	1	#DIV/0!	28	1132853	1
Gm26558;Gorasp2	chr2	70658134	70664519	6385	6	6	protein_coding	0	0	0	0.7	29	1725841	0
Rnf216	chr5	142995925	143002288	6363	6	6	protein_coding	0	0	0	0	28	66032	1
	chr6	100009796	100016158	6362	6	6	intergenic	0	1	1	#DIV/0!	12	605692	0
St8sia1	chr6	142944825	142951187	6362	6	6	protein_coding	1	1	1	0	15	8011377	1
1600014C10Rik,D530033B14Rik	chr7	38185748	38192109	6361	6	6	protein_coding, antisense	1	1	0	0.3	10	7023726	0
Sik3	chr9	46148990	46155330	6340	6	6	protein_coding	1	1	1	0	2	1165341	2
	chr11	87748532	87754861	6329	6	6	intergenic	0	0	0	#DIV/0!	32	0	0
Otulinl	chr15	27666478	27672779	6301	6	6	protein_coding	1	1	1	0	29	21063145	2
Zbed4	chr15	88752377	88758678	6301	6	6	protein_coding	0	0	0	0.5	28	2405169	1
Nr3c1	chr18	39514954	39521233	6279	6	6	protein_coding	0	1	1	1	1	21309090	2
Tcf4	chr18	69567397	69573676	6279	6	6	protein_coding	0	0	0	0	1	8670337	1
Coq2,Gm15777	chr5	100670335	100676209	5874	6	6	protein_coding, antisense	0	0	0	1.4	25	3070344	0
Osbpl9	chr4	109115746	109121619	5873	6	6	protein_coding	0	1	2	0.3	6	6098242	0
Lrrc61	chr6	48551185	48557058	5873	6	6	protein_coding	0	0	0	1.2	29	166068	0
Iffo2	chr4	139597120	139602992	5872	6	6	protein_coding	0	1	1	0	27	1340886	0
H6pd	chr4	150005847	150011719	5872	6	6	protein_coding	1	1	1	1	5	4972295	2
Leng1;Tmc4,Gm15929	chr7	3662699	3668570	5871	6	6	protein_coding, antisense	0	1	0	2.5	0	982583	0
Gm40608;Gm33619	chr10	21185146	21190998	5852	6	6	lincRNA	0	1	1	2	5	31456	2
Cldn10	chr14	118791311	118797161	5850	6	6	protein_coding	1	1	0	0	1	39253044	3
Slmap	chr14	26527881	26533730	5849	6	6	protein_coding	0	1	1	1	0	5021131	0
Erbin	chr13	103913070	103918913	5843	6	6	protein_coding	0	0	0	0	16	8058715	0
Rab11fip4	chr11	79653820	79659662	5842	6	6	protein_coding	0	1	1	0	26	3404842	2
Gm10384	chr15	36875943	36881760	5817	6	6	lincRNA	0	0	0	1	18	29897053	0
	chr15	57972890	57978706	5816	6	6	intergenic	0	0	0	#DIV/0!	23	8800107	1
Gm31814,AC169509.1	chr16	24256448	24262253	5805	6	6	sense_intronic, transcribed_processed_pseudogene	1	1	0	0	3	13411348	1
Gtf3a;Mtif3	chr5	146946267	146951651	5384	6	6	protein_coding	0	0	0	1.3	3	2005043	0
	chr4	143096547	143101930	5383	6	6	intergenic	0	0	0	#DIV/0!	21	1893669	0
Plxnc1	chr10	94827596	94832961	5365	6	6	protein_coding	0	0	0	1	2	14146854	0
Xpo7	chr14	70746632	70751993	5361	6	6	protein_coding	0	0	0	0	7	2354609	0
Deptor	chr15	55197447	55202779	5332	6	6	protein_coding	0	0	0	0	29	11576034	0
Asap1	chr15	64183462	64188794	5332	6	6	protein_coding	0	0	0	0	2	2590019	1
Mcat	chr15	83552422	83557754	5332	6	6	protein_coding	0	0	0	1.3	32	1516345	0
Rsu1	chr2	13229719	13234631	4912	6	6	protein_coding	0	0	0	0	32	2010176	0
	chr3	37893513	37898415	4902	6	6	intergenic	0	0	0	#DIV/0!	8	31057566	0
Cd164	chr10	41519459	41524336	4877	6	6	protein_coding	0	0	0	2	2	18433260	1
Zfp654	chr16	64799303	64804139	4836	6	6	protein_coding	0	0	0	0	16	13735659	0
	chr19	44278403	44283137	4734	6	6	intergenic	0	1	0	#DIV/0!	11	0	1
	chr2	174597784	174602204	4420	6	6	intergenic	0	1	0	#DIV/0!	0	7964644	0
Neu3	chr7	99819125	99823529	4404	6	6	protein_coding	1	1	0	1	24	64699	1
Mast4	chr13	103237220	103241603	4383	6	6	protein_coding	0	0	0	0	19	8736025	0
Tmem132c	chr5	127482350	127486266	3916	6	6	protein_coding	0	0	0	0	0	3247983	0
	chr14	61968783	61972683	3900	6	6	intergenic	0	0	0	#DIV/0!	2	1226673	0
Mrpl45	chr11	97312443	97316337	3894	6	6	protein_coding	0	0	0	1	19	660646	1
Rsrc2	chr5	123746386	123749323	2937	6	6	protein_coding	0	0	0	0.7	6	463568	0
Emc3;Fancd2	chr6	113529977	113532913	2936	6	6	protein_coding	0	0	0	0.7	25	4689664	0
Med6	chr12	81593461	81596382	2921	6	6	protein_coding	0	0	0	1	19	5291431	1
Pced1b	chr15	97370498	97373406	2908	6	6	protein_coding	0	0	0	0	23	344387	2
	chr3	135210042	135212493	2451	6	6	intergenic	0	0	0	#DIV/0!	11	4258885	0
Ftx	chrX	103609554	103621608	12054	6	5	lincRNA	0	0	0	0.6	6	55460645	2
Gm23058,Lims1	chr10	58345804	58357021	11217	6	5	snRNA, protein_coding	0	1	0	0.5	4	1600575	3
Gm23421,Msh5;Clic1	chr17	35043754	35054878	11124	6	5	snRNA, protein_coding	1	1	0	2.2	23	831259	0
Tm6sf1;Hdgfl3	chr7	81881115	81891880	10765	6	5	protein_coding	0	1	0	1	41	1761548	1
	chr15	78722785	78733448	10663	6	5	intergenic	0	1	1	#DIV/0!	38	872431	2
Mcph1;Angpt2	chr8	18736369	18746616	10247	6	5	protein_coding	0	0	0	0.5	36	4723307	2
Irf2,Gm16675	chr8	46737312	46746096	8784	6	5	protein_coding, bidirectional_promoter_lncRNA	0	0	0	1	41	32724250	0
Mbnl2	chr14	120273134	120281908	8774	6	5	protein_coding	0	0	0	1	3	40734867	1
2610037D02Rik	chr15	96276995	96285720	8725	6	5	lincRNA	0	1	1	1	34	1432073	1
Zfp507,E130304I02Rik	chr7	35797862	35806181	8319	6	5	protein_coding, antisense	0	0	0	1.3	37	4635840	0
Nrp1	chr8	128477814	128486110	8296	6	5	protein_coding	1	1	1	1	32	1621112	1
Slc9a9	chr9	95111549	95119839	8290	6	5	protein_coding	0	0	0	0	38	15766308	0
Pabpc1	chr15	36605960	36614200	8240	6	5	protein_coding	0	0	0	1	12	30002627	0
Adamts17	chr7	66977382	66985211	7829	6	5	protein_coding	0	1	1	0	3	427141	3
Zbtb2,Gm21781	chr10	4386111	4393914	7803	6	5	protein_coding, lincRNA	0	0	0	1	27	9573218	0
Tbc1d22a	chr15	86357916	86365187	7271	6	5	protein_coding	1	1	1	0	0	10708	2
Gm44668,Mef2a	chr7	67367860	67374711	6851	6	5	TEC, protein_coding	0	0	0	0.4	3	37641	0
Nfatc1	chr18	80606173	80612935	6762	6	5	protein_coding	0	1	1	0.8	2	4245321	1
	chr10	93119211	93125551	6340	6	5	intergenic	0	1	0	#DIV/0!	31	12438469	0
	chr17	86875831	86882119	6288	6	5	intergenic	0	1	1	#DIV/0!	0	2688456	1
Cycs,5430402O13Rik	chr6	50562059	50567932	5873	6	5	protein_coding, antisense	0	0	0	1.8	34	1819721	0
Nrp1,Mir1903	chr8	128357768	128363624	5856	6	5	protein_coding, miRNA	0	0	0	1.6	8	1501066	1
Mbd2	chr18	70607852	70613165	5313	6	5	protein_coding	0	1	1	0	30	9710792	1
Tcf12	chr9	71859625	71864501	4876	6	5	protein_coding	0	0	0	0	1	509422	0
	chr9	56073556	56077458	3902	6	5	intergenic	0	1	0	#DIV/0!	2	1560043	0
5830428M24Rik	chr12	69472709	69476605	3896	6	5	processed_transcript	1	1	0	1.7	4	14081793	0
Pde10a,Gm15425	chr17	8560391	8564261	3870	6	5	protein_coding, processed_pseudogene	0	0	0	0.2	17	19641840	1
Gm31814,AC169509.1	chr16	24220173	24224042	3869	6	5	sense_intronic, transcribed_processed_pseudogene	1	1	0	0	3	13375073	2
	chr1	191517604	191521048	3444	6	5	intergenic	1	1	0	#DIV/0!	22	9643091	1
Kmt2a	chr9	44864531	44867945	3414	6	5	protein_coding	0	1	1	0	4	110074	0
Map3k13,Gm49607	chr16	21834189	21837575	3386	6	5	protein_coding, lincRNA	0	1	1	1	17	10989089	2
Exd2	chr12	80461918	80463379	1461	6	5	protein_coding	0	0	0	1	2	6424434	0
	chrY	90734392	90747627	13235	5	5	intergenic	0	0	0	#DIV/0!	0		0
Ubxn11;Sh3bgrl3	chr4	134117735	134128011	10276	5	5	protein_coding	1	1	0	1.9	42	0	0
Abl1	chr2	31772617	31781950	9333	5	5	protein_coding	1	1	1	0.7	41	247760	1
Mknk2;Mob3a,Gm26541	chr10	80676728	80685507	8779	5	5	protein_coding, lincRNA	1	1	1	1.3	35	0	1
Dpagt1;H2afx,Gm48853,Gm44335	chr9	44326658	44335436	8778	5	5	protein_coding, antisense, miRNA	0	0	0	2.6	7	84573	0
Msra	chr14	64377232	64386006	8774	5	5	protein_coding	1	1	1	0	47	3635122	2
Psma6	chr12	55383443	55392208	8765	5	5	protein_coding	1	1	1	1	32	0	3
Gm42983,Tapt1,Gm42982;Gm42984	chr5	44219738	44228058	8320	5	5	TEC, protein_coding, antisense	1	1	0	1.3	18	0	4
Golgb1	chr16	36924458	36932680	8222	5	5	protein_coding	1	1	1	3	2	12901499	1
Mri1;Ccdc130	chr8	84252623	84260430	7807	5	5	protein_coding	0	0	0	1.9	3	21360822	0
	chr18	5143704	5151432	7728	5	5	intergenic	0	1	1	#DIV/0!	19	55678891	1
Ptpn14	chr1	189780845	189788225	7380	5	5	protein_coding	1	1	1	0.5	28	7906332	4
Gm37506,Tmem131	chr1	36870317	36877697	7380	5	5	TEC, protein_coding	0	0	0	0.5	20	27648732	0
Nfkb1	chr3	135603222	135610086	6864	5	5	protein_coding	1	1	1	1.1	29	4652065	1
Eps15	chr4	109276746	109283597	6851	5	5	protein_coding	0	0	0	1	28	6259242	0
Elavl1	chr8	4310857	4317688	6831	5	5	protein_coding	0	0	0	1	32	9668095	0
Gm33370;Gm8013	chr5	96915772	96922135	6363	5	5	lincRNA	0	1	1	1.5	2	6824418	0
Pum1	chr4	130700031	130706393	6362	5	5	protein_coding	0	0	0	0.2	29	1114375	0
Slc44a2,Gm39302	chr9	21320507	21326846	6339	5	5	protein_coding, lincRNA	1	1	1	0.8	23	0	0
Olfr56;Ifi47,Gm12188	chr11	49085428	49091756	6328	5	5	protein_coding, processed_pseudogene	2	2	0	0.6	18	2685820	1
	chr16	37681898	37688185	6287	5	5	intergenic	0	0	0	#DIV/0!	0	12145994	0
	chrX	167103097	167109365	6268	5	5	intergenic	1	1	1	#DIV/0!	1	118954188	1
Gata1	chrX	7963030	7969298	6268	5	5	protein_coding	0	0	0	1.3	3	40157775	0
Pdcd4	chr19	53887261	53893415	6154	5	5	protein_coding	1	1	0	1	1	0	2
Arpc2	chr1	74244084	74249988	5904	5	5	protein_coding	0	1	1	0.7	25	9709535	1
Tent5c	chr3	100475360	100481243	5883	5	5	protein_coding	0	1	1	0	8	783437	0
	chr5	100583213	100589087	5874	5	5	intergenic	0	1	1	#DIV/0!	28	3157466	0
Capzb	chr4	139240864	139246737	5873	5	5	protein_coding	0	1	1	0	20	1697141	0
Bach2,Bach2os	chr4	32556547	32562419	5872	5	5	protein_coding, antisense	1	1	0	1	31	21397987	1
Gm20388	chr8	121017891	121023746	5855	5	5	protein_coding	1	1	1	0	23	472168	1
Gm30346,Syde1	chr10	78588919	78594772	5853	5	5	TEC, protein_coding	1	1	1	2.5	23	2081622	2
	chr12	25782206	25788049	5843	5	5	intergenic	0	0	0	#DIV/0!	3	8040876	0
Nup153	chr13	46719069	46724912	5843	5	5	protein_coding	0	0	0	0	25	2116633	0
Bicral	chr17	46826498	46832302	5804	5	5	protein_coding	0	1	1	1.7	32	671228	0
AC141471.5	chr18	35915384	35921181	5797	5	5	lincRNA	0	1	1	1	2	24909142	0
Araf	chrX	20845534	20851319	5785	5	5	protein_coding	0	0	0	1.2	4	27275754	1
Irs1	chr1	82280898	82286310	5412	5	5	protein_coding	0	0	0	0	23	3444776	0
Ppp6c,Gm13511	chr2	39213649	39219052	5403	5	5	protein_coding, processed_pseudogene	0	0	0	0.2	2	3705701	0
Foxp1;Gm20696	chr6	99260061	99265445	5384	5	5	protein_coding	1	1	1	0.3	4	99011	0
Mtfr1l	chr4	134530756	134536139	5383	5	5	protein_coding	0	0	0	1.4	32	405752	0
Cdk5rap2	chr4	70326966	70332349	5383	5	5	protein_coding	0	1	0	0	0	6920994	2
Uvrag	chr7	98990216	98995598	5382	5	5	protein_coding	0	1	1	0.2	24	892630	2
	chr9	32590975	32596339	5364	5	5	intergenic	1	1	0	#DIV/0!	9	0	2
Cacna1d	chr14	30102777	30108139	5362	5	5	protein_coding	0	1	0	0.6	1	1446722	1
A730061H03Rik;Dcaf11	chr14	55556489	55561851	5362	5	5	protein_coding	0	0	0	1.6	2	1320282	0
Pvt1	chr15	62150109	62155441	5332	5	5	lincRNA	0	0	0	0	4	4623372	0
	chr16	51751122	51756443	5321	5	5	intergenic	0	0	0	#DIV/0!	1	1891875	0
	chr18	38345528	38350842	5314	5	5	intergenic	0	0	0	#DIV/0!	25	22479481	1
	chrX	12568023	12573326	5303	5	5	intergenic	0	0	0	#DIV/0!	2	35553747	1
Cfap43;Itprip,Gm22240	chr19	47914865	47920073	5208	5	5	protein_coding, miRNA	0	1	1	1	19	1385495	0
Tex26	chr5	149456651	149461546	4895	5	5	protein_coding	0	0	0	0.8	15	80596	0
Ostm1	chr10	42585066	42589943	4877	5	5	protein_coding	0	0	0	0	24	17367653	0
Pik3ip1	chr11	3333852	3338720	4868	5	5	protein_coding	1	1	0	0.6	22	0	1
Mib1	chr18	10815006	10819836	4830	5	5	protein_coding	0	0	0	1	7	50010487	0
Rbmx,Snord61	chrX	57390398	57395219	4821	5	5	protein_coding, snoRNA	0	0	0	1.4	10	9241489	1
	chr1	138344746	138349174	4428	5	5	intergenic	0	0	0	#DIV/0!	1	2203744	1
Stk4	chr2	164083379	164087800	4421	5	5	protein_coding	1	1	0	1	29	0	1
Kcnb1	chr2	167098301	167102721	4420	5	5	protein_coding	0	0	0	2.3	11	465161	1
Smc2,Smc2os	chr4	52437852	52442257	4405	5	5	protein_coding, antisense	0	0	0	1.6	6	10942694	0
	chr5	107013594	107017999	4405	5	5	intergenic	0	1	1	#DIV/0!	18	670080	0
Dbf4;Slc25a40	chr5	8419482	8423887	4405	5	5	protein_coding	0	0	0	1.1	27	15008242	0
	chr4	7142027	7146431	4404	5	5	intergenic	0	0	0	#DIV/0!	7	3999824	0
Akap13	chr7	75700504	75704908	4404	5	5	protein_coding	0	0	0	1	30	2080827	1
Usp15,Gm27920,Gm4129	chr10	123193707	123198096	4389	5	5	protein_coding, miRNA, bidirectional_promoter_lncRNA	0	1	1	0.9	5	5544910	0
Ilvbl	chr10	78576727	78581116	4389	5	5	protein_coding	1	1	0	1.4	18	2095278	2
Nup50	chr15	84921240	84925602	4362	5	5	protein_coding	0	0	0	1.5	15	1241441	0
Dirc2	chr16	35745735	35750088	4353	5	5	protein_coding	1	1	1	0	5	14084091	1
Map3k2	chr18	32162693	32167040	4347	5	5	protein_coding	0	1	1	1	4	28663283	0
Gm24038	chrX	48230074	48234414	4340	5	5	snRNA	0	0	0	1	2	81165	1
Prdx4	chrX	155335319	155339658	4339	5	5	protein_coding	0	0	0	1	1	107186410	0
Sav1	chr12	69985896	69989791	3895	5	5	protein_coding	0	0	0	1	21	14594980	0
	chr12	77176354	77180249	3895	5	5	intergenic	0	1	1	#DIV/0!	13	9707564	1
Mndal;Ifi211	chr1	173910906	173914350	3444	5	5	protein_coding	0	0	0	0.5	14	1988211	0
	chr1	39732771	39736215	3444	5	5	intergenic	0	0	0	#DIV/0!	3	24790214	0
Chmp4b	chr2	154654503	154657942	3439	5	5	protein_coding	0	0	0	0.5	25	1822755	0
	chr3	95519425	95522857	3432	5	5	intergenic	0	1	1	#DIV/0!	13	141033	0
Fam193a	chr5	34401881	34405307	3426	5	5	protein_coding	0	0	0	0	3	191496	0
Lrguk	chr6	34110475	34113901	3426	5	5	protein_coding	0	0	0	0	15	7416743	0
Gm44428,2010013B24Rik	chr6	145301204	145304629	3425	5	5	TEC, lincRNA	0	1	0	1	3	10367756	0
	chr10	97311411	97314825	3414	5	5	intergenic	0	0	0	#DIV/0!	26	16630669	1
Dcps	chr9	35173060	35176473	3413	5	5	protein_coding	0	0	0	1	5	2053116	0
Ttll5,Gm26531	chr12	85971129	85974538	3409	5	5	protein_coding, antisense	0	1	1	0	26	913275	1
Stx8	chr11	68197671	68201079	3408	5	5	protein_coding	1	1	0	0	21	0	1
Ext1	chr15	53144221	53147614	3393	5	5	protein_coding	0	0	0	0	16	13631199	0
4833413E03Rik	chr17	31556619	31560005	3386	5	5	lincRNA	0	0	0	3	12	2557926	0
	chr1	43308624	43311576	2952	5	5	intergenic	0	0	0	#DIV/0!	6	21214853	1
	chr3	115640744	115643686	2942	5	5	intergenic	0	0	0	#DIV/0!	9	8546148	0
	chr5	64149121	64152058	2937	5	5	intergenic	0	0	0	#DIV/0!	0	1696833	0
Art2b	chr7	101582637	101585573	2936	5	5	protein_coding	0	0	0	1	0	1670677	0
Aldh16a1	chr7	45151229	45154165	2936	5	5	protein_coding	0	0	0	0	0	13575409	1
Casp3	chr8	46617266	46620194	2928	5	5	protein_coding	0	0	0	1	6	32604204	0
Hsf2,4930467K11Rik	chr10	57484541	57487467	2926	5	5	protein_coding, lincRNA	0	0	0	1.3	18	2470129	0
Dnmt3a	chr12	3855399	3858321	2922	5	5	protein_coding	1	1	1	0	14	13865380	0
Gm28047;Atf7	chr15	102623286	102626195	2909	5	5	protein_coding	0	0	0	0.9	4	4773213	0
Zc3h11a;Zc3h11a;Gm38394;Zbed6	chr1	133659925	133662385	2460	5	5	protein_coding	0	0	0	1	4	396397	0
Tpk1	chr6	43586396	43588843	2447	5	5	protein_coding	0	0	0	0	10	2023544	0
Cradd	chr10	95282613	95285051	2438	5	5	protein_coding	0	0	0	0	9	14601871	0
Sec24c	chr14	20672245	20674682	2437	5	5	protein_coding	0	0	0	1	15	4475617	0
Dnm3	chr1	162185571	162187539	1968	5	5	protein_coding	0	0	0	0	11	3512498	0
	chr4	106908724	106910682	1958	5	5	intergenic	0	1	0	#DIV/0!	2	3891220	0
Ttc33,Gm15938	chr15	5184718	5186172	1454	5	5	protein_coding, antisense	0	0	0	1	0	1387808	1
Brd4	chr17	32269040	32280647	11607	6	4	protein_coding	0	0	0	0.2	27	1837284	0
Mef2d	chr3	88137735	88147540	9805	6	4	protein_coding	2	2	0	1	37	0	0
Gm43545,Nudt9,Mir5619	chr5	104042639	104051449	8810	6	4	TEC, protein_coding, miRNA	0	0	0	1.3	30	278800	0
	chr14	73393439	73400264	6825	6	4	intergenic	0	1	1	#DIV/0!	14	268196	0
Mapkap1	chr2	34480546	34486440	5894	6	4	protein_coding	0	1	1	0.1	27	471735	0
Pitpna;Inpp5k	chr11	75628371	75632752	4381	6	4	protein_coding	0	1	0	1	25	86057	0
	chr2	93163459	93175248	11789	5	4	intergenic	0	1	1	#DIV/0!	2	1159	2
Frs2	chr10	117113165	117122431	9266	5	4	protein_coding	1	1	0	0	11	11620575	1
Gm38346,Fli1,Gm27201	chr9	32501249	32510026	8777	5	4	TEC, protein_coding, antisense	1	1	1	0.5	46	0	0
Dnajb4;Fubp1	chr3	152204548	152212883	8335	5	4	protein_coding	0	1	0	0.9	39	21253391	2
St8sia1	chr6	142911058	142919377	8319	5	4	protein_coding	1	1	1	0.5	37	7977610	2
Nisch	chr14	31192697	31200983	8286	5	4	protein_coding	0	0	0	0.1	43	353878	0
AC132455.2	chr17	84154318	84162540	8222	5	4	lincRNA	1	1	1	1	1	14841	0
Slc26a2	chr18	61185308	61193036	7728	5	4	protein_coding	0	0	0	1	10	288248	1
Prkar2b	chr12	32005204	32012508	7304	5	4	protein_coding	0	1	1	0	30	14263874	0
	chr2	19005617	19012003	6386	5	4	intergenic	1	1	0	#DIV/0!	39	7786074	1
Tmem131l	chr3	83984340	83990713	6373	5	4	protein_coding	0	1	1	0	8	4142610	0
Rilpl2	chr5	124475176	124481538	6362	5	4	protein_coding	1	1	0	1	33	240809	0
Olfr647-ps1	chr7	104166740	104172612	5872	5	4	unprocessed_pseudogene	0	1	1	1	0	4254780	0
Maml3	chr3	52027412	52032805	5393	5	4	protein_coding	0	0	0	0	22	16923176	0
Mef2a	chr7	67358074	67363456	5382	5	4	protein_coding	0	0	0	0	0	48896	0
Dglucy	chr12	100777591	100782947	5356	5	4	protein_coding	0	1	1	1	32	6334317	0
Rftn1	chr17	50092603	50097924	5321	5	4	protein_coding	1	1	1	0.3	8	1707784	2
Gnb4,Gm37640	chr3	32613033	32617936	4903	5	4	protein_coding, antisense	0	0	0	1	15	36338045	0
	chr4	62475643	62480048	4405	5	4	intergenic	0	1	1	#DIV/0!	7	904903	1
Gramd1a,G630030J09Rik;Gm10640	chr7	31151272	31155676	4404	5	4	protein_coding, antisense	1	1	0	1	19	0	1
Btg1	chr10	96619864	96624253	4389	5	4	protein_coding	1	1	1	1	31	15939122	2
Il20rb	chr9	100456147	100460535	4388	5	4	protein_coding	1	1	0	1	22	10425612	2
Crebbp	chr16	4100137	4104490	4353	5	4	protein_coding	0	0	0	0.7	23	6559535	0
Ccdc18	chr5	108158415	108162331	3916	5	4	protein_coding	0	0	0	1.3	7	408150	0
Prag1	chr8	36132284	36136188	3904	5	4	protein_coding	0	0	0	0	23	22119222	0
	chr2	167923990	167927429	3439	5	4	intergenic	0	1	1	#DIV/0!	13	1290850	0
Slc25a51	chr4	45407190	45410616	3426	5	4	protein_coding	0	1	1	1.2	19	17974335	0
	chr16	88301215	88304601	3386	5	4	intergenic	0	0	0	#DIV/0!	6	570454	0
Sgo1	chr17	53685658	53689044	3386	5	4	protein_coding	0	0	0	1.7	2	1214974	0
	chr18	55132409	55135790	3381	5	4	intergenic	0	0	0	#DIV/0!	19	5694533	0
Samsn1	chr16	75927765	75930184	2419	5	4	protein_coding	0	0	0	0	3	2609614	0
Mgat5	chr1	127350030	127360362	10332	4	4	protein_coding	0	1	1	0	0	1228872	0
Aff1	chr5	103751416	103759248	7832	4	4	protein_coding	1	2	1	0.8	30	0	2
Igsf8	chr1	172306987	172313875	6888	4	4	protein_coding	0	1	1	1	31	384292	0
Tspan5	chr3	138856029	138862402	6373	4	4	protein_coding	0	0	0	0.1	30	7904872	1
Gm37240;Fbxw7	chr3	84970722	84977095	6373	4	4	protein_coding	0	0	0	0.7	7	3156228	0
	chr7	125596544	125602905	6361	4	4	intergenic	0	1	1	#DIV/0!	20	26751	1
Senp6	chr9	80074992	80081332	6340	4	4	protein_coding	0	1	0	0	3	7664300	1
Tcf4	chr18	69589616	69595896	6280	4	4	protein_coding	0	0	0	0.2	4	8692556	0
	chr18	67253664	67259943	6279	4	4	intergenic	0	1	1	#DIV/0!	9	6356604	0
Ncoa2	chr1	13305996	13311900	5904	4	4	protein_coding	0	1	1	0	30	51214529	2
Fam168b	chr1	34830487	34836391	5904	4	4	protein_coding	0	1	1	0	2	29690038	1
Cdk6	chr5	3340959	3346832	5873	4	4	protein_coding	0	0	0	1.6	13	20085297	0
6030445D17Rik	chr4	136457863	136463735	5872	4	4	protein_coding	0	0	0	1	22	267119	0
Gm39323	chr9	44012614	44018466	5852	4	4	lincRNA	1	1	0	2	4	0	1
Rbm7	chr9	48487251	48493103	5852	4	4	protein_coding	0	0	0	1.3	2	3503602	0
Gm33682	chr12	108761687	108767529	5842	4	4	lincRNA	1	1	0	2	30	1599510	1
	chr3	68780225	68785618	5393	4	4	intergenic	1	1	1	#DIV/0!	30	170363	1
Fbxl18	chr5	142889225	142894609	5384	4	4	protein_coding	0	1	1	0	29	11617	1
Hnrnpl,Gm44702	chr7	28805468	28810851	5383	4	4	protein_coding, antisense	0	0	0	1.4	17	0	0
	chr9	61162627	61167992	5365	4	4	intergenic	0	1	1	#DIV/0!	1	3388443	0
Trio	chr15	27792017	27797349	5332	4	4	protein_coding	1	1	1	0	9	21188684	0
	chr3	21931472	21936375	4903	4	4	intergenic	0	1	1	#DIV/0!	23	47019606	2
	chr8	83770487	83775367	4880	4	4	intergenic	0	1	1	#DIV/0!	6	21845885	0
Gm49325;Ube2g2	chr10	77620851	77625728	4877	4	4	protein_coding	0	1	1	0.8	27	3050666	0
1700108F19Rik	chr14	76683183	76688057	4874	4	4	processed_transcript	0	1	1	1	3	2554799	0
Alg14	chr3	121289401	121293814	4413	4	4	protein_coding	0	0	0	1	28	9640856	1
Prune1;Mindy1	chr3	95280183	95284596	4413	4	4	protein_coding	0	1	0	1.8	25	379294	0
Rnf144a	chr12	26320711	26325093	4382	4	4	protein_coding	0	0	0	0.7	3	8579381	0
Larp4,2310068J16Rik	chr15	99972414	99976777	4363	4	4	protein_coding, antisense	0	0	0	0.9	22	2122341	0
Ino80d	chr1	63049125	63053061	3936	4	4	protein_coding	0	0	0	0.3	16	1473368	0
Dlgap4	chr2	156727323	156731253	3930	4	4	protein_coding	0	0	0	0	24	1974962	0
	chr3	144257110	144261032	3922	4	4	intergenic	0	1	1	#DIV/0!	2	13305953	1
Gm15411	chr5	149014679	149018594	3915	4	4	processed_transcript	1	1	1	1	18	34456	0
Gm20388;Ankrd11	chr8	123031343	123035247	3904	4	4	protein_coding	1	1	1	0	7	317021	3
Slit3	chr11	35324223	35328118	3895	4	4	protein_coding	1	1	0	0	15	1244725	2
Zfand3	chr17	30044722	30048591	3869	4	4	protein_coding	0	0	0	0	22	1820333	0
Hdlbp	chr1	93464541	93467985	3444	4	4	protein_coding	0	0	0	0	16	2267821	1
Wdr38;Rpl35;Arpc5l	chr2	39005384	39008823	3439	4	4	protein_coding	0	1	1	1	3	3497436	0
Fus,Gm26690	chr7	127980025	127983450	3425	4	4	protein_coding, lincRNA	0	0	0	1.5	9	389922	0
Zfhx3	chr8	108886914	108890330	3416	4	4	protein_coding	1	1	1	0	23	1720452	1
Cd3e,Gm48719	chr9	44996683	45000097	3414	4	4	protein_coding, antisense	0	1	1	1	4	13034	2
Gm30363	chr14	21467262	21470674	3412	4	4	processed_transcript	0	0	0	0.5	20	5270634	1
Prlr	chr15	10231990	10235383	3393	4	4	protein_coding	0	0	0	0	0	3628657	0
Ptger4	chr15	5238036	5241429	3393	4	4	protein_coding	0	1	1	0	0	1332551	2
Tgif1	chr17	70849036	70852422	3386	4	4	protein_coding	0	0	0	0.9	18	9101091	0
Pdia3	chr2	121416685	121419632	2947	4	4	protein_coding	0	0	0	0	15	911961	0
Nup214	chr2	32046210	32049157	2947	4	4	protein_coding	1	1	0	0.3	23	0	2
Gm20388;Galnt2	chr8	124269377	124272305	2928	4	4	protein_coding	1	1	1	0	14	1555055	0
Gm36948,Mns1,Gm27231	chr9	72438948	72441874	2926	4	4	TEC, protein_coding, antisense	0	1	0	0.8	23	28256	1
2010111I01Rik	chr13	63110852	63113287	2435	4	4	protein_coding	0	0	0	0	4	10571722	0
4930503L19Rik;Stard6	chr18	70470187	70472602	2415	4	4	protein_coding	0	0	0	1.2	18	9573127	0
AC125381.1	chr19	33100578	33102945	2367	4	4	lincRNA	0	1	0	2	2	7910359	0
Pbx3	chr2	34229548	34231513	1965	4	4	protein_coding	0	0	0	0	15	403559	0
Ptprj,4933423P22Rik	chr2	90487949	90489914	1965	4	4	protein_coding, antisense	0	1	1	0.5	0	2686493	0
	chr4	133908777	133910735	1958	4	4	intergenic	0	1	0	#DIV/0!	17	203010	0
	chr8	128267002	128268954	1952	4	4	intergenic	0	0	0	#DIV/0!	5	1410300	0
Gm20388	chr8	122711221	122713172	1951	4	4	protein_coding	1	1	0	0	0	0	0
Fhit	chr14	10452057	10454007	1950	4	4	protein_coding	0	1	1	0.1	0	5715499	1
Celsr1	chr15	86027345	86029284	1939	4	4	protein_coding	0	1	1	0	0	137759	1
Pfkfb3,Gm10851	chr2	11530694	11532167	1473	4	4	protein_coding, antisense	0	0	0	0.3	14	311151	0
Trib1	chr15	59652405	59653859	1454	4	4	protein_coding	0	0	0	0.5	1	7124954	0
Gm20388;Zfpm1	chr8	122289596	122290572	976	4	4	protein_coding	0	1	1	0	5	172949	0
Aff1	chr5	103820918	103826792	5874	6	3	protein_coding	0	1	1	0.7	27	57079	1
Jak1	chr4	101248275	101256594	8319	5	3	protein_coding	0	1	1	0	41	59402	1
Gm20388	chr8	124072228	124079548	7320	5	3	protein_coding	1	1	1	0	29	1357906	2
Camk4	chr18	33149532	33156294	6762	5	3	protein_coding	0	0	0	0	2	27674029	0
	chr18	55251718	55257998	6280	5	3	intergenic	0	0	0	#DIV/0!	15	5572325	0
Bicd2	chr13	49343098	49348941	5843	5	3	protein_coding	0	1	1	0	4	470000	1
Egln1	chr8	124943781	124949149	5368	5	3	protein_coding	0	0	0	1	15	1633619	0
Plac8	chr5	100569509	100574403	4894	5	3	protein_coding	0	0	0	1	31	3172150	1
Etv6	chr6	134114890	134122720	7830	4	3	protein_coding	1	1	0	0	28	792980	0
Ccdc88c	chr12	101022012	101029802	7790	4	3	protein_coding	0	1	1	1.7	36	6087462	1
Ppp2r5c	chr12	110490649	110498439	7790	4	3	protein_coding	1	1	0	0	18	0	2
Gm20388;Gse1	chr8	120413757	120421077	7320	4	3	protein_coding	0	1	1	0	25	111654	2
Cux1	chr5	136463739	136470591	6852	4	3	protein_coding	1	1	1	0	38	146295	3
	chr6	51741472	51748324	6852	4	3	intergenic	0	0	0	#DIV/0!	4	1140844	0
Zfp217	chr2	170143185	170149079	5894	4	3	protein_coding	0	1	1	1	0	3510045	1
	chr15	36446976	36452792	5816	4	3	intergenic	0	1	1	#DIV/0!	9	29843643	1
Rlim	chrX	103978879	103984665	5786	4	3	protein_coding	0	0	0	2	29	55829970	0
Gm5103	chr3	51373909	51378812	4903	4	3	lincRNA	0	0	0	1	13	17577169	2
	chr8	35199733	35204613	4880	4	3	intergenic	1	1	1	#DIV/0!	16	21186671	0
	chrX	12001981	12006803	4822	4	3	intergenic	0	1	1	#DIV/0!	0	36120270	0
Gripap1	chrX	7787047	7791868	4821	4	3	protein_coding	0	0	0	1	18	40335205	1
Cd101	chr3	100996005	100999927	3922	4	3	protein_coding	0	1	0	0	18	264753	1
Usp1	chr4	98921359	98925274	3915	4	3	protein_coding	0	0	0	1	22	2241693	0
Sufu	chr19	46468991	46472779	3788	4	3	protein_coding	1	1	0	0	24	27319	1
Evi5	chr5	107748257	107751683	3426	4	3	protein_coding	1	1	1	1	23	0	0
Irs2	chr8	10989018	10992434	3416	4	3	protein_coding	0	1	1	0	4	2993349	0
Ptk2b	chr14	66229510	66232922	3412	4	3	protein_coding	1	1	1	0	15	5487400	0
Nr4a2	chr2	57115054	57117510	2456	4	3	protein_coding	0	0	0	0	0	15272850	0
	chr7	115347231	115349677	2446	4	3	intergenic	0	0	0	#DIV/0!	4	10279979	0
Gfod1	chr13	43235133	43237081	1948	4	3	protein_coding	0	1	1	0	6	5604464	0
	chr13	43831127	43833075	1948	4	3	intergenic	0	1	1	#DIV/0!	2	5008470	1
Thoc3	chr13	54468452	54469913	1461	4	3	protein_coding	0	0	0	1	4	2698613	0
	chrY	7028694	7038008	9314	3	3	intergenic	0	0	0	#DIV/0!	0		0
Eif2s3y	chrY	1006264	1015088	8824	3	3	protein_coding	0	0	0	2.2	0		0
	chrY	6888991	6897815	8824	3	3	intergenic	0	0	0	#DIV/0!	0		0
Gm11690	chr11	114226729	114234518	7789	3	3	lincRNA	1	1	0	0	1	1168689	2
	chr19	34168650	34175752	7102	3	3	intergenic	0	1	1	#DIV/0!	33	6837552	0
Cnn3	chr3	121436476	121443340	6864	3	3	protein_coding	0	1	1	0	28	9491330	1
Gm19951	chr12	99642640	99649456	6816	3	3	lincRNA	0	1	0	2	30	7467808	0
Gm45062	chr6	8481493	8487855	6362	3	3	protein_coding	1	1	1	0	26	33042789	0
Mxi1,AC133451.2	chr19	53316297	53322451	6154	3	3	protein_coding, processed_transcript	0	1	1	0.3	31	564052	0
Phc2	chr4	128723498	128729371	5873	3	3	protein_coding	0	1	1	1	29	830189	0
Sema4d	chr13	51752394	51758237	5843	3	3	protein_coding	1	1	0	0.4	10	0	0
Bmp2k,Gm9484	chr5	96996531	97001915	5384	3	3	protein_coding, lincRNA	0	1	1	0.7	4	6744638	0
Ripor2,C530050E15Rik	chr13	24631745	24637101	5356	3	3	protein_coding, lincRNA	0	1	1	0.4	32	3778675	0
Gm41414	chr16	5355281	5360601	5320	3	3	lincRNA	0	0	0	0	3	5303424	0
	chr5	64377694	64382588	4894	3	3	intergenic	0	1	1	#DIV/0!	1	1466303	0
	chr4	89364122	89369015	4893	3	3	intergenic	0	0	0	#DIV/0!	0	11797952	0
	chr11	21176976	21181845	4869	3	3	intergenic	1	1	1	#DIV/0!	22	1658793	2
Foxp1;Gm20696	chr6	99493008	99497412	4404	3	3	protein_coding	0	1	1	0	6	88904	0
Siah1a	chr8	86739915	86744306	4391	3	3	protein_coding	0	1	1	0	18	18876946	0
Galnt10	chr11	57683990	57688371	4381	3	3	protein_coding	0	1	1	0	3	2410379	0
Etf1	chr18	34926614	34930961	4347	3	3	protein_coding	0	0	0	0	11	25899362	0
Necab1	chr4	14963498	14967413	3915	3	3	protein_coding	0	0	0	0.5	0	3804938	0
Has3;Chtf8;Chtf8	chr8	106882245	106886149	3904	3	3	protein_coding	0	0	0	1	18	276216	0
Tubb2b	chr13	34122852	34126748	3896	3	3	protein_coding	0	1	1	1	4	5702266	0
Map3k1	chr13	111801713	111805608	3895	3	3	protein_coding	0	1	1	0	1	172020	0
	chr13	56148337	56152232	3895	3	3	intergenic	0	1	1	#DIV/0!	24	4378498	0
Gm37045,Dennd1b	chr1	138962205	138965649	3444	3	3	TEC, protein_coding	0	0	0	1	2	2821203	0
Cep170	chr1	176809276	176812720	3444	3	3	protein_coding	0	0	0	0	13	4886581	0
Maml3	chr3	51724438	51727870	3432	3	3	protein_coding	0	1	1	0	15	17228111	0
Mlec	chr5	115151662	115155088	3426	3	3	protein_coding	0	1	0	0	19	7401397	2
Foxp1	chr6	99192037	99195463	3426	3	3	protein_coding	0	0	0	0	15	168993	1
Cdr2	chr7	120977845	120981270	3425	3	3	protein_coding	0	0	0	0.3	9	4648386	0
Prkar2b	chr12	32057302	32060710	3408	3	3	protein_coding	0	1	1	0.3	16	14315972	0
Fam117a	chr11	95353511	95356918	3407	3	3	protein_coding	1	1	0	0.2	8	0	0
Smc4,Mir15b;Mir16-2	chr3	69007701	69010643	2942	3	3	protein_coding, miRNA	0	0	0	0.7	10	25867	0
Gm37584	chr3	88525033	88527974	2941	3	3	lincRNA	0	0	0	1	2	376842	0
Gng12,4930597O21Rik	chr6	66895703	66898639	2936	3	3	protein_coding, processed_transcript	0	0	0	1	3	4401475	0
Gm31718;A630001O12Rik	chr8	126848411	126851339	2928	3	3	lincRNA	1	1	1	0.3	9	0	0
Smad1	chr8	79367341	79370269	2928	3	3	protein_coding	0	1	1	0	5	26250983	0
Colq,Gm24057	chr14	31535855	31538780	2925	3	3	protein_coding, misc_RNA	1	1	0	0.3	15	16081	1
Xpo7;Dok2	chr14	70764179	70767104	2925	3	3	protein_coding	0	0	0	1	6	2339498	0
Nrg4	chr9	55239195	55242120	2925	3	3	protein_coding	0	0	0	0.4	2	2395381	0
Numb	chr12	83921303	83924225	2922	3	3	protein_coding	0	0	0	1	0	2963588	0
Def6	chr17	28217482	28220384	2902	3	3	protein_coding	1	1	0	0.9	12	0	0
Nck2	chr1	43498044	43500504	2460	3	3	protein_coding	1	1	1	0	0	21025925	1
Usp24	chr4	106321490	106323937	2447	3	3	protein_coding	0	0	0	0	12	3303986	0
Pias1	chr9	62909862	62912300	2438	3	3	protein_coding	0	0	0	0	21	5135678	0
Lrrc1	chr9	77466088	77468526	2438	3	3	protein_coding	1	1	0	0	11	5055396	1
Cpeb1	chr7	81348244	81350202	1958	3	3	protein_coding	1	1	0	1.2	5	2303226	0
Gypc	chr18	32558298	32560230	1932	3	3	protein_coding	0	0	0	1	1	28270093	1
	chrX	48137984	48139913	1929	3	3	intergenic	1	1	0	#DIV/0!	10	0	2
Cd84	chr1	171844507	171845983	1476	3	3	protein_coding	0	0	0	0	3	71002	1
Smpd3,Gm26786;Gm10629	chr8	106285920	106287384	1464	3	3	protein_coding, lincRNA	0	0	0	0	0	160249	0
	chr1	118387765	118388749	984	3	3	intergenic	0	0	0	#DIV/0!	2	10200485	0
Pax3	chr1	78153513	78160401	6888	6	2	protein_coding	0	0	0	0	9	7570685	0
	chr10	56874438	56879315	4877	5	2	intergenic	0	0	0	#DIV/0!	23	3078281	0
Cux1,Gm16599	chr5	136361444	136366828	5384	4	2	protein_coding, antisense	0	0	0	0.3	30	250058	0
	chr7	142526064	142531936	5872	3	2	intergenic	0	0	0	#DIV/0!	2	14113421	0
Gm37042,Ly6a	chr15	74989073	74994890	5817	3	2	TEC, protein_coding	0	1	1	0.8	2	16066	2
Cmtm7	chr9	114774401	114777814	3413	3	2	protein_coding	1	1	0	0.2	0	2538864	0
Foxn3	chr12	99372413	99375335	2922	3	2	protein_coding	0	0	0	0	13	7741929	0
CT033752.1	chr17	52347392	52350294	2902	3	2	lincRNA	1	1	0	1	16	0	2
Cux1	chr5	136500937	136503384	2447	3	2	protein_coding	0	1	1	0	13	113502	0
4933406I18Rik	chr7	114317210	114319168	1958	3	2	lincRNA	0	0	0	0	16	11310488	1
Lsm14a,Gm12774	chr7	34382746	34388129	5383	2	2	protein_coding, processed_pseudogene	0	0	0	0.3	0	3220724	0
Gm28863	chr7	110632625	110638007	5382	2	2	antisense	0	0	0	0	18	10720665	0
Zswim6	chr13	107840592	107845949	5357	2	2	processed_transcript	0	0	0	0	12	4131679	0
	chr6	51634297	51639191	4894	2	2	intergenic	0	1	1	#DIV/0!	21	1249977	0
Znrf2	chr6	54819691	54824584	4893	2	2	protein_coding	0	0	0	0	13	1899337	0
Armc8	chr9	99568631	99573508	4877	2	2	protein_coding	0	0	0	1	2	11312639	0
Sipa1l1	chr12	82224476	82229345	4869	2	2	protein_coding	0	1	1	0	17	4658468	0
Mtdh	chr15	34091291	34096139	4848	2	2	protein_coding	0	0	0	0	32	27487958	0
	chr2	19017406	19021826	4420	2	2	intergenic	0	1	0	#DIV/0!	30	7797863	0
	chr10	96721791	96726181	4390	2	2	intergenic	1	1	1	#DIV/0!	15	16041049	4
Trib2	chr12	15807685	15812067	4382	2	2	protein_coding	0	1	1	0.7	2	1911634	1
Mid1-ps1	chrY	90760372	90764294	3922	2	2	unprocessed_pseudogene	0	0	0	3	0		0
Hivep3	chr4	120016282	120020197	3915	2	2	protein_coding	0	1	1	0	0	9539363	1
Wasf2,Gm24636	chr4	133170330	133174245	3915	2	2	protein_coding, misc_RNA	1	1	0	0.3	17	0	1
Rbpms	chr8	33897284	33901188	3904	2	2	protein_coding	0	1	1	0	1	19884222	0
Ldlrad4	chr18	68227460	68231325	3865	2	2	protein_coding	0	0	0	0.5	23	7330400	2
Svil	chr18	4990582	4994446	3864	2	2	protein_coding	0	0	0	0.2	6	55835877	0
	chr2	33908310	33911748	3438	2	2	intergenic	0	1	1	#DIV/0!	24	82321	0
Abcb9,Gm34086	chr5	124071870	124075296	3426	2	2	protein_coding, lincRNA	0	0	0	0.2	25	137595	0
Srpk2	chr5	23618830	23622256	3426	2	2	protein_coding	0	0	0	0	24	182853	0
Cdk6	chr5	3513735	3517161	3426	2	2	protein_coding	0	0	0	0.5	24	19914968	0
Cdca2	chr14	67711333	67714745	3412	2	2	protein_coding	0	0	0	0.4	0	5391857	1
Patz1,Gm12592;Gm11944	chr11	3306104	3309512	3408	2	2	protein_coding, processed_transcript	1	1	0	0.8	23	0	0
Sugct	chr13	17072749	17076157	3408	2	2	protein_coding	0	0	0	0	0	11339619	0
Pdlim1	chr19	40256090	40259405	3315	2	2	protein_coding	0	1	0	0	23	753899	1
Igf1r	chr7	68145880	68148816	2936	2	2	protein_coding	0	1	1	0.5	0	125885	0
Papola	chr12	105810132	105813054	2922	2	2	protein_coding	0	0	0	0.4	22	1304210	0
Hnrnph1	chr11	50382295	50385216	2921	2	2	protein_coding	0	0	0	1.4	4	1549580	0
	chr11	75456039	75458960	2921	2	2	intergenic	1	1	0	#DIV/0!	18	71357	1
Asap1	chr15	64152926	64155834	2908	2	2	protein_coding	0	0	0	0.3	5	2622979	0
Gls	chr1	52226117	52228577	2460	2	2	protein_coding	0	0	0	0	24	12297852	0
Cers6	chr2	68900657	68903113	2456	2	2	protein_coding	0	1	1	0	19	3487247	0
Phf14	chr6	12080904	12083351	2447	2	2	protein_coding	0	0	0	1	6	29447293	0
Slc6a6	chr6	91683925	91686372	2447	2	2	protein_coding	0	0	0	1	18	7678084	0
Mob3a	chr10	80697211	80699650	2439	2	2	protein_coding	1	1	0	0	16	16469	0
Msra	chr14	64324589	64327026	2437	2	2	protein_coding	0	1	1	0	17	3582479	1
	chr12	55467676	55470111	2435	2	2	intergenic	0	1	1	#DIV/0!	15	76760	1
Kcnj15,Gm31641	chr16	95260373	95262792	2419	2	2	protein_coding, antisense	0	1	1	0	0	3789174	0
Gm38276,Trbv1	chr6	40890385	40892343	1958	2	2	TEC, TR_V_gene	0	0	0	1.5	0	638301	0
Gm15477	chr5	67864039	67865996	1957	2	2	antisense	0	1	0	0	12	1907001	0
Rsf1,Rsf1os1	chr7	97643605	97645562	1957	2	2	protein_coding, antisense	0	0	0	0.3	12	74766	0
Iqch,Gm16759	chr9	63488698	63490648	1950	2	2	protein_coding, processed_transcript	0	1	1	0.2	0	5714514	0
Nrip1	chr16	76329218	76331153	1935	2	2	protein_coding	0	1	1	0.5	16	2208645	0
Hnrnpr	chr4	136311544	136313012	1468	2	2	protein_coding	0	0	0	0.4	16	120800	0
A530072M11Rik	chr4	16166839	16168307	1468	2	2	processed_transcript	0	0	0	0	3	5008279	0
	chr9	60561360	60562823	1463	2	2	intergenic	0	0	0	#DIV/0!	2	2787176	0
	chr13	43959675	43961136	1461	2	2	intergenic	0	1	0	#DIV/0!	16	4880409	2
Srgap2	chr1	131478891	131479875	984	2	2	protein_coding	0	0	0	0	0	2578907	0
Zfyve28	chr5	34207080	34208059	979	2	2	protein_coding	1	1	0	0	15	0	1
	chr6	30399974	30400953	979	2	2	intergenic	0	1	1	#DIV/0!	16	11129691	0
Gm16675	chr8	46686073	46687049	976	2	2	bidirectional_promoter_lncRNA	0	0	0	0	12	32673011	1
Itga9	chr9	118731159	118732134	975	2	2	protein_coding	0	1	1	0	15	1244353	0
Smad3	chr9	63737397	63738372	975	2	2	protein_coding	1	1	0	0	12	5963213	0
Gbp8;Gbp9;Gbp4	chr5	105138515	105139004	489	2	2	protein_coding	0	0	0	0.1	5	495998	1
	chr11	96311070	96315938	4868	5	1	intergenic	0	0	0	#DIV/0!	15	468161	0
	chr12	69452747	69458589	5842	1	1	intergenic	0	1	0	#DIV/0!	2	14061831	1
Wwox	chr8	115228361	115233241	4880	1	1	protein_coding	0	0	0	0	16	3627603	1
Zfp608	chr18	54936780	54941610	4830	1	1	protein_coding	0	0	0	0	0	5888713	0
Gm17018	chr19	45570410	45575144	4734	1	1	protein_coding	0	1	0	1	30	924954	0
Upf3b	chrX	37087642	37091981	4339	1	1	protein_coding	0	0	0	1	0	11035092	0
	chr3	9626695	9630617	3922	1	1	intergenic	0	1	1	#DIV/0!	14	59325364	0
Nfkbia	chr12	55490560	55494455	3895	1	1	protein_coding	1	1	0	3.5	25	99644	0
Dido1	chr2	180704253	180707691	3438	1	1	protein_coding	0	1	1	0	23	14071113	0
Setd1b,Gm26745;AI480526;4932422M17Rik	chr5	123140938	123144364	3426	1	1	protein_coding, lincRNA	0	0	0	1	19	0	2
Rap1a	chr3	105795059	105798001	2942	1	1	protein_coding	0	1	1	0	24	1277656	0
Scap	chr9	110348528	110351454	2926	1	1	protein_coding	0	0	0	0	0	534693	0
Gm36235	chr12	16009746	16012668	2922	1	1	lincRNA	0	1	1	0	2	1711033	0
Larp1	chr11	58011614	58014535	2921	1	1	protein_coding	0	1	1	0	12	2084215	0
Mrtfa	chr15	81109006	81111914	2908	1	1	protein_coding	0	0	0	0	8	909620	0
	chrX	85290836	85293729	2893	1	1	intergenic	0	1	1	#DIV/0!	15	37141927	1
	chr3	131018407	131020858	2451	1	1	intergenic	1	1	0	#DIV/0!	2	67250	1
Rere	chr4	150282337	150284783	2446	1	1	protein_coding	0	0	0	0.5	16	5248785	0
Dicer1	chr12	104744320	104746755	2435	1	1	protein_coding	0	0	0	0	1	2370509	0
	chr13	56136651	56139085	2434	1	1	intergenic	0	0	0	#DIV/0!	16	4366812	0
Tent4a	chr13	69528987	69531421	2434	1	1	protein_coding	0	1	1	0.3	0	4153588	0
Stk17b	chr1	53776408	53778376	1968	1	1	protein_coding	0	0	0	0.5	16	10748053	0
D1Ertd622e	chr1	97657362	97659330	1968	1	1	protein_coding	0	1	1	0	1	6460642	1
Ano10	chr9	122289997	122291948	1951	1	1	protein_coding	0	0	0	0	0	1461401	0
Cd3d	chr9	44980591	44982541	1950	1	1	protein_coding	0	1	0	1	4	0	1
Arl15	chr13	113852633	113854581	1948	1	1	protein_coding	0	0	0	0	2	1412348	0
Dpp4,Gm13561	chr2	62410078	62411551	1473	1	1	protein_coding, antisense	0	1	1	0.3	12	9978809	0
Tra2a	chr6	49261280	49262748	1468	1	1	protein_coding	0	0	0	0.2	9	518942	0
	chr12	80014949	80016410	1461	1	1	intergenic	0	0	0	#DIV/0!	14	6871403	0
	chr13	9766466	9767927	1461	1	1	intergenic	0	0	0	#DIV/0!	0	18647849	0
Nsg2	chr11	32010980	32012440	1460	1	1	protein_coding	1	1	1	0	7	2018793	2
Elmo1	chr13	20136470	20137930	1460	1	1	protein_coding	0	0	0	0	6	8277846	0
Zfp148	chr16	33450199	33451650	1451	1	1	protein_coding	0	0	0	0	7	16382529	0
AC125210.2	chr18	81046217	81047666	1449	1	1	lincRNA	1	1	1	1	0	3810590	1
Kdm5d	chrY	914109	915090	981	1	1	protein_coding	0	0	0	0.3	0		0
