# Supplementary material for: In vivo interrogation of regulatory genomes reveals extensive quasi-insufficiency in cancer evolution
Source: Cell Genom. 2023 Mar 8;3(3):100276. doi: 10.1016/j.xgen.2023.100276 (PMC10025556; doi:10.1016/j.xgen.2023.100276)
Supplement: Table S9. Complete human ARCIS output, related to Figures 2 and S7 — List of regulatory common insertion sites (CISs) identified by CIMPL (5k scale parameter) analysis were size-reduced (to only contain regulatory region based on ChIP- and ATAC-seq data) and lift-over was performed to the human genome. Hg38 coordinates are shown in the chromosome, start, end columns, and hg19 coordinates are additionally annotated. All output columns of the ARCIS annotation framework are shown. Details on each set of data are shown in the line above the respective dataset. Chr, chromosome; enh, enhancer; dbSE, dbSuperEnhancer database; Rep, replicate; w, window size; dist, distance. [file mmc11.xlsx]

## Sheet: S9
Supplementary Table 9. Complete human ARCIS output. List of regulatory common insertion sites (CIS) identified by CIMPL (5k scale parameter) analysis were size-reduced (to only contain regulatory region based on ChIP- and ATAC-Seq data) and lift-over was performed to the human genome. Hg38 coordinates are shown in the chromosome, start, end columns and hg19 coordinates are additionally annotated.…
CIS.ID	Chr	start	end	hg19.chr	hg19.start	hg19.end	GENCODE_type	GENCODE_id	GENCODE_name	DND41.activeEnh.4k.dist	DND41.activeEnh.4k.hits	Jurkat.activeEnh.4k.dist	Jurkat.activeEnh.4k.hits	DND41.weakANDactiveEnh.4k.dist	DND41.weakANDactiveEnh.4k.hits	Jurkat.weakANDactiveEnh.4k.dist	Jurkat.weakANDactiveEnh.4k.hits	SE.CD3.dist	SE.CD3.hits	SE.CD4.dist	SE.CD4.hits	SE.CD8.dist	SE.CD8.hits	SE.DND41.dist	SE.DND41.hits	SE.Jurkat.dist	SE.Jurkat.hits	SE.Thymus.dist	SE.Thymus.hits	H3K4me1.Jurkat.dist	H3K4me1.Jurkat.hits	GRO.Seq.PCOL_GRO_201506_C7_Jurkat_na.t_na_1_neg.dist	GRO.Seq.PCOL_GRO_201506_C7_Jurkat_na.t_na_1_neg.hits	GRO.Seq.PCOL_GRO_201506_C7_Jurkat_na.t_na_1_pos.dist	GRO.Seq.PCOL_GRO_201506_C7_Jurkat_na.t_na_1_pos.hits	GRO.Seq.PCOL_GRO_201506_P9_TALL_17.t_D_1_neg.dist	GRO.Seq.PCOL_GRO_201506_P9_TALL_17.t_D_1_neg.hits	GRO.Seq.PCOL_GRO_201506_P9_TALL_17.t_D_1_pos.dist	GRO.Seq.PCOL_GRO_201506_P9_TALL_17.t_D_1_pos.hits	GRO.Seq.PCOL_GRO_201610_Y9_TALL_23.t_D_2_neg.dist	GRO.Seq.PCOL_GRO_201610_Y9_TALL_23.t_D_2_neg.hits	GRO.Seq.PCOL_GRO_201610_Y9_TALL_23.t_D_2_pos.dist	GRO.Seq.PCOL_GRO_201610_Y9_TALL_23.t_D_2_pos.hits	HiC.Jurkat.dist	HiC.Jurkat.hits	H3K4me1.thymusChild.dist	H3K4me1.thymusChild.hits	H3K27ac.thymusChild.dist	H3K27ac.thymusChild.hits
	hg38 coordinates			hg19 coordinates			Annotation of the type of transcript based on GENCODE	Gene id annotation from GENCODE	Gene name annotation from GENCODE	chromHMM output Jurkat and DND41								SE in T cells and T-ALL cell lines from dbSUPER												H3K4me1 ChIP-Seq data Jurkat		GRO-Seq data for Jurkat cell line and 2 T-ALL patients generated in this study												HiC data Jurkat: overlaps		H3K4me1/H3K27ac thymus tissue (ENCODE)
CIS1	chr5	150328904	150336717	chr5	149708467	149716280	protein_coding	ENSG00000183876.9	ARSI	812682	0	116882	0	444482	0	105282	0	73154	0	795088	0	4520153	0	857072	0	421062	0	810729	0	7886732	0	19746	0	455	0	6679	0	4333	0	6978	0	20985	0	0	3	20349	0	2955	0
CIS10	chr7	101741137	101744100	chr7	101384417	101387380	intergenic	NA	NA	210699	0	210099	0	0	1	122299	0	671368	0	1518295	0	1518486	0	240061	0	671422	0	671361	0	3545671	0	0	60	0	84	0	41	0	125	0	16	0	29	0	2	0	3	0	3
CIS100	chr8	117841522	117846794	chr8	118853761	118859033	protein_coding	ENSG00000182197.12	EXT1	397321	0	265805	0	266005	0	93005	0	4933187	0	4933082	0	4933082	0	959741	0	959985	0	6747554	0	6343362	0	0	18	5830	0	0	13	14705	0	0	12	9664	0	0	2	0	1	26295	0
CIS101	chr1	151156149	151159578	chr1	151128625	151132054	protein_coding	ENSG00000163154.6;ENSG00000163156.12	TNFAIP8L2;SCNM1	144548	0	148148	0	144348	0	0	1	575512	0	575645	0	575446	0	655682	0	3447504	0	578613	0	7019810	0	0	73	0	27	0	24	0	196	0	10	0	29	0	2	0	6	0	6
CIS102	chr10	133588483	133589799	chr10	135401987	135403303	lncRNA	ENSG00000288107.1;ENSG00000287327.1	AL731769.2;AL731769.1	1034482	0	1678682	0	1033682	0	192282	0	307895	0	19043529	0	19042923	0	8842662	0	8844873	0	8843676	0	8852365	0	2088	0	37	0	2088	0	8881	0	2088	0	6336	0	0	1	68284	0	67916	0
CIS103	chr14	34040814	34044667	chr14	34510020	34513873	lncRNA, protein_coding	ENSG00000258897.1,ENSG00000129521.15	EGLN3-AS1,EGLN3	0	1	21813	0	0	1	21613	0	501026	0	501031	0	500915	0	0	1	1236291	0	501003	0	1236291	0	7368	0	0	3	257	0	10045	0	0	1	6839	0	0	1	0	1	2579	0
CIS104	chr14	100420352	100424206	chr14	100886689	100890543	protein_coding	ENSG00000176473.13	WDR25	10151	0	15193	0	0	1	10551	0	311833	0	334267	0	339380	0	0	1	182121	0	179551	0	182121	0	13582	0	0	17	0	2	0	4	11987	0	0	5	0	2	13241	0	11760	0
CIS105	chr21	35471160	35476931	chr21	36843458	36849229	protein_coding, processed_pseudogene	ENSG00000159216.19,ENSG00000223671.2	RUNX1,RPL34P3	0	1	71359	0	0	1	69759	0	419116	0	421203	0	1520312	0	0	1	416790	0	1520411	0	416790	0	0	2	0	4	0	1	22370	0	0	1	26948	0	0	2	26445	0	0	2
CIS106	chr21	35612925	35616850	chr21	36985223	36989148	protein_coding	ENSG00000159216.19	RUNX1	86324	0	213124	0	0	1	211524	0	560881	0	562968	0	1662077	0	82037	0	558555	0	1662176	0	558555	0	61814	0	12671	0	26496	0	65723	0	12944	0	43242	0	0	1	2340	0	41569	0
CIS107	chr5	148940229	148951281	chr5	148319792	148330844	protein_coding	ENSG00000169247.14	SH3TC2	2198118	0	1502318	0	1829918	0	90228	0	1458590	0	2180524	0	5905589	0	2242508	0	1806498	0	2196165	0	6498057	0	0	1	0	2	20045	0	0	1	12465	0	3134	0	0	4	31773	0	14231	0
CIS108	chr10	34236041	34238714	chr10	34524969	34527642	protein_coding	ENSG00000148498.16	PARD3	628085	0	14640	0	0	1	0	1	1081404	0	5900104	0	5900397	0	3059539	0	2914923	0	3528956	0	3088071	0	0	8	1491	0	0	14	24388	0	0	8	192343	0	0	2	0	1	42684	0
CIS109	chr4	38522070	38525433	chr4	38523691	38527054	lncRNA	ENSG00000249534.2	LINC01258	1676766	0	205869	0	209469	0	200069	0	128717	0	128631	0	128619	0	1658035	0	1658191	0	1658328	0	1658191	0	0	1	4443	0	0	2	0	3	3868	0	4008	0	0	2	3932	0	4036	0
CIS11	chr14	98166732	98175570	chr14	98633069	98641907	lncRNA	ENSG00000259097.2	AL163932.1	0	1	0	1	0	1	0	1	0	1	0	4	0	2	0	1	0	1	0	4	0	1	0	411	0	413	0	584	0	455	0	284	0	149	0	3	0	6	0	8
CIS110	chr19	41357897	41364751	chr19	41863802	41870656	protein_coding	ENSG00000255730.5;ENSG00000142046.15;ENSG00000123810.9	AC011462.1;TMEM91;B9D2	498648	0	502848	0	49496	0	0	1	46836	0	91583	0	91680	0	12854200	0	6364034	0	505517	0	12995050	0	0	145	0	172	0	245	0	72	0	181	0	53	0	3	0	3	0	3
CIS111	chr3	177105152	177110498	chr3	176822940	176828286	protein_coding	ENSG00000177565.18	TBL1XR1	529701	0	88501	0	86701	0	0	1	10627638	0	10627608	0	9661453	0	2816547	0	83944	0	10627272	0	2835161	0	0	165	0	1	0	131	0	1	0	117	0	10	0	2	0	6	0	3
CIS112	chr1	23727937	23735139	chr1	24054427	24061629	lncRNA	ENSG00000236810.6	ELOA-AS1	106936	0	103136	0	7260	0	29736	0	1173524	0	765651	0	765730	0	2232964	0	87371	0	92353	0	106687	0	0	3	0	46	0	2	0	14	1384	0	0	3	0	3	7175	0	486	0
CIS113	chr8	104539583	104541734	chr8	105551811	105553962	protein_coding	ENSG00000147650.11	LRP12	88865	0	18782	0	0	1	0	1	18238247	0	3585387	0	3585181	0	3372203	0	75010	0	1728703	0	75010	0	0	74	0	1	0	15	1912	0	0	31	11729	0	0	1	2366	0	46901	0
CIS114	chr5	59789336	59793963	chr5	59085162	59089789	protein_coding	ENSG00000113448.19	PDE4D	2289335	0	2344036	0	803036	0	633535	0	2611134	0	3793132	0	15257000	0	7044664	0	7044871	0	3632273	0	7044871	0	4717	0	57555	0	0	29	0	2	0	5	93478	0	0	1	16232	0	20968	0
CIS115	chr4	40506113	40508589	chr4	40508130	40510606	protein_coding	ENSG00000163694.15	RBM47	195912	0	177712	0	193512	0	149912	0	188297	0	179802	0	290686	0	188388	0	155087	0	188417	0	155087	0	0	1	0	1	0	8	9746	0	0	8	330	0	0	2	2495	0	2688	0
CIS116	chr11	34195718	34200800	chr11	34217265	34222347	protein_coding	ENSG00000166016.6	ABTB2	843799	0	45199	0	87317	0	0	1	838554	0	875792	0	937321	0	1769034	0	1769408	0	939681	0	1769408	0	0	8	0	1	0	6	16691	0	0	1	27118	0	0	2	2412	0	33614	0
CIS117	chr9	204758	208887	chr9	204758	208887	lncRNA	ENSG00000287480.1	AL158832.2	419712	0	537912	0	63312	0	139757	0	61871	0	1805400	0	62029	0	21762861	0	71678139	0	3315673	0	71678139	0	3366	0	1161	0	2936	0	2220	0	3487	0	2721	0	0	2	6134	0	5591	0
CIS118	chr2	54586276	54590436	chr2	54813413	54817573	protein_coding	ENSG00000115306.16	SPTBN1	10475	0	0	1	0	1	0	1	0	2	0	2	0	2	5503085	0	0	1	0	2	0	1	0	51	0	202	0	87	0	140	0	119	0	429	0	2	0	6	0	6
CIS119	chr5	76324270	76328530	chr5	75620095	75624355	protein_coding	ENSG00000122012.14	SV2C	3850669	0	19469	0	2934269	0	0	1	8038479	0	1262537	0	72924	0	3840777	0	1260738	0	1261790	0	3841284	0	2703	0	0	7	0	6	0	5	1086	0	31833	0	0	1	0	4	0	2
CIS12	chr6	135264455	135269113	chr6	135585593	135590251	intergenic	NA	NA	0	1	0	1	0	1	0	1	1015973	0	1018584	0	1018209	0	0	2	0	3	134677	0	0	1	0	22	0	13	0	54	0	39	0	19	0	8	0	2	0	6	0	1
CIS120	chr3	143823059	143827741	chr3	143541901	143546583	protein_coding	ENSG00000181804.15	SLC9A9	292458	0	375858	0	0	1	0	1	2407191	0	8415029	0	8414091	0	436515	0	375904	0	2553785	0	375904	0	0	6	0	2	0	5	0	1	0	1	20145	0	0	2	11559	0	5068	0
CIS121	chr14	98957270	98962463	chr14	99423607	99428800	intergenic	NA	NA	727469	0	23469	0	712869	0	0	1	215588	0	221100	0	287842	0	712522	0	299425	0	263280	0	716410	0	0	2	1275	0	0	29	0	1	0	5	20600	0	0	2	0	4	2448	0
CIS122	chr10	78725815	78728951	chr10	80485572	80488708	intergenic	NA	NA	6399014	0	361248	0	315248	0	13248	0	1727014	0	6951395	0	1725192	0	6387872	0	384206	0	1457616	0	384206	0	14003	0	10051	0	6957	0	20692	0	30069	0	20692	0	0	1	13118	0	34791	0
CIS123	chr21	36022524	36028634	chr21	37394822	37400932	intergenic	NA	NA	495923	0	219165	0	180523	0	144165	0	970480	0	972567	0	2071676	0	491636	0	968154	0	2071775	0	968154	0	0	15	0	1	826	0	4839	0	0	3	21679	0	0	3	26089	0	0	2
CIS124	chr4	124448694	124454703	chr4	125369849	125375858	intergenic	NA	NA	2645493	0	845893	0	845293	0	253696	0	10684713	0	10684910	0	10684737	0	16064980	0	5149870	0	15695491	0	6263552	0	0	1	3727	0	19999	0	53644	0	0	1	85882	0	0	3	255343	0	241523	0
CIS125	chr3	18634685	18639030	chr3	18676177	18680522	lncRNA	ENSG00000228956.8	SATB1-AS1	138769	0	138769	0	84169	0	16769	0	2314626	0	187432	0	187632	0	643631	0	187966	0	185389	0	243798	0	2897	0	0	9	0	1	0	3	59635	0	0	2	0	2	0	1	4841	0
CIS126	chr12	47722716	47725873	chr12	48116499	48119656	lncRNA, protein_coding	ENSG00000257433.6,ENSG00000111405.9	AC004241.1,ENDOU	1317915	0	83926	0	80326	0	12915	0	79521	0	76131	0	471253	0	3641386	0	76566	0	73304	0	76566	0	0	2	0	1	0	1	0	3	2996	0	0	1	0	1	1021	0	4485	0
CIS127	chr6	6858485	6861753	chr6	6858718	6861986	intergenic	NA	NA	139284	0	196884	0	139084	0	139084	0	3980643	0	3866809	0	3867077	0	132990	0	144968	0	241140	0	144968	0	1832	0	1586	0	0	3	0	1	3740	0	15895	0	0	2	1172	0	0	2
CIS128	chr3	71128445	71132769	chr3	71177596	71181920	protein_coding	ENSG00000114861.23;ENSG00000285708.1	FOXP1;AC097634.4	307630	0	59444	0	0	1	0	1	283007	0	39723	0	282298	0	1741137	0	308099	0	281466	0	14328828	0	0	75	0	33	0	204	0	108	0	58	0	34	0	2	0	4	0	6
CIS129	chr5	122010130	122018565	chr5	121345825	121354260	protein_coding	ENSG00000151304.6	SRFBP1	716129	0	982529	0	708129	0	37929	0	2641337	0	2668576	0	10390102	0	977722	0	2667603	0	2669054	0	2667603	0	10047	0	0	98	27066	0	0	42	30667	0	0	46	0	2	46407	0	47788	0
CIS13	chr15	56533345	56538548	chr15	56825543	56830746	intergenic	NA	NA	0	1	0	1	0	1	0	1	1248257	0	6176426	0	6176035	0	34328943	0	0	2	6958141	0	0	1	0	142	0	234	0	133	0	212	0	28	0	73	0	2	0	6	0	7
CIS130	chr4	108368093	108373173	chr4	109289249	109294329	intergenic	NA	NA	0	1	0	1	0	1	0	1	5386849	0	198385	0	198434	0	0	1	0	2	198508	0	0	1	0	108	0	128	0	90	0	86	0	9	0	15	0	2	0	8	0	3
CIS131	chr1	174874237	174880165	chr1	174843375	174849303	protein_coding	ENSG00000152061.23	RABGAP1L	83634	0	326234	0	82834	0	86834	0	5001043	0	5000975	0	5000990	0	5149237	0	5161819	0	7236894	0	5168584	0	0	2	0	19	0	1	0	38	8450	0	0	14	0	2	0	1	48827	0
CIS132	chr12	14253619	14259060	chr12	14406553	14411994	processed_pseudogene	ENSG00000255749.1	GNAI2P1	687539	0	0	1	122139	0	0	1	105613	0	105317	0	105385	0	685364	0	686787	0	689382	0	686787	0	0	147	0	37	0	50	0	7	0	3	4312	0	0	2	0	4	0	3
CIS133	chr1	117239486	117241401	chr1	117782108	117784023	intergenic	NA	NA	412398	0	187485	0	247485	0	123998	0	422357	0	469760	0	468707	0	460534	0	365293	0	460940	0	454034	0	4735	0	14560	0	14990	0	15961	0	28120	0	16327	0	0	1	76283	0	117375	0
CIS134	chr5	136184795	136188084	chr5	135520483	135523772	protein_coding	ENSG00000113658.18	SMAD5	804194	0	783794	0	804194	0	140794	0	2033578	0	1563366	0	1563516	0	783987	0	784510	0	2033789	0	2044162	0	18486	0	0	81	51145	0	0	46	32443	0	0	31	0	1	50443	0	5710	0
CIS135	chr7	130909206	130914048	chr7	130593965	130598807	lncRNA	ENSG00000285106.2;ENSG00000233559.2;ENSG00000226380.9	AC016831.6;LINC00513;AC016831.1	139551	0	42551	0	0	1	0	1	0	1	186166	0	185622	0	82025	0	2562509	0	8178323	0	2562509	0	0	179	0	12	0	215	0	62	0	208	0	31	0	2	0	1	0	4
CIS136	chr12	11798066	11802913	chr12	11951000	11955847	protein_coding	ENSG00000139083.11	ETV6	0	1	0	1	0	1	0	1	636985	0	910879	0	910556	0	0	1	0	1	658262	0	0	1	0	51	0	109	0	104	0	154	0	11	0	42	0	2	0	4	0	3
CIS137	chr3	111571349	111575378	chr3	111290196	111294225	protein_coding	ENSG00000153283.13	CD96	244748	0	21548	0	232348	0	0	1	20938	0	3346462	0	2636981	0	20871	0	232825	0	17541046	0	232825	0	2340	0	0	28	0	1	0	47	519	0	0	46	0	1	1584	0	15332	0
CIS138	chr20	53676769	53679653	chr20	52293308	52296192	intergenic	NA	NA	70946	0	5146	0	0	1	0	1	52288	0	52568	0	52221	0	51957	0	23317	0	52543	0	52273	0	0	80	0	80	0	37	0	17	0	7	0	6	0	2	0	2	0	4
CIS139	chr13	91211189	91215208	chr13	91863443	91867462	intergenic	NA	NA	7757991	0	2288988	0	3107791	0	131391	0	7988779	0	8086617	0	7984254	0	11670265	0	15883807	0	8198109	0	17119188	0	19372	0	56943	0	31157	0	55837	0	37265	0	27124	0	0	2	131551	0	131799	0
CIS14	chr13	48565254	48573191	chr13	49139390	49147327	lncRNA, protein_coding	ENSG00000233456.1,ENSG00000139687.16	LINC01077,RB1	50808	0	0	1	0	1	0	1	2379440	0	3228118	0	2379930	0	54114	0	0	5	1533117	0	0	1	0	47	0	48	0	70	0	89	0	8	0	5	0	3	0	4	0	8
CIS140	chr1	198934130	198938231	chr1	198903259	198907360	lncRNA	ENSG00000229989.4	MIR181A1HG	6329	0	0	1	568	0	0	1	242219	0	244093	0	245394	0	0	1	0	2	4329139	0	68311	0	0	1388	0	356	0	1031	0	177	0	1355	0	408	0	2	85	0	0	3
CIS141	chr14	68792365	68797266	chr14	69259082	69263983	protein_coding	ENSG00000185650.10	ZFP36L1	2794333	0	964	0	341964	0	0	1	0	1	0	1	0	1	2911018	0	2911243	0	0	3	2911243	0	0	582	0	398	0	339	0	171	0	282	0	144	0	2	0	1	0	3
CIS142	chr2	136005726	136008838	chr2	136763296	136766408	lncRNA	ENSG00000231890.8	DARS-AS1	115961	0	0	1	15125	0	0	1	106804	0	106500	0	104683	0	104036	0	106017	0	105937	0	110568	0	0	15	0	6	0	39	0	23	0	33	0	9	0	2	0	2	0	2
CIS143	chr7	105011383	105015918	chr7	104651830	104656365	lncRNA, protein_coding	ENSG00000228393.4;ENSG00000239569.3,ENSG00000005483.21	LINC01004;KMT2E-AS1,KMT2E	234881	0	182	0	1382	0	182	0	0	1	0	1	0	1	208850	0	0	1	0	1	273853	0	0	863	0	525	0	896	0	468	0	698	0	416	0	2	874	0	0	3
CIS144	chr8	98468111	98472657	chr8	99480339	99484885	protein_coding	ENSG00000104375.17	STK3	2606542	0	1160542	0	347910	0	101742	0	24307324	0	2476698	0	2476454	0	2584467	0	4389368	0	4315264	0	6144087	0	0	24	40866	0	0	5	100917	0	317	0	28364	0	0	1	40442	0	84829	0
CIS145	chr4	113644384	113649333	chr4	114565540	114570489	protein_coding	ENSG00000145349.17	CAMK2D	3554583	0	249466	0	1409983	0	32866	0	110689	0	110480	0	110298	0	5260670	0	4509234	0	5474799	0	4509234	0	0	26	12	0	0	23	2666	0	0	15	7537	0	0	2	4382	0	0	1
CIS146	chr13	30922017	30924183	chr13	31496154	31498320	lncRNA, protein_coding	ENSG00000224743.7,ENSG00000102802.10	TEX26-AS1,MEDAG	206816	0	118016	0	114016	0	114216	0	2616024	0	2616613	0	236052	0	525255	0	511841	0	499067	0	511841	0	2514	0	0	1	16632	0	810	0	177661	0	42328	0	0	1	114663	0	51565	0
CIS147	chr21	34887750	34890996	chr21	36260047	36263293	protein_coding	ENSG00000159216.19	RUNX1	41603	0	803	0	203	0	803	0	134424	0	134629	0	936902	0	0	1	0	2	937001	0	0	1	0	487	0	202	0	267	0	31	0	254	0	16	0	1	0	3	0	5
CIS148	chr6	29926341	29929647	chr6	29894118	29897424	unprocessed_pseudogene	ENSG00000227262.3;ENSG00000230795.3	HCG4B;HLA-K	898352	0	32152	0	34152	0	29152	0	10838	0	679622	0	395147	0	898183	0	670660	0	683074	0	670660	0	0	4	0	1	0	73	0	133	0	33	0	92	0	1	0	2	0	3
CIS149	chr2	42232016	42234750	chr2	42459156	42461890	protein_coding	ENSG00000143924.19	EML4	98015	0	98215	0	94415	0	95415	0	95265	0	122655	0	122823	0	774652	0	895163	0	124237	0	12321927	0	0	2	0	16	3697	0	0	25	2269	0	0	17	0	2	15340	0	21971	0
CIS15	chr11	36685078	36691041	chr11	36706628	36712591	intergenic	NA	NA	0	1	0	1	0	1	0	1	1501643	0	1506276	0	1503564	0	0	1	0	2	1505724	0	0	1	0	39	0	204	0	5	0	59	265	0	0	8	0	2	0	5	0	4
CIS150	chr7	135273869	135276290	chr7	134958621	134961042	transcribed_unprocessed_pseudogene	ENSG00000276067.2	SLC23A4P	3795109	0	554309	0	385109	0	280909	0	3796157	0	3814746	0	3814412	0	3794982	0	1781372	0	3816081	0	1781372	0	4183	0	2716	0	50620	0	18292	0	201	0	59216	0	0	2	34301	0	19656	0
CIS151	chr22	38529510	38533812	chr22	38925515	38929817	protein_coding	ENSG00000100206.10	DMC1	1409187	0	133909	0	918309	0	32509	0	21582	0	1283838	0	1284055	0	1389459	0	1284286	0	1219005	0	1285413	0	0	72	0	10	0	12	0	3	0	13	0	1	0	1	0	2	0	4
CIS152	chr10	77040180	77043815	chr10	78799938	78803573	protein_coding	ENSG00000156113.24	KCNMA1	4713379	0	217384	0	217584	0	0	1	3412150	0	5265760	0	3410328	0	4702237	0	2069342	0	3142752	0	2069342	0	0	5	0	15	0	4	0	3	21263	0	0	1	0	2	0	2	0	1
CIS153	chr10	32344017	32349042	chr10	32632945	32637970	lncRNA, protein_coding	ENSG00000233825.1;ENSG00000229327.1,ENSG00000120616.16	AL391839.2;AL391839.1,EPC1	1198616	0	786957	0	2216	0	0	2	759468	0	4008080	0	4008373	0	1167515	0	1022899	0	1636932	0	1196047	0	0	368	0	218	0	469	0	95	0	372	0	28	0	2	0	4	0	3
CIS154	chr2	68187764	68193670	chr2	68414896	68420802	protein_coding	ENSG00000273398.6;ENSG00000221823.11	AC017083.3;PPP3R1	526129	0	28563	0	457329	0	2129	0	522372	0	1891082	0	1890354	0	515368	0	515478	0	521383	0	515478	0	0	275	0	1	0	232	0	3	0	136	1192	0	0	3	12072	0	9673	0
CIS155	chr12	68594433	68600028	chr12	68988213	68993808	intergenic	NA	NA	2432	0	1432	0	1032	0	0	1	3892663	0	3905616	0	3904702	0	12653211	0	209250	0	11498441	0	209250	0	0	3	0	3	0	4	0	3	0	1	0	1	0	2	0	5	0	2
CIS156	chr2	224918198	224923980	chr2	225782915	225788697	protein_coding	ENSG00000135905.20	DOCK10	8263397	0	1019	0	20419	0	0	1	0	1	6510625	0	5667402	0	8250826	0	1931	0	1866824	0	2032302	0	0	30	0	1	0	43	0	4	0	32	0	1	0	2	2970	0	0	4
CIS157	chr20	44597312	44602233	chr20	43225953	43230874	protein_coding	ENSG00000168734.14	PKIG	3399966	0	0	1	0	1	0	1	363327	0	363252	0	363377	0	0	2	38321	0	39770	0	38321	0	0	186	0	31	0	87	0	13	0	129	0	6	0	2	0	3	0	8
CIS158	chr6	110878777	110890356	chr6	111199980	111211559	protein_coding	ENSG00000123505.19	AMD1	667443	0	315976	0	0	1	0	1	819792	0	1110	0	859728	0	664049	0	4352739	0	1135756	0	4352739	0	0	2	0	374	349	0	0	458	0	1	0	739	0	4	0	5	0	2
CIS159	chr5	83844103	83847310	chr5	83139922	83143129	intergenic	NA	NA	1093302	0	1423702	0	930902	0	762902	0	7531030	0	7531588	0	7438539	0	1481780	0	1485785	0	3638423	0	1485785	0	0	1	3572	0	18921	0	0	2	45214	0	0	3	0	2	121237	0	369493	0
CIS16	chr3	185417382	185418873	chr3	185135170	185136661	protein_coding, processed_pseudogene	ENSG00000073803.14,ENSG00000229638.1	MAP3K13,RPL4P4	2501981	0	601581	0	1716381	0	508726	0	2319263	0	2319233	0	1353078	0	2318375	0	2532460	0	2318897	0	2532460	0	0	50	3025	0	0	127	1277	0	0	85	5356	0	0	1	53941	0	53873	0
CIS160	chr5	123746387	123747989	chr5	123082081	123083683	intergenic	NA	NA	1255010	0	2718786	0	63010	0	227786	0	4377594	0	4404833	0	8660678	0	2713979	0	4403860	0	4405311	0	4403860	0	39811	0	11959	0	12967	0	51958	0	71283	0	16929	0	0	1	196710	0	66129	0
CIS161	chr21	25409523	25412037	chr21	26781835	26784349	lncRNA	ENSG00000185433.10	LINC00158	1419562	0	404362	0	152962	0	147562	0	7609045	0	5745676	0	8519344	0	7792556	0	6636386	0	7791338	0	6636386	0	0	6	6499	0	0	14	0	2	5931	0	45552	0	0	1	150658	0	9264	0
CIS162	chr13	109550494	109553419	chr13	110202841	110205766	lncRNA	ENSG00000285534.1	AL163541.1	209780	0	1333493	0	0	1	1150180	0	4555578	0	4554878	0	4574024	0	208638	0	1332041	0	1158169	0	1611654	0	7623	0	17077	0	0	1	1792	0	9157	0	17096	0	0	2	16850	0	101292	0
CIS163	chr8	30085458	30092267	chr8	29942974	29949783	intergenic	NA	NA	4107057	0	0	1	0	1	0	1	0	1	0	1	0	1	9780526	0	2704420	0	0	4	9848192	0	0	53	0	62	0	30	0	70	0	3	0	72	0	2	0	7	0	6
CIS164	chr11	45248890	45253814	chr11	45270441	45275365	protein_coding	ENSG00000019505.8	SYT13	441985	0	125985	0	401185	0	100585	0	2744635	0	10070088	0	10067376	0	669472	0	651275	0	10069536	0	667654	0	20891	0	11537	0	25756	0	0	1	89064	0	12099	0	0	2	67876	0	26382	0
CIS165	chr1	23521765	23527032	chr1	23848257	23853524	protein_coding	ENSG00000007968.7	E2F2	70567	0	18167	0	24767	0	0	1	1381631	0	973758	0	973837	0	2441071	0	0	1	24596	0	64898	0	0	103	0	5	0	210	0	39	0	252	0	24	0	2	0	3	0	6
CIS166	chr3	69344061	69353751	chr3	69393212	69402902	protein_coding	ENSG00000114541.15	FRMD4B	13848	0	10048	0	248	0	8648	0	246713	0	1705937	0	2061316	0	0	1	2087117	0	2060484	0	12544444	0	0	6	0	3	0	94	0	8	0	76	0	1	0	3	0	2	10356	0
CIS167	chr9	125270519	125272396	chr9	128032798	128034675	protein_coding	ENSG00000165219.22	GAPVD1	143118	0	142318	0	79118	0	4918	0	2494355	0	1446610	0	4336244	0	4611222	0	127609	0	1117165	0	3520120	0	0	1	0	26	6814	0	0	21	4843	0	0	38	0	1	5100	0	6661	0
CIS168	chr2	195604901	195605481	chr2	196469625	196470205	protein_coding	ENSG00000196950.14	SLC39A10	8300	0	31300	0	8100	0	24300	0	552198	0	50945	0	50563	0	7901	0	34070	0	553753	0	108832	0	2514	0	9734	0	23780	0	1174	0	13423	0	2858	0	0	2	1192	0	28090	0
CIS169	chr1	27661201	27664495	chr1	27987712	27991006	lncRNA	ENSG00000233975.1	LINC02574	0	1	20000	0	0	1	0	1	821062	0	2094880	0	2321420	0	0	1	0	3	26192	0	0	1	0	100	0	60	0	57	0	37	0	2	0	7	0	2	0	4	0	3
CIS17	chr5	134053850	134054330	chr5	133389541	133390021	intergenic	NA	NA	1315669	0	0	1	31869	0	0	1	16586	0	14568	0	45172	0	1305794	0	0	1	14206	0	0	1	0	23	0	48	0	3	0	1	0	3	0	4	0	2	0	2	0	2
CIS170	chr5	125716708	125722088	chr5	125052401	125057781	lncRNA	ENSG00000248752.3	AC116362.1	708107	0	1022711	0	507507	0	708507	0	5528206	0	6375154	0	6686579	0	4684300	0	6374181	0	6375632	0	6374181	0	4624	0	1867	0	202194	0	16114	0	11970	0	98458	0	0	2	632905	0	230563	0
CIS171	chr6	63634391	63638310	chr6	64344296	64348215	protein_coding	ENSG00000118482.12	PHF3	9896790	0	6458390	0	0	1	0	1	9876729	0	59755	0	59674	0	10271158	0	10269580	0	5180502	0	10269580	0	0	133	0	160	0	18	0	114	0	24	0	101	0	2	0	1	0	3
CIS172	chr5	74415145	74418555	chr5	73710970	73714380	lncRNA	ENSG00000248673.2	LINC01331	5760644	0	127344	0	1025144	0	79044	0	6129354	0	632230	0	632408	0	5750752	0	632697	0	631641	0	5751259	0	619	0	39599	0	139503	0	357	0	7681	0	23062	0	0	1	19131	0	11644	0
CIS173	chr9	72591181	72594616	chr9	75206097	75209532	protein_coding	ENSG00000165091.18	TMC1	688380	0	224780	0	518583	0	224580	0	794267	0	794369	0	2169152	0	678550	0	678807	0	2168905	0	680496	0	60622	0	17958	0	1373	0	905	0	13160	0	1765	0	0	1	62364	0	12607	0
CIS174	chr6	128005707	128009106	chr6	128326852	128330251	protein_coding	ENSG00000152894.15	PTPRK	1674293	0	20893	0	81906	0	0	1	8275980	0	2223599	0	8278216	0	7075113	0	31612	0	7076708	0	31612	0	0	20	2084	0	0	8	0	1	0	5	2692	0	0	2	363	0	6082	0
CIS175	chr21	29009079	29020342	chr21	30381400	30392663	protein_coding	ENSG00000156253.7	RWDD2B	124657	0	51457	0	14878	0	0	1	4911093	0	2137371	0	4911039	0	4184251	0	3028081	0	4183033	0	3028081	0	0	154	0	134	0	69	0	54	0	73	0	52	0	3	0	2	0	2
CIS176	chr8	129164684	129170974	chr8	130176930	130183220	lncRNA	ENSG00000229140.11	CCDC26	0	1	0	1	0	1	0	1	1167569	0	1167469	0	1170176	0	0	1	0	1	1163272	0	0	1	0	404	0	119	0	225	0	22	0	308	0	31	0	2	0	4	8683	0
CIS177	chr13	32120095	34966094	chr13	32694232	35540231	unprocessed_pseudogene, lncRNA, protein_coding, processed_pseudogene, snRNA, misc_RNA, TEC, snoRNA	ENSG00000278477.1,ENSG00000270008.1;ENSG00000281026.1;ENSG00000277151.1;ENSG00000226968.1;ENSG00000230300.1;ENSG00000236581.9;ENSG00000287274.1;ENSG00000227911.3;ENSG00000285621.1;ENSG00000277386.1;ENSG00000230490.3;ENSG00000234535.1;ENSG00000232986.1;ENSG00000286779.1;ENSG00000276672.1;ENSG00000271850.2;ENSG00000225179.2;ENSG00000271901.2;ENSG00000261728.1,ENSG00000073910.22;ENSG00000189167.12;E…	AL356321.1,AL137247.2;N4BP2L2-IT2;AL138820.1;LINC00423;STARD13-IT1;STARD13-AS;AL627232.1;LINC02344;AL138999.2;AL138999.1;AL139383.1;AL161719.1;AL139081.1;AL139081.2;AL161891.1;LINC02343;LINC00457;AL161716.1;AL138690.1,FRY;ZAR1L;BRCA2;N4BP2L1;N4BP2L2;PDS5B;KL;STARD13;RFC3;NBEA,IFIT1P1;ATP8A2P2;TOMM22P3;VDAC1P12;GAMTP2,RNU5A-4P,RNY1P4;Metazoa_SRP,AL160394.2,AL137247.1;AL160394.1	981894	0	0	2	0	2	0	9	0	1	0	1	0	1	1723333	0	1709919	0	0	1	1709919	0	0	5408	0	11131	0	4251	0	6222	0	4469	0	6179	0	569	0	62	0	63
CIS178	chr5	11013578	11017751	chr5	11013690	11017863	protein_coding	ENSG00000169862.19	CTNND2	426577	0	423977	0	411377	0	250577	0	24759962	0	24833914	0	24834170	0	6431352	0	6453998	0	9676685	0	6453998	0	8482	0	1070	0	78408	0	40447	0	4100	0	85365	0	0	2	91893	0	250922	0
CIS179	chr5	126417737	126419602	chr5	125753429	125755294	lncRNA, protein_coding	ENSG00000250602.6,ENSG00000155324.10	AC093535.1,GRAMD2B	1409136	0	325197	0	256597	0	23597	0	4830692	0	7076183	0	5989065	0	5385329	0	5989339	0	5999880	0	5989339	0	14939	0	12668	0	3502	0	3516	0	2281	0	2958	0	0	2	3183	0	3458	0
CIS18	chr14	98195176	98200161	chr14	98661513	98666498	lncRNA	ENSG00000259097.2	AL163932.1	0	1	0	1	0	1	0	1	0	1	0	1	2792	0	0	1	0	2	0	3	0	1	0	67	0	46	0	249	0	111	0	105	0	43	0	2	0	4	0	9
CIS180	chr1	239717389	239721016	chr1	239880689	239884316	lncRNA, protein_coding	ENSG00000233355.7,ENSG00000133019.12	CHRM3-AS2,CHRM3	3694383	0	0	1	3431588	0	0	1	3828448	0	0	1	3828392	0	4984617	0	4211893	0	4325903	0	5188496	0	0	4	0	44	0	97	0	218	0	21	0	106	0	1	0	3	0	4
CIS181	chr2	111873967	111877489	chr2	112631544	112635066	protein_coding	ENSG00000153107.13	ANAPC1	162166	0	162166	0	136566	0	7910	0	366048	0	409541	0	408921	0	136166	0	409162	0	409640	0	409162	0	0	54	3179	0	0	25	0	1	0	64	6753	0	0	2	7187	0	6136	0
CIS182	chr13	91346321	91350923	chr13	91998575	92003177	miRNA, lncRNA	ENSG00000284536.1;ENSG00000283815.1;ENSG00000284204.1,ENSG00000215417.13	MIR17;MIR18A;MIR19A,MIR17HG	7622276	0	2424120	0	2972076	0	0	1	7853064	0	7950902	0	7848539	0	11805397	0	16018939	0	8062394	0	17254320	0	0	63	0	212	0	5	0	91	0	8	0	119	0	2	0	3	0	2
CIS183	chr3	160439429	160447953	chr3	160157217	160165741	protein_coding	ENSG00000248710.1;ENSG00000213186.8	AC079594.1;TRIM59	2148046	0	1793828	0	67628	0	19228	0	3262597	0	3262775	0	3262800	0	2248351	0	8165996	0	19170155	0	8165996	0	0	23	0	97	0	217	0	64	0	140	0	26	0	3	0	1	960	0
CIS184	chr6	72619070	72621162	chr6	73328798	73330890	lncRNA	ENSG00000285844.2	FO393414.3	7341237	0	834637	0	0	1	639837	0	893877	0	9044434	0	897454	0	19255837	0	7326479	0	894900	0	17836287	0	0	6	0	7	0	6	765	0	46098	0	1775	0	0	2	0	3	0	1
CIS185	chr6	158971178	158974777	chr6	159392210	159395809	protein_coding	ENSG00000130363.12	RSPH3	129022	0	86222	0	67222	0	64222	0	63749	0	64295	0	63970	0	993167	0	881135	0	2190902	0	997984	0	0	9	11656	0	0	5	11174	0	0	6	767	0	0	2	24361	0	24456	0
CIS186	chr4	24513888	24517435	chr4	24515511	24519058	intergenic	NA	NA	2091764	0	2086164	0	2088964	0	17764	0	2339438	0	14136629	0	2339196	0	8705738	0	2088569	0	8745496	0	14387830	0	0	259	0	1	0	264	56292	0	0	223	30263	0	0	1	27606	0	40631	0
CIS187	chr3	128119656	128123988	chr3	127838499	127842831	protein_coding	ENSG00000175792.12	RUVBL1	871011	0	186411	0	189411	0	0	1	8022849	0	8022845	0	8023023	0	1451843	0	891736	0	992436	0	891736	0	0	306	0	7	0	39	0	1	0	42	11	0	0	2	0	1	0	2
CIS188	chr5	89290152	89294471	chr5	88585969	88590288	lncRNA	ENSG00000248309.7	MEF2C-AS1	6539351	0	1971928	0	1111928	0	622751	0	2083869	0	2084427	0	2083841	0	6513293	0	2084861	0	2085149	0	6931834	0	18969	0	28842	0	0	1	8024	0	0	1	0	1	0	2	19926	0	19678	0
CIS189	chr12	96485233	96488217	chr12	96879011	96881995	lncRNA	ENSG00000258272.1	AC007513.1	152832	0	48232	0	116832	0	9182	0	3890005	0	4325240	0	4336968	0	2694828	0	913118	0	4339269	0	7968901	0	39301	0	1388	0	7024	0	13857	0	0	1	2708	0	0	2	1377	0	25700	0
CIS19	chr15	88402158	88404744	chr15	88945389	88947975	intergenic	NA	NA	0	1	0	1	0	1	0	1	216688	0	218895	0	218816	0	5573839	0	2157325	0	0	1	2157325	0	0	59	0	80	0	81	0	144	0	50	0	98	0	1	0	1	0	2
CIS190	chr13	28015892	28020986	chr13	28590029	28595123	protein_coding	ENSG00000122025.15	FLT3	1216413	0	246813	0	416213	0	119213	0	559556	0	3739178	0	3139249	0	558753	0	559598	0	559874	0	2108828	0	0	3	5608	0	0	14	10832	0	0	4	16812	0	0	2	54205	0	79493	0
CIS191	chr3	105859783	105865005	chr3	105578627	105583849	protein_coding	ENSG00000114423.23	CBLB	1012394	0	435794	0	959394	0	994	0	5673750	0	2224286	0	8347354	0	5411246	0	952406	0	23251419	0	952406	0	0	54	1885	0	0	143	1803	0	0	50	2265	0	0	2	1710	0	2965	0
CIS192	chr3	167878645	167881463	chr3	167596433	167599251	lncRNA, transcribed_unitary_pseudogene	ENSG00000244706.4,ENSG00000244227.7	AC026353.1,LRRC77P	4630336	0	2121336	0	2120736	0	137644	0	10701813	0	10701991	0	10702016	0	4629274	0	9312979	0	19856307	0	12064196	0	46323	0	838	0	16223	0	9877	0	6538	0	9869	0	0	1	60397	0	142703	0
CIS193	chr10	118044326	118047772	chr10	119803837	119807283	lncRNA, protein_coding	ENSG00000231104.8;ENSG00000177640.16,ENSG00000107560.12	AC022395.1;CASC2,RAB11FIP2	471427	0	735627	0	471027	0	0	1	1220072	0	3499372	0	3498766	0	1080679	0	1429910	0	1429095	0	1429910	0	0	75	0	43	0	90	0	6	0	90	0	6	0	2	0	4	0	3
CIS194	chr8	128656746	128660613	chr8	129668992	129672859	lncRNA	ENSG00000229140.11	CCDC26	397986	0	0	1	166586	0	0	1	659631	0	659531	0	662238	0	396142	0	269598	0	655334	0	269598	0	0	47	0	1	0	18	0	1	0	46	14424	0	0	2	0	3	0	1
CIS195	chr8	119891465	119902040	chr8	120903705	120914280	protein_coding	ENSG00000155792.10	DEPTOR	2447264	0	771559	0	1773064	0	540759	0	2877941	0	2877836	0	2877836	0	3009684	0	3009928	0	4692308	0	4288116	0	0	1	0	2	2912	0	0	3	2670	0	0	4	0	3	17959	0	16801	0
CIS196	chr3	71581984	71586345	chr3	71631135	71635496	lncRNA, protein_coding	ENSG00000277855.1;ENSG00000270562.1,ENSG00000114861.23;ENSG00000285708.1	AC097634.3;AC097634.1,FOXP1;AC097634.4	134383	0	73054	0	72654	0	72254	0	85270	0	86966	0	84051	0	2194676	0	124741	0	126593	0	14782367	0	0	105	0	96	0	107	0	181	0	53	0	72	0	2	7	0	0	2
CIS197	chr2	225039484	225044359	chr2	225904201	225909076	protein_coding	ENSG00000135905.20	DOCK10	8384683	0	85483	0	0	1	7640	0	85622	0	6631911	0	5788688	0	8372112	0	90929	0	1746445	0	1911923	0	0	44	0	35	0	75	0	15	0	42	0	16	0	2	0	6	0	3
CIS198	chr6	90319014	90326260	chr6	91028733	91035979	lncRNA	ENSG00000260271.3	AL132996.1	131339	0	32413	0	43013	0	23739	0	22293	0	21654	0	22033	0	21228145	0	23541	0	22045	0	131189	0	0	1	0	1	3151	0	0	4	21402	0	3028	0	0	3	3563	0	18597	0
CIS199	chr4	120012263	120017978	chr4	120933418	120939133	intergenic	NA	NA	1776021	0	1133621	0	637662	0	46021	0	6248282	0	6248479	0	6248306	0	11628549	0	1786339	0	11842678	0	1827121	0	0	1	217	0	17808	0	48174	0	0	1	45494	0	0	2	44229	0	48085	0
CIS2	chr15	92818877	92821881	chr15	93362107	93365111	lncRNA	ENSG00000272888.7	CHASERR	16518	0	0	1	16318	0	0	1	0	1	0	1	0	1	1156702	0	77808	0	0	2	2220216	0	0	185	0	120	0	41	0	39	0	21	0	32	0	2	0	4	0	4
CIS20	chr4	108349263	108352857	chr4	109270419	109274013	intergenic	NA	NA	1342	0	0	1	0	1	0	1	5407165	0	179555	0	179604	0	0	2	0	2	179678	0	0	1	0	23	0	5	0	133	0	94	0	2	0	3	0	1	0	3	1529	0
CIS200	chr2	111493440	111504047	chr2	112251017	112261624	lncRNA	ENSG00000172965.17;ENSG00000285016.1;ENSG00000280878.1;ENSG00000240350.3	MIR4435-2HG;AC017002.3;AC017002.2;SOCAR	37439	0	0	1	839	0	0	1	0	1	29014	0	28394	0	0	1	28635	0	29113	0	28635	0	0	62	0	86	0	44	0	78	0	19	0	16	0	2	31027	0	31624	0
CIS201	chr12	6998434	6999907	chr12	7106526	7107999	protein_coding	ENSG00000111684.11;ENSG00000182326.15	LPCAT3;C1S	4761892	0	29233	0	43633	0	29233	0	35596	0	35939	0	35739	0	4752759	0	36356	0	35205	0	353304	0	0	12	0	25	0	5	0	8	0	4	0	7	0	1	0	2	3534	0
CIS202	chr20	51949364	51962116	chr20	50565903	50578655	intergenic	NA	NA	1788483	0	450763	0	1425563	0	345563	0	523122	0	442308	0	442310	0	1616134	0	1617368	0	1616501	0	1617368	0	0	5	4400	0	0	1	26176	0	0	4	0	1	0	3	83528	0	74081	0
CIS203	chr5	56734165	56738000	chr5	56029992	56033827	intergenic	NA	NA	560799	0	434199	0	560399	0	0	1	433953	0	737961	0	13665439	0	3989493	0	3989700	0	577102	0	3989700	0	0	7	0	6	0	2	0	2	0	1	0	3	0	2	0	6	0	5
CIS204	chr1	221560931	221564665	chr1	221734273	221738007	lncRNA	ENSG00000286421.1	AL360013.4	141734	0	141934	0	141734	0	120734	0	5069020	0	1078859	0	1078502	0	8096048	0	7527161	0	5067438	0	7527161	0	20838	0	2454	0	22552	0	96962	0	28617	0	7777	0	0	2	123536	0	102557	0
CIS205	chr11	10856228	10861186	chr11	10877775	10882733	lncRNA, protein_coding	ENSG00000247271.7,ENSG00000236287.8	ZBED5-AS1,ZBED5	1374613	0	0	1	0	1	0	1	6989736	0	6996124	0	5876348	0	6550932	0	6411617	0	4440868	0	6900093	0	0	339	0	298	0	231	0	141	0	185	0	101	0	2	0	3	0	1
CIS206	chr14	20608797	20609594	chr14	21076956	21077753	protein_coding	ENSG00000259060.7;ENSG00000173464.14	AL163195.3;RNASE11	1395596	0	117796	0	135996	0	0	1	1875529	0	1877310	0	1892074	0	1840351	0	1933459	0	1859015	0	1933459	0	0	29	743	0	0	1	4641	0	0	1	1548	0	0	1	721	0	248	0
CIS207	chr17	48554235	48557058	chr17	46631597	46634420	lncRNA, protein_coding	ENSG00000233101.10,ENSG00000120093.11	HOXB-AS3,HOXB3	1188741	0	110634	0	275141	0	3541	0	100211	0	1178321	0	1179474	0	1179747	0	538874	0	1180006	0	538874	0	0	19	0	2	0	4	0	2	0	9	85	0	0	1	0	1	5365	0
CIS208	chrX	134184458	134187962	chrX	133318488	133321992	intergenic	NA	NA	434657	0	434457	0	433657	0	0	1	2442962	0	2437040	0	15314691	0	4384625	0	2389457	0	4401443	0	2389457	0	0	22	0	14	0	1	11494	0	0	2	0	1	0	2	0	1	10347	0
CIS209	chr1	26617613	26622037	chr1	26944104	26948528	intergenic	NA	NA	78362	0	68562	0	0	1	0	1	163484	0	1051292	0	1277832	0	618305	0	69533	0	69944	0	976492	0	0	249	0	289	0	133	0	119	0	124	0	88	0	2	0	2	0	3
CIS21	chr7	2083320	2084786	chr7	2122955	2124421	protein_coding	ENSG00000002822.15;ENSG00000286192.1	MAD1L1;AC069288.1	40919	0	1463119	0	40919	0	155319	0	422852	0	141436	0	1463059	0	1462102	0	567877	0	141519	0	1463508	0	0	5	299	0	0	12	43	0	0	69	0	1	0	1	0	2	0	1
CIS210	chr3	15646300	15647906	chr3	15687807	15689413	protein_coding	ENSG00000169814.16	BTD	0	1	146293	0	0	1	0	1	636649	0	636992	0	636734	0	638243	0	738655	0	637915	0	738655	0	0	1	0	7	3369	0	0	8	1030	0	0	9	0	1	0	2	0	1
CIS211	chr9	110416070	110428283	chr9	113178350	113190563	protein_coding	ENSG00000165124.18	SVEP1	222869	0	222669	0	222469	0	469	0	3920012	0	3930963	0	3931318	0	222531	0	226527	0	243216	0	226527	0	17951	0	0	2	21119	0	21733	0	5293	0	0	1	0	3	4274	0	98965	0
CIS212	chr5	35896404	35900324	chr5	35896506	35900426	intergenic	NA	NA	0	1	0	1	0	1	0	1	27486	0	32603	0	33344	0	0	1	0	2	3274543	0	0	1	0	39	0	18	0	227	0	42	0	84	0	16	0	2	0	4	0	5
CIS213	chr6	37168360	37171770	chr6	37136136	37139546	protein_coding	ENSG00000137193.14	PIM1	9629	0	104429	0	9029	0	60559	0	312726	0	330006	0	329906	0	0	2	251520	0	329729	0	1044397	0	0	80	0	27	0	75	0	43	0	16	0	22	0	1	0	1	0	4
CIS214	chr7	22854656	22856740	chr7	22894275	22896359	lncRNA, snoRNA	ENSG00000228649.9,ENSG00000221740.1	SNHG26,SNORD93	365655	0	511259	0	323859	0	158059	0	10032827	0	10032931	0	10032827	0	550400	0	612518	0	3342553	0	2039025	0	0	69	0	107	0	5	0	59	0	7	0	42	0	2	0	1	0	2
CIS215	chr2	203108047	203112833	chr2	203972770	203977556	protein_coding	ENSG00000144426.18	NBEAL1	694966	0	463046	0	87446	0	194046	0	591310	0	592020	0	1848539	0	819376	0	510785	0	591390	0	591082	0	0	1	0	39	14814	0	0	14	2385	0	0	7	0	2	92002	0	92637	0
CIS216	chr2	46349634	46354935	chr2	46576773	46582074	protein_coding	ENSG00000116016.14	EPAS1	502633	0	0	1	0	1	0	1	819620	0	3121307	0	819417	0	3119677	0	3128019	0	3118151	0	8201742	0	0	37	0	60	0	2	0	5	0	11	0	9	0	2	0	4	0	2
CIS217	chrX	41730468	41734081	chrX	41589721	41593334	protein_coding	ENSG00000147044.22	CASK	1206918	0	1205918	0	168267	0	96718	0	394448	0	394262	0	393689	0	3904734	0	1551957	0	395008	0	3072424	0	0	13	24575	0	0	40	60	0	0	16	3389	0	0	2	19545	0	13575	0
CIS218	chr18	62506154	62508279	chr18	60173387	60175512	intergenic	NA	NA	692920	0	279520	0	592720	0	275720	0	643283	0	16559061	0	27461738	0	582688	0	585351	0	16997874	0	1461168	0	0	55	0	28	0	12	0	22	0	16	0	1	0	2	44	0	0	2
CIS219	chr4	55081978	55086159	chr4	55948145	55952326	lncRNA, protein_coding	ENSG00000250646.1,ENSG00000128052.10	AC111194.2,KDR	7545977	0	934777	0	6304777	0	62777	0	14764162	0	14755667	0	14866551	0	14764253	0	9794163	0	14764282	0	9794163	0	54696	0	8	0	2608	0	20896	0	139523	0	14665	0	0	2	39342	0	1902	0
CIS22	chr5	56055666	56060957	chr5	55351493	55356784	lncRNA	ENSG00000249236.2	AC008892.1	502865	0	81842	0	197865	0	0	1	1110996	0	59462	0	12986940	0	3310994	0	3311201	0	81283	0	3311201	0	0	18	0	7	0	3	0	1	4620	0	0	1	0	2	0	5	0	7
CIS220	chr13	99990783	99995924	chr13	100643037	100648178	lncRNA	ENSG00000260738.1	LINC00554	771182	0	390875	0	91275	0	91675	0	604388	0	604198	0	605297	0	4808941	0	8215233	0	555988	0	11169149	0	0	3	0	1	39614	0	37025	0	0	1	4558	0	0	2	820	0	92951	0
CIS221	chr2	175403061	175406606	chr2	176267789	176271334	lncRNA	ENSG00000229066.2	AC093459.1	722260	0	614260	0	592393	0	231260	0	785770	0	804196	0	804240	0	786226	0	2041784	0	1436505	0	5892386	0	4912	0	4953	0	8264	0	35194	0	51613	0	57329	0	0	2	215486	0	220780	0
CIS23	chr15	40047221	40049490	chr15	40339422	40341691	lncRNA	ENSG00000248508.8	SRP14-AS1	0	1	0	1	0	1	0	1	416433	0	4660298	0	4660268	0	17842819	0	0	1	0	1	0	1	0	11	0	73	0	50	0	46	0	51	0	35	0	2	0	2	0	2
CIS24	chr8	94958811	94961225	chr8	95971039	95973453	protein_coding	ENSG00000156170.13	NDUFAF6	6117974	0	124374	0	34374	0	0	1	27818756	0	5988130	0	5987886	0	6095899	0	7900800	0	7826696	0	9655519	0	10423	0	0	27	0	14	0	26	0	24	0	37	0	1	0	3	0	3
CIS25	chr10	119516311	119518593	chr10	121275823	121278105	protein_coding	ENSG00000148908.15	RGS10	376310	0	10310	0	0	1	710	0	244375	0	4971357	0	4970751	0	374859	0	0	1	0	1	0	1	0	89	0	107	0	103	0	29	0	118	0	18	0	1	0	4	0	1
CIS26	chr13	41502126	41505868	chr13	42076262	42080004	lncRNA	ENSG00000288600.1	AL354833.2	493125	0	0	1	34725	0	0	1	34178	0	34531	0	33548	0	481391	0	33302	0	35552	0	476337	0	0	30	0	5	0	38	0	15	0	16	0	3	0	2	0	3	0	4
CIS27	chr3	18479629	18481126	chr3	18521121	18522618	lncRNA	ENSG00000228956.8	SATB1-AS1	104028	0	37028	0	103428	0	28428	0	2159570	0	32376	0	32576	0	488575	0	32910	0	30333	0	88742	0	8810	0	0	55	7918	0	0	30	11485	0	0	13	0	1	0	1	8200	0
CIS28	chr2	136127570	136129864	chr2	136885140	136887434	intergenic	NA	NA	0	1	0	1	0	1	0	1	0	1	0	2	0	1	0	2	0	2	0	2	0	1	0	84	0	35	0	152	0	65	0	98	0	25	0	1	0	2	0	2
CIS29	chr11	128289919	128291666	chr11	128159814	128161561	intergenic	NA	NA	94118	0	0	1	5133	0	0	1	0	1	0	1	0	1	171078	0	0	1	0	1	0	1	0	6	0	26	0	51	0	83	0	5	0	18	0	2	0	2	0	1
CIS3	chr4	40185352	40191072	chr4	40186972	40192692	lncRNA, protein_coding	ENSG00000286089.1,ENSG00000168421.13	AC095057.4,RHOH	11127	0	0	1	0	1	0	1	138	0	0	1	0	1	0	2	0	2	0	2	0	1	0	233	0	149	0	138	0	88	0	62	0	53	0	2	0	4	0	1
CIS30	chr3	108132033	108135228	chr3	107850880	107854075	lncRNA	ENSG00000271856.1	LINC01215	4032	0	0	1	3632	0	0	1	3403527	0	38165	0	6077131	0	3141023	0	0	2	20981196	0	0	1	0	16	0	19	0	94	0	218	0	35	0	120	0	1	0	2	0	2
CIS31	chr18	26709069	26711409	chr18	24289033	24291373	lncRNA	ENSG00000260372.7	AQP4-AS1	0	1	0	1	0	1	0	1	2688458	0	8318071	0	8314316	0	0	1	0	2	8315118	0	13080174	0	0	149	0	118	0	162	0	171	0	59	0	69	0	2	0	2	0	1
CIS32	chr3	196180756	196187181	chr3	195907627	195914052	intergenic	NA	NA	0	1	0	1	0	1	0	1	8433851	0	8433873	0	8433863	0	421540	0	421389	0	8179810	0	421389	0	0	8	0	7	0	1	0	7	0	5	0	5	0	2	0	4	0	4
CIS33	chr7	131067585	131074347	chr7	130752344	130759106	lncRNA	ENSG00000285106.2;ENSG00000231721.7	AC016831.6;LINC-PINT	7784	0	104984	0	5984	0	34252	0	25892	0	25867	0	25323	0	8550	0	2402210	0	8018024	0	2402210	0	0	22	0	13	0	95	0	1	0	107	0	2	0	2	9068	0	0	1
CIS34	chr6	21586185	21589842	chr6	21586416	21590073	lncRNA	ENSG00000283480.1	AL512380.2	9957	0	8757	0	9957	0	8757	0	3128453	0	3128605	0	3128036	0	0	1	0	1	0	1	253474	0	0	383	0	287	0	105	0	61	0	72	0	40	0	2	0	1	0	1
CIS35	chr18	78392101	78395042	chr18	76152101	76155042	intergenic	NA	NA	1253700	0	1126757	0	1250900	0	188157	0	1005925	0	672298	0	43347685	0	1243976	0	1257196	0	1111111	0	1257196	0	10669	0	12234	0	3422	0	2967	0	2008	0	12168	0	0	2	215425	0	42159	0
CIS36	chr14	97215684	97222383	chr14	97682021	97688720	lncRNA	ENSG00000285584.2	AL158800.1	108816	0	481616	0	33883	0	92883	0	944573	0	944321	0	944178	0	474984	0	482676	0	479531	0	482676	0	0	14	0	12	0	11	0	3	36026	0	29269	0	0	2	0	4	0	3
CIS37	chr1	150236227	150251001	chr1	150208575	150223391	snRNA	ENSG00000222222.1	RNU2-17P	509226	0	0	1	125826	0	0	1	309264	0	309195	0	309293	0	1241858	0	4356081	0	309161	0	7928387	0	0	8	0	220	0	1	0	61	0	3	0	8	0	4	0	2	0	1
CIS38	chr21	35416961	35429199	chr21	36789259	36801497	protein_coding	ENSG00000159216.19	RUNX1	39800	0	17160	0	0	1	15560	0	364917	0	367004	0	1466113	0	37623	0	362591	0	1466212	0	362591	0	9586	0	108	0	7489	0	0	1	0	2	544	0	0	4	0	2	0	1
CIS39	chr13	42380206	42392580	chr13	42954342	42966716	lncRNA	ENSG00000283554.1	LINC02341	0	1	0	1	0	1	0	1	912258	0	912611	0	911628	0	1359471	0	0	4	913632	0	1354417	0	0	6	0	5	0	1	0	4	0	2	0	1	0	4	0	6	0	3
CIS4	chr15	99010848	99011821	chr15	99554077	99555050	lncRNA	ENSG00000259475.1	AC036108.1	266578	0	51447	0	4247	0	4778	0	6101759	0	6103999	0	6103868	0	848335	0	53460	0	6160947	0	263579	0	0	2	586	0	695	0	2171	0	0	1	372	0	0	2	855	0	3150	0
CIS40	chr3	152245143	152248468	chr3	151962932	151966257	lncRNA, protein_coding	ENSG00000229619.4,ENSG00000152601.17	MBNL1-AS1,MBNL1	4731	0	0	1	2542	0	0	1	0	1	0	1	0	1	0	1	0	1	10975869	0	0	1	0	32	0	18	0	30	0	209	0	32	0	100	0	2	719	0	1005	0
CIS41	chr1	113028802	113030254	chr1	113571424	113572876	lncRNA	ENSG00000226419.8;ENSG00000238198.2	SLC16A1-AS1;LRIG2-DT	749745	0	12145	0	11745	0	11545	0	406366	0	407777	0	407717	0	1291915	0	898399	0	407889	0	1797076	0	584	0	0	54	435	0	0	8	0	1	0	9	0	1	0	1	42327	0
CIS42	chr6	22061132	22064441	chr6	22061361	22064670	lncRNA	ENSG00000272168.8	CASC15	0	1	0	1	0	1	0	1	2653854	0	2654006	0	2653437	0	0	1	0	2	0	1	0	1	0	130	0	516	0	140	0	432	0	67	0	405	0	1	0	5	0	4
CIS43	chr2	213231699	213235483	chr2	214096423	214100207	intergenic	NA	NA	0	1	0	1	0	1	0	1	5048322	0	5160061	0	6008907	0	101007	0	0	1	5160072	0	0	1	0	523	0	339	0	99	0	107	0	42	0	80	0	2	0	3	0	5
CIS44	chr5	151276765	151277121	chr5	150656326	150656682	protein_coding	ENSG00000186334.10	SLC36A3	54164	0	65364	0	54164	0	20364	0	50680	0	118256	0	3579749	0	53673	0	58129	0	52415	0	8834593	0	23651	0	0	6	20525	0	0	1	4525	0	0	5	0	1	22901	0	5939	0
CIS45	chr1	101107765	101114791	chr1	101573321	101580347	intergenic	NA	NA	173408	0	0	1	142608	0	0	1	653807	0	119895	0	7576312	0	173190	0	0	3	192354	0	0	1	0	35	0	12	0	197	0	91	0	99	0	11	0	3	0	4	0	5
CIS46	chr15	63502099	63506103	chr15	63794298	63798302	lncRNA, protein_coding	ENSG00000276651.1,ENSG00000140455.17	AC007950.2,USP3	1025496	0	302698	0	223498	0	696	0	0	1	0	1	0	1	30472480	0	302804	0	0	1	2910612	0	0	175	0	148	0	196	0	137	0	81	0	63	0	2	0	2	0	4
CIS47	chr17	20707134	20707621	chr17	20610447	20610934	intergenic	NA	NA	3298333	0	430333	0	328578	0	3933	0	552701	0	10599597	0	10599122	0	3283913	0	1750174	0	2293717	0	1750174	0	3476	0	0	9	8139	0	0	11	9109	0	0	5	0	1	200661	0	200798	0
CIS48	chr13	40185422	40191535	chr13	40759559	40765672	lncRNA	ENSG00000215483.11;ENSG00000230710.2	LINC00598;LINC00332	801064	0	0	1	575264	0	0	1	789250	0	1264933	0	1264772	0	774837	0	789350	0	792181	0	789350	0	0	66	0	53	14971	0	0	7	30090	0	0	1	0	3	0	6	0	6
CIS49	chr3	159966222	159968631	chr3	159684010	159686419	lncRNA	ENSG00000244040.7	IL12A-AS1	2627368	0	1320621	0	399168	0	178621	0	2789390	0	2789568	0	2789593	0	2727673	0	7692789	0	18696948	0	7692789	0	14269	0	20424	0	43326	0	15027	0	447	0	11268	0	0	2	1554	0	82647	0
CIS5	chr18	74258143	74260636	chr18	71925378	71927871	protein_coding	ENSG00000166347.19	CYB5A	2111363	0	1242142	0	955363	0	20763	0	2791455	0	4806704	0	39213727	0	2111156	0	2836509	0	5245517	0	2836509	0	0	7	721	0	0	18	8408	0	0	8	22672	0	0	1	4944	0	20406	0
CIS50	chr6	60353369	60362667	chr6	57325215	57334513	transcribed_unprocessed_pseudogene	ENSG00000283453.2	AC244258.1	6615768	0	3177368	0	112768	0	2989368	0	6990918	0	3207978	0	3208442	0	6990136	0	6988558	0	1899480	0	6988558	0	3879	0	0	89	86931	0	0	28	72222	0	0	20	0	2	2144537	0	1923229	0
CIS51	chr17	42246383	42252575	chr17	40398401	40404593	protein_coding	ENSG00000173757.10	STAT5B	1684582	0	0	1	90182	0	0	1	13793	0	0	1	1106676	0	1680066	0	52935	0	566897	0	52935	0	0	246	0	126	0	186	0	90	0	158	0	74	0	2	0	6	0	7
CIS52	chr10	20800932	20805567	chr10	21089861	21094496	protein_coding, processed_pseudogene	ENSG00000078114.19,ENSG00000235940.1	NEBL,MTND1P21	1873832	0	918632	0	918432	0	566832	0	1790807	0	3569185	0	1840051	0	5630179	0	1841811	0	3569964	0	3114991	0	0	1	7722	0	0	1	14271	0	15609	0	48325	0	0	2	176061	0	124429	0
CIS53	chr10	14548304	14554259	chr10	14590303	14596258	protein_coding	ENSG00000065809.13	FAM107B	1949703	0	6340	0	327540	0	4740	0	0	2	6489	0	0	1	1940122	0	828126	0	1940358	0	828126	0	0	87	4584	0	0	171	0	16	0	76	0	14	0	2	0	1	2269	0
CIS54	chr17	59438966	59442189	chr17	57516327	57519550	lncRNA	ENSG00000265313.7	LINC01476	1829765	0	285365	0	341210	0	175210	0	383158	0	4572587	0	1093562	0	1092358	0	1084182	0	1093045	0	1084182	0	0	4	722	0	5973	0	674	0	16451	0	203	0	0	1	10798	0	0	2
CIS55	chr6	128031660	128040922	chr6	128352805	128362067	lncRNA, protein_coding	ENSG00000227945.1,ENSG00000152894.15	PTPRK-AS1,PTPRK	1642477	0	0	1	107859	0	0	1	8244164	0	2249552	0	8246400	0	7043297	0	57565	0	7044892	0	57565	0	0	78	0	17	0	57	0	8	0	41	19785	0	0	3	0	6	0	2
CIS56	chr17	49761208	49765987	chr17	47838570	47843349	protein_coding	ENSG00000121104.8	FAM117A	10807	0	0	1	10007	0	0	1	0	1	10620	0	0	1	10554	0	0	2	3671	0	0	1	0	161	0	81	0	212	0	9	0	217	0	8	0	2	0	4	0	4
CIS57	chr1	199200925	199204657	chr1	199170053	199173785	lncRNA	ENSG00000231718.1	LINC02789	12142	0	0	1	0	1	0	1	509014	0	510888	0	512189	0	0	1	0	1	4062713	0	17892	0	0	23	0	74	0	70	0	52	0	120	0	28	0	1	0	2	12859	0
CIS58	chr12	51022254	51029042	chr12	51416037	51422825	protein_coding	ENSG00000110911.16	SLC11A2	348757	0	0	1	0	1	0	1	2169017	0	1579498	0	1831870	0	338217	0	1602713	0	289396	0	1602713	0	0	329	0	283	0	105	0	22	0	158	0	75	0	2	0	8	0	3
CIS59	chr1	243415433	243421061	chr1	243578735	243584363	protein_coding	ENSG00000054282.16	SDCCAG8	0	1	0	1	0	1	0	1	1433765	0	624735	0	625217	0	8682661	0	7909937	0	625858	0	8886540	0	0	36	0	104	0	24	0	85	0	49	0	124	0	2	0	4	0	1
CIS6	chr3	18840029	18845610	chr3	18881521	18887102	lncRNA	ENSG00000228956.8	SATB1-AS1	57428	0	57428	0	56628	0	0	1	2519970	0	392776	0	392976	0	848975	0	393310	0	0	3	449142	0	0	3	0	5	0	14	0	9	2522	0	661	0	0	2	0	9	0	8
CIS60	chr7	134288870	134294335	chr7	133973622	133979087	protein_coding	ENSG00000205060.11	SLC35B4	3229069	0	254069	0	1367064	0	86669	0	3179278	0	3179361	0	3179102	0	3229835	0	796373	0	4798036	0	796373	0	0	87	0	4	0	71	1227	0	0	85	0	1	0	2	21426	0	21840	0
CIS61	chr14	39256117	39268952	chr14	39725321	39738156	lncRNA, protein_coding	ENSG00000258940.2,ENSG00000150527.17	AL132639.2,MIA2	1177116	0	0	1	0	1	0	1	1165764	0	4698713	0	4698597	0	3951971	0	3952334	0	4698685	0	3952334	0	0	136	0	112	0	75	0	77	0	25	0	66	0	3	0	3	0	1
CIS62	chr3	183399254	183411814	chr3	183117042	183129602	protein_coding	ENSG00000053524.12	MCF2L2	483853	0	99585	0	285185	0	78985	0	4326322	0	4326292	0	3360137	0	3420915	0	3424198	0	4325956	0	3424198	0	0	48	879	0	0	3	16608	0	0	10	15795	0	0	3	9168	0	35464	0
CIS63	chr20	53736251	53740982	chr20	52352790	52357521	lncRNA	ENSG00000287886.1	AC005914.1	9617	0	8017	0	7617	0	7417	0	111770	0	112050	0	111703	0	111439	0	82799	0	87756	0	111755	0	0	21	0	45	0	32	0	59	0	14	0	12	0	2	0	5	0	7
CIS64	chr5	143810295	143814054	chr5	143189860	143193619	lncRNA, protein_coding	ENSG00000249881.1,ENSG00000158497.5	AC008696.2,HMHB1	0	1	203294	0	0	1	202894	0	799699	0	1699351	0	1699373	0	4416107	0	1368123	0	404215	0	1368123	0	0	4	0	8	0	87	0	143	0	12	0	19	0	2	0	3	0	3
CIS65	chr2	197196526	197200971	chr2	198061250	198065695	lncRNA, protein_coding	ENSG00000231621.1,ENSG00000065413.20	ANKRD44-AS1,ANKRD44	122325	0	4428	0	0	1	0	1	0	1	0	1	0	1	906987	0	636763	0	0	4	636763	0	0	25	0	6	0	93	0	19	0	54	0	21	0	2	0	4	0	8
CIS66	chr13	95528094	95536014	chr13	96180348	96188268	lncRNA, protein_coding	ENSG00000223392.1,ENSG00000134873.10	CLDN10-AS1,CLDN10	3437185	0	965693	0	920893	0	139785	0	3667973	0	3765811	0	3663448	0	9268851	0	12675143	0	3877303	0	15629059	0	0	1	0	1	0	1	0	1	11993	0	446	0	0	2	16991	0	70917	0
CIS67	chr10	88384227	88388408	chr10	90143984	90148165	protein_coding	ENSG00000184719.12	RNLS	0	1	0	1	0	1	0	1	7878196	0	14005147	0	4048813	0	0	1	0	1	518217	0	0	1	0	260	0	261	0	224	0	123	0	167	0	199	0	2	0	6	0	4
CIS68	chr2	203739241	203744499	chr2	204603964	204609222	intergenic	NA	NA	63300	0	0	1	0	1	0	1	0	1	16646	0	2479733	0	187710	0	15968	0	0	4	15968	0	0	114	0	114	0	116	0	302	0	33	0	276	0	2	0	6	0	7
CIS69	chr8	81152565	81157103	chr8	82064800	82069338	lncRNA	ENSG00000253214.2	AC079209.1	18964	0	0	1	18764	0	0	1	20222101	0	15309092	0	15308856	0	0	1	0	1	15169871	0	0	1	0	30	0	15	0	4	0	29	0	5	0	23	0	2	0	2	0	3
CIS7	chr6	135102471	135104207	chr6	135423609	135425345	protein_coding	ENSG00000112339.15	HBS1L	0	1	0	1	0	1	0	1	1180879	0	1183490	0	1183115	0	0	1	0	2	0	3	0	1	0	68	0	68	0	23	0	46	0	25	0	18	0	2	0	2	0	4
CIS70	chr4	169122465	169126963	chr4	170043616	170048114	protein_coding	ENSG00000154447.15	SH3RF1	4122236	0	265064	0	268464	0	104064	0	15622919	0	16584158	0	491092	0	4090570	0	8173924	0	17005959	0	11993871	0	0	15	6524	0	0	5	4268	0	0	2	12220	0	0	2	40926	0	9334	0
CIS71	chr1	234961782	234965753	chr1	235097529	235101500	lncRNA	ENSG00000238005.4	AL391832.2	12446	0	13246	0	0	1	0	1	229344	0	347487	0	347611	0	229010	0	229458	0	0	1	432889	0	0	31	0	43	0	86	0	91	0	9	0	9	0	2	0	3	0	5
CIS72	chr5	170407532	170409262	chr5	169834536	169836266	lncRNA, protein_coding	ENSG00000253647.1,ENSG00000182132.14	KCNIP1-OT1,KCNIP1	1552931	0	69331	0	100131	0	69331	0	93023	0	1763814	0	103383	0	100206	0	94370	0	94365	0	94370	0	18105	0	0	1	22576	0	1349	0	13520	0	9428	0	0	2	17858	0	44765	0
CIS73	chr7	92637742	92641690	chr7	92267056	92271004	lncRNA, protein_coding	ENSG00000287932.1,ENSG00000105810.10	AC000065.2,CDK6	0	1	5309	0	0	1	5309	0	6733663	0	5416597	0	5416587	0	0	1	0	1	6730715	0	0	1	0	406	0	10	0	440	0	9	0	538	0	23	0	2	0	2	2403	0
CIS74	chr18	2635852	2638097	chr18	2635851	2638096	intergenic	NA	NA	10109902	0	0	1	0	1	0	1	0	1	317492	0	317062	0	954520	0	1941309	0	320880	0	1941309	0	0	77	0	62	0	156	0	114	0	49	0	54	0	1	0	2	0	2
CIS75	chr8	129385692	129389121	chr8	130397938	130401367	lncRNA	ENSG00000229140.11	CCDC26	0	1	0	1	0	1	0	1	1388577	0	1388477	0	1391184	0	23468	0	0	1	1384280	0	0	1	0	243	0	469	0	42	0	72	0	7	0	14	0	2	0	4	0	1
CIS76	chr6	26021471	26027511	chr6	26021699	26027739	protein_coding	ENSG00000278637.2;ENSG00000278705.1	H4C1;H4C2	0	1	0	1	0	1	0	1	127716	0	26650	0	26392	0	0	1	0	2	26503	0	327603	0	0	723	0	695	0	350	0	303	0	379	0	253	0	2	0	3	0	3
CIS77	chr10	22624781	22627967	chr10	22913710	22916896	protein_coding	ENSG00000150867.14	PIP4K2A	51432	0	5380	0	18032	0	0	1	0	1	3807987	0	17651	0	3807779	0	19411	0	3809508	0	3807686	0	0	62	0	1	0	44	1985	0	0	27	4026	0	0	2	520	0	2011	0
CIS78	chr2	197293942	197297708	chr2	198158666	198162432	lncRNA, protein_coding	ENSG00000236977.1,ENSG00000065413.20	ANKRD44-IT1,ANKRD44	219741	0	0	1	87341	0	0	1	0	1	0	2	0	2	1004403	0	540026	0	0	3	540026	0	0	21	0	15	0	115	0	2	0	153	1678	0	0	2	0	5	0	5
CIS79	chr15	92881432	92885095	chr15	93424662	93428325	lncRNA, protein_coding	ENSG00000272888.7,ENSG00000279765.3	CHASERR,AC013394.1	35031	0	231	0	2504	0	0	1	14306	0	0	1	0	1	1093488	0	14594	0	31531	0	2282771	0	0	435	0	571	0	241	0	369	0	218	0	340	0	2	0	2	0	4
CIS8	chr7	50213308	50215287	chr7	50252904	50254883	lncRNA	ENSG00000231681.2	AC020743.2	46712	0	0	1	44907	0	0	1	44801	0	85110	0	88775	0	88772	0	89318	0	49310	0	89318	0	0	1	0	2	0	4	0	8	3720	0	0	1	0	1	0	1	0	3
CIS80	chr2	177156645	177160665	chr2	178021373	178025393	lncRNA	ENSG00000236501.6;ENSG00000229337.2	AC074286.1;AC079305.2	79334	0	78934	0	78734	0	54134	0	50095	0	91540	0	81129	0	2539810	0	3795368	0	3190089	0	4138327	0	1322	0	0	1	4407	0	1464	0	1499	0	0	1	0	2	5274	0	4425	0
CIS81	chr3	108799013	108806921	chr3	108517860	108525768	intergenic	NA	NA	671012	0	11878	0	19078	0	0	1	2731834	0	574126	0	5405438	0	2469330	0	664124	0	20309503	0	664124	0	0	8	0	9	0	11	0	2	13615	0	13930	0	0	3	0	1	14078	0
CIS82	chr15	38650216	38656390	chr15	38942417	38948591	lncRNA	ENSG00000175779.4	LINC02694	1390209	0	0	1	0	1	0	1	10884	0	6053398	0	6053368	0	16445814	0	0	2	1389973	0	0	1	0	272	0	212	0	294	0	190	0	46	0	34	0	2	0	4	0	4
CIS83	chr8	129192485	129197757	chr8	130204731	130210003	lncRNA	ENSG00000229140.11	CCDC26	0	1	0	1	0	1	0	1	1195370	0	1195270	0	1197977	0	0	2	0	3	1191073	0	0	1	0	279	0	1	0	179	4928	0	0	261	0	1	0	3	3809	0	12678	0
CIS84	chr7	130956710	130962210	chr7	130641469	130646969	lncRNA	ENSG00000285106.2;ENSG00000231721.7	AC016831.6;LINC-PINT	91389	0	0	1	34189	0	0	1	0	2	138004	0	137460	0	33863	0	2514347	0	8130161	0	2514347	0	0	302	0	64	0	215	0	16	0	113	0	12	0	2	0	3	0	4
CIS85	chr8	140601886	140605714	chr8	141611985	141615813	protein_coding	ENSG00000123908.12	AGO2	7519085	0	343085	0	2885	0	18085	0	632099	0	7096085	0	7095881	0	327774	0	3685968	0	2407849	0	7507800	0	0	59	0	2	0	58	0	4	0	59	0	1	0	2	0	1	3076	0
CIS86	chr1	199039395	199043628	chr1	199008524	199012757	lncRNA	ENSG00000235492.1;ENSG00000286541.1	LINC01221;AC105941.1	0	1	0	1	0	1	0	1	347484	0	349358	0	350659	0	0	1	0	1	4223742	0	0	1	0	503	0	443	0	541	0	644	0	575	0	619	0	2	0	3	0	6
CIS87	chr1	199039395	199043628	chr1	199008524	199012757	lncRNA	ENSG00000235492.1;ENSG00000286541.1	LINC01221;AC105941.1	0	1	0	1	0	1	0	1	347484	0	349358	0	350659	0	0	1	0	1	4223742	0	0	1	0	503	0	443	0	541	0	644	0	575	0	619	0	2	0	3	0	6
CIS88	chr3	18986787	18991580	chr3	19028279	19033072	intergenic	NA	NA	204186	0	204186	0	203386	0	141786	0	2666728	0	539534	0	539734	0	995733	0	540068	0	85061	0	595900	0	38882	0	0	3	180	0	9558	0	48671	0	17953	0	0	2	0	5	0	5
CIS89	chr22	46068189	46073545	chr22	46464069	46469425	lncRNA	ENSG00000197182.14;ENSG00000235159.1	MIRLET7BHG;AL121672.2	528254	0	102454	0	164454	0	97654	0	747172	0	744832	0	747811	0	159445	0	487843	0	4115915	0	487843	0	0	130	0	172	0	51	0	89	0	28	0	80	0	2	0	4	0	5
CIS9	chr3	18864385	18868262	chr3	18905877	18909754	lncRNA	ENSG00000228956.8	SATB1-AS1	81784	0	81784	0	80984	0	19384	0	2544326	0	417132	0	417332	0	873331	0	417666	0	0	2	473498	0	12013	0	0	4	0	1	0	7	26878	0	563	0	0	1	0	2	0	4
CIS90	chr6	11245002	11250228	chr6	11245235	11250461	lncRNA, protein_coding	ENSG00000247925.2,ENSG00000111859.17	AL139807.1,NEDD9	3131371	0	32601	0	44201	0	19401	0	5508390	0	8253326	0	5507780	0	4519507	0	2959553	0	4089884	0	2959553	0	0	1	0	2	0	86	0	2	0	81	4350	0	0	2	2197	0	3735	0
CIS91	chr10	116195694	116199968	chr10	117955206	117959480	protein_coding	ENSG00000151892.15	GFRA1	2319231	0	0	1	1650093	0	0	1	1650912	0	1650740	0	1650134	0	2928483	0	0	1	3276899	0	0	1	0	165	0	17	2544	0	9198	0	8196	0	9395	0	0	1	438014	0	70676	0
CIS92	chr1	92482605	92487970	chr1	92948162	92953527	protein_coding	ENSG00000162676.12	GFI1	4204	0	3004	0	4204	0	0	1	922280	0	676418	0	14502183	0	0	1	0	3	8819175	0	455160	0	0	327	0	325	0	291	0	227	0	158	0	172	0	2	0	2	0	8
CIS93	chr5	132414615	132420323	chr5	131750307	131756015	lncRNA, protein_coding	ENSG00000197536.11;ENSG00000238160.1,ENSG00000283782.2	IRF1-AS1;LINC02863,AC116366.2	7076	0	0	1	7076	0	0	1	0	2	1648575	0	0	1	0	1	0	4	0	1	0	1	0	25	0	77	0	28	0	376	0	18	0	159	0	2	0	2	0	4
CIS94	chr6	109006050	109010981	chr6	109327253	109332184	protein_coding	ENSG00000080546.13	SESN1	2546818	0	61049	0	411049	0	58849	0	1180351	0	444986	0	369112	0	2543424	0	2480012	0	3015131	0	2480012	0	0	45	0	71	0	63	0	31	0	31	0	17	0	2	0	3	0	2
CIS95	chr2	172990835	172996111	chr2	173855563	173860839	protein_coding	ENSG00000091428.18	RAPGEF4	1591688	0	19034	0	552234	0	18034	0	1592659	0	1586656	0	1585502	0	1591184	0	357132	0	967106	0	7910235	0	0	4	0	7	13469	0	1992	0	2884	0	0	1	0	2	5556	0	12404	0
CIS96	chr3	17982478	17990433	chr3	18023970	18031925	lncRNA, protein_coding	ENSG00000226238.1,ENSG00000131374.14	AC132807.1,TBC1D5	0	1	0	1	0	1	0	1	1662419	0	411646	0	420416	0	0	2	0	2	410433	0	0	1	0	167	0	225	0	95	0	93	0	15	0	27	0	3	0	6	0	1
CIS97	chr8	38898629	38904109	chr8	38756147	38761627	protein_coding	ENSG00000169499.15	PLEKHA2	1002428	0	31690	0	92228	0	0	1	511369	0	514510	0	510964	0	18593697	0	11517591	0	8798296	0	18661363	0	0	58	0	45	0	45	0	184	0	15	0	101	0	2	0	7	0	5
CIS98	chr12	45214392	45220339	chr12	45608175	45614122	protein_coding, transcribed_processed_pseudogene	ENSG00000177119.16,ENSG00000134297.6	ANO6,PLEKHA8P1	1179460	0	0	1	423260	0	0	1	988686	0	1045370	0	1044595	0	6146920	0	179730	0	506168	0	179730	0	0	261	0	337	0	61	0	91	0	32	0	90	0	2	0	7	0	3
CIS99	chr2	136068641	136079688	chr2	136826211	136837258	lncRNA	ENSG00000237262.1	AC068492.1	45111	0	39911	0	43511	0	0	1	35954	0	35650	0	33833	0	33186	0	35167	0	35087	0	39718	0	1108	0	0	2	324	0	0	2	3215	0	0	2	0	3	0	1	6914	0
[truncated: 14 more columns]
