# Supplementary material for: In vivo interrogation of regulatory genomes reveals extensive quasi-insufficiency in cancer evolution
Source: Cell Genom. 2023 Mar 8;3(3):100276. doi: 10.1016/j.xgen.2023.100276 (PMC10025556; doi:10.1016/j.xgen.2023.100276)
Supplement: Table S10. Enrichment of target genes of regulatory CISs with human cancer-associated variants, related to STAR Methods — The GWAS catalog containing all variants was downloaded from EMBL-EBI and filtered for variants associated with cancer and hematopoietic malignancies. Variant-associated genes reported by GWAS studies were compared with target genes of regulatory CISs identified. Target genes were retrieved from the ARCIS output (Table S8, column T, target). The number of total genes in the genome was used as a control (19,370; source: Gencode). For enrichment calculation Pearson’s chi-squared test was performed and the p values are reported. [file mmc12.xlsx]

## Sheet: S10
Supplementary Table 10. Enrichment of target genes of regulatory CISs with human cancer-associated variants. The GWAS catalog containing all variants was downloaded from EMBL-EBI and filtered for variants associated with cancer and hematopoietic malignancies. Variant associated genes reported by GWAS studies were compared to target genes of regulatory CISs identified. Target genes were retrieved …
GWAS enrichment calculation						Genes associated with cancer varaints (n = 34)		Genes associated with variants in hematologic malignancies (n = 11)
All cancer associated variants						IKZF1		IKZF1
	Genes					LEF1		LEF1
	regCISs	all genes				BMF		BMF
GWAS						BCL2		BCL2
not associated	115	16786	16901			MYB		MYB
associated variant	34	2584	2618			ETS1		ETS1
	149	19370				MYC		MYC
						RUNX1		RUNX1
Pearson's Chi-squared test with Yates' continuity correction						RREB1		RREB1
p-value = 0.001108						ZMIZ1		ZMIZ1
						BACH2		BACH2
						CUX1
Hematologic malignancies-associated variants						BCL11B
	Genes					CXCR4
	regCISs	all genes				KCTD1
GWAS						TFRC
not associated	138	19015	19153			MIR29A
associated variant	11	355	366			SOX4
	149	19370				SALL3
						IKZF2
Pearson's Chi-squared test with Yates' continuity correction						HOXD3
p-value = 2.983* 10-06						RASGRP1
						PCED1B
						KLF3
						B9D2
						ANKRD50
						ATF7IP
						IRS2
						EEFSEC
						MAP3K1
						DUSP10
						TMEM170B
						FOXO3
						EXOC1
