# Supplementary material for: In vivo interrogation of regulatory genomes reveals extensive quasi-insufficiency in cancer evolution
Source: Cell Genom. 2023 Mar 8;3(3):100276. doi: 10.1016/j.xgen.2023.100276 (PMC10025556; doi:10.1016/j.xgen.2023.100276)
Supplement: Table S11. Enrichment of CIS syntenic regions with human cancer-associated variants, related to Figure 3F — The GWAS catalog containing all variants was downloaded from EMBL-EBI and filtered for variants associated with cancer ("cancer," "tumor," "neoplasm," "leukemia," and "lymphoma"). Cancer variants (n = 8,677) were pruned for linkage disequilibrium using the SNPclip tool (https://analysistools.cancer.gov/LDlink/?tab=snpclip) with a threshold of R2 = 0.8 and MAF = 0.01. The thinned list of variants (n = 4,625) was used for overlap with CIS regions. All T-ALL CIS regions (n = 1,059) or only inter-/intragenic CISs were lifted over to the human genome and overlapped with all cancer-associated variants. For statistical analysis, the length of all CIS regions combined was calculated and compared with the complete genome. For enrichment calculation, chi-squared test with Yates' continuity correction was performed and the p value was reported. [file mmc13.xlsx]

## Sheet: S11
Supplementary Table 11. Enrichment of CIS regions with human cancer-associated variants. The GWAS catalog containing all variants was downloaded from EMBL-EBI and filtered for variants associated with cancer ("cancer", "tumor", "neoplasm", "leukemia", "lymphoma"). Cancer variants (n = 8,677) were pruned for linkage disequilibrium using the SNPclip tool (https://analysistools.cancer.gov/LDlink/?ta…
8,877 cancer-associated variants in GWAS cataloque
4,625 unique and thinned variants (list pruned for linkeage disequilibrium)
All CISs (n = 1059, after lift-over n = 991)
	Basepairs	overlap	Variants/Mb
CISs	11,003,998	34	3.091
genome	3,117,275,501	4625	1.484
Pearson's Chi-squared test with Yates' continuity correction
X-squared = 17.93, df = 1, p-value = 2.292e-05
Intragenic CISs (n = 832, after lift-over n = 794)
	Basepairs	overlap	Variants/Mb
CISs	9,218,048	26	2.82
genome	3,117,275,501	4625	1.484
Pearson's Chi-squared test with Yates' continuity correction
X-squared = 10.162, df = 1, p-value = 0.001434
Intergenic CISs (n = 227, after lift-over n = 197)
	Basepairs	overlap	Variants/Mb
CISs	1,785,950	8	4.481
genome	3,117,275,501	4625	1.484
Pearson's Chi-squared test with Yates' continuity correction
X-squared = 8.8617, df = 1, p-value = 0.002912
