# Supplementary material for: In vivo interrogation of regulatory genomes reveals extensive quasi-insufficiency in cancer evolution
Source: Cell Genom. 2023 Mar 8;3(3):100276. doi: 10.1016/j.xgen.2023.100276 (PMC10025556; doi:10.1016/j.xgen.2023.100276)
Supplement: Table S12. Intergenic knockout mice, related to Figures 4, S9, and 10 — Overview of all 105 kb and 1 Mb knockout mice showing signs of sickness. Phenotypes were differentiated in tumors, neurodevelopmental symptoms, and other. Neurodevelopmental phenotypes include extremely small mice, mice with tremor like symptoms or convulsions. “Other” includes unspecific symptoms such as hunched or inactive. Tumors were isolated during necropsy and characterized histopathologically. Hematopoietic tumors were differentiated in B cell lymphomas (B cell) and T cell malignancies (either T-ALL or MTL based on the expression of Tdt). het, heterozygous; hom, homozygous; MTL, mature T cell lymphoma. [file mmc14.xlsx]

## Sheet: S12
Supplementary Table 12. Intergenic knockout mice. Overview of all 105 kb and 1 Mb knockout mice showing signs of sickness. Phenotypes were differentiated in tumors, neurodevelopmental symptoms and other. Neurodevelopmental phenotypes include extremely small mice, mice with tremor like symptoms or convulsions. 'Other' includes unspecififc symptoms like hunched or inactive. Tumors were isolated dur…
Mouse_ID	Sex	Genotype	Age	Phenotype	Histopathology
105Kb-7.1G	f	het	833	tumor	B-cell
105Kb-20.5A	m	hom	338	tumor	T-ALL
105Kb-20.1E	f	hom	418	tumor	B-cell
105Kb-19.7J	f	hom	274	tumor	B-cell
105Kb-11.1J	f	het	771	tumor	Malignant mesenchymal neoplasia
105Kb-12.3F	f	het	718	tumor	B-cell
105Kb-18.1A	m	hom	566	tumor	T-ALL
105Kb-20.2A	m	hom	89	tumor	Testicular tumour
105Kb-20.2B	f	hom	427	tumor	T-ALL
105Kb-19.4I	f	hom	404	tumor	B-cell
105Kb-13.5J	f	hom	612	tumor	B-cell
105Kb-13.1I	f	het	704	tumor	Hepatocellular carcinoma
105Kb-15.1G	f	hom	688	tumor	B-cell
105Kb-11.7A	m	het	619	tumor	Papillary harderian gland adenoma
105Kb-20.3C	m	hom	385	tumor	T-ALL
105Kb-11.8L	f	het	642	tumor	B-cell
105Kb-11.3J	f	het	789	tumor	B-cell
105Kb-19.7A	m	hom	153	tumor	Adenocarcinoma of the large intestine
105Kb-13.5H	f	het	417	tumor	Gastrointestinal stromal tumor
105Kb-12.7C	m	hom	446	tumor	Glial neoplasia
105Kb-20.7C	m	hom	226	tumor	T-ALL
105Kb-13.1H	f	hom	445	tumor	Glial neoplasia
105Kb-12.4G	f	hom	371	tumor	B-cell
105Kb-19.5C	f	hom	153	tumor	T-ALL
105Kb-12.5F	f	hom	274	tumor	B-cell
105Kb-19.7L	f	hom	188	tumor	B-cell
105Kb-12.3H	f	het	650	tumor	B-cell
105Kb-12.2F	f	het	640	tumor	B-cell
105Kb-20.4G	f	hom	435	tumor	T-ALL
105Kb-8.2B	f	het	922	tumor	B-cell
105Kb-19.4F	f	hom	151	tumor	B-cell
105Kb-12.3I	f	het	195	tumor	B-cell
105Kb-11.5B	f	het	130	tumor	T-ALL
105Kb-12.2C	f	hom	166	tumor	Adenocarcinoma of the large intestine
105Kb-12.6F	f	hom	130	tumor	B-cell
1Mb-12.3A	m	het	593	tumor	Adenocarcinoma of the lung
1Mb-12.3B	f	het	604	tumor	B-cell
1Mb-20.1C	m	het	538	tumor	Hepatocellular carcinoma
1Mb-26.1B	f	hom	137	tumor	B-cell
1Mb-9.4E	f	het	577	tumor	B-cell
1Mb-24.1C	m	hom	200	tumor	MTL
1Mb-19.2F	m	hom	179	tumor	T-ALL
1Mb-21.2C	f	hom	181	tumor	T-ALL
1Mb-19.3D	f	hom	126	tumor	B-cell
1Mb-19.6F	f	hom	228	tumor	T-ALL
1Mb-21.3A	m	hom	359	tumor	T-ALL
1Mb-18.3C	m	het	465	tumor	B-cell
1Mb-20.4I	f	hom	175	tumor	T-ALL
1Mb-18.6B	f	het	204	tumor	T-ALL
1Mb-19.3A	m	hom	197	tumor	T-ALL
1Mb-20.3K	f	hom	186	tumor	T-ALL
1Mb-20.3F	m	hom	193	tumor	T-ALL
1Mb-19.4L	f	het	183	tumor	T-ALL
1Mb-19.1I	f	het	349	tumor	T-ALL
1Mb-21.3E	f	hom	135	other
1Mb-21.2F	f	hom	20	neurodevelopment
1Mb-19.2G	f	hom	25	neurodevelopment
1Mb-19.2E	m	hom	25	neurodevelopment
1Mb-20.2F	f	hom	138	other
1Mb-20.4D	m	hom	30	neurodevelopment
1Mb-20.4A	m	hom	40	other
1Mb-21.5H	f	hom	105	other
1Mb-21.5B	m	hom	126	neurodevelopment
1Mb-23.3A	m	hom	58	neurodevelopment
1Mb-21.1A	m	hom	224	neurodevelopment
1Mb-21.1D	f	het	381.5	other
1Mb-20.2C	m	het	389.9	other
1Mb-19.1B	m	het	422.1	other
1Mb-20.3D	m	het	431.2	other
1Mb-19.5A	m	het	426.3	other
1Mb-18.3E	f	het	547.4	other
1Mb-19.6J	f	het	412.3	other
1Mb-21.3D	m	het	494.2	other
1Mb-19.1E	f	het	199.5	neurodevelopment
1Mb-21.4A	m	het	137.2	other
1Mb-19.4B	f	het	394.1	neurodevelopment
1Mb-19.2I	f	het	169.4	other
1Mb-21.4A	m	het	137.2	neurodevelopment
1Mb-19.3C	f	het	240.1	other
1Mb-21.1B	m	het	412.3	other
1Mb-21.6D	f	het	300.3	other
1Mb-19.3E	f	het	211.4	other
1Mb-19.1C	m	het	256.9	other
1Mb-20.3E	m	het	193.2	neurodevelopment
105Kb-13.1g	f	hom	146	other
105Kb-12.5d	m	hom	492	neurodevelopment
105Kb-16.4H	f	hom	24	neurodevelopment
105Kb-13.3b	f	hom	190	other
105Kb-18.2E	f	hom	83	other
105Kb-11.3E	m	hom	367	neurodevelopment
105Kb-16.5E	f	hom	24	neurodevelopment
105Kb-16.5A	m	hom	24	other
105Kb-16.2A	f	hom	47	neurodevelopment
105Kb-16.4A	m	hom	48	neurodevelopment
105Kb-19.1E	f	hom	52	other
105Kb-18.1B	m	hom	353	other
105Kb-19.4G	f	hom	179	other
105Kb- x	f	hom	220	other
105Kb-16.3F	f	hom	55	neurodevelopment
105Kb-16.3E	f	hom	57	neurodevelopment
105Kb-16.5F	m	hom	466	neurodevelopment
105Kb-19.1C	m	hom	527	other
105Kb-16.4B	f	hom	536	other
105Kb-19.7H	f	hom	242	other
105Kb-20.7H	f	hom	252	neurodevelopment
105Kb-16.5C	m	hom	427	other
105Kb-12.6D	f	hom	635	other
105Kb-20.4F	f	hom	362	other
105Kb-15.3D	m	hom	209	other
105Kb-20.4D	m	hom	399	other
105Kb-19.1F	f	hom	453	other
105Kb-16.4C	m	hom	462	other
105Kb-16.3B	m	hom	492	other
105Kb-12.3C	m	hom	741	neurodevelopment
105Kb-18.2G	f	hom	521	other
105Kb-12.7H	f	hom	635	other
105Kb-20.4B	m	hom	428	other
105Kb-16.2E	f	hom	515	other
105Kb-16.5D	f	hom	450	other
105Kb-15.3C	m	hom	627	other
105Kb-20.5F	f	hom	453	other
105Kb-16.3G	f	hom	544	other
105Kb-13.4B	m	hom	661	other
105Kb-13.5B	m	hom	417	other
105Kb-19.3C	m	hom	529	other
105Kb-20.7B	m	hom	161	other
105Kb-19.3F	m	hom	254	other
105Kb-18.2D	m	hom	396	other
105Kb-19.2G	f	hom	143	other
105Kb-19.5E	f	hom	43	other
105Kb-16.6F	f	hom	21	neurodevelopment
105Kb-19.4E	m	hom	33	neurodevelopment
105Kb-16.3D	f	hom	195	other
105Kb-19.2H	f	hom	94	other
105Kb-20.3A	m	hom	52	neurodevelopment
105Kb-13.1B	m	hom	369	neurodevelopment
105Kb-18.2F	f	hom	159	other
105Kb-20.10	f	hom	314	other
105Kb-19.1I	f	hom	326	other
105Kb-11.5A	m	hom	535	other
105Kb-13.2I	f	hom	557	other
105Kb-20.2I	f	hom	335	other
105Kb-19.1A	m	hom	370	other
105Kb-20.7A	m	hom	210	other
105Kb-16.2B	m	hom	494	neurodevelopment
105Kb-19.1D	m	hom	460	other
105Kb-19.4H	f	hom	389	neurodevelopment
105Kb-19.6E	f	hom	342	other
105Kb-20.4A	m	hom	385	other
105Kb-20.3F	f	hom	409	other
105Kb- x	m	hom	663	other
105Kb-19.5B	f	hom	127	other
105Kb-11.4F	f	hom	255	other
105Kb-16.4G	f	hom	41	neurodevelopment
105Kb-16.3A	m	hom	68	neurodevelopment
105Kb-14.1E	f	hom	153	other
105Kb-15.1E	m	hom	135	neurodevelopment
105Kb-11.3D	m	hom	172	neurodevelopment
105Kb-15.1B	m	hom	158	neurodevelopment
105Kb-13.3C	f	het	190	other
105Kb-12.3G	f	het	242	other
105Kb-12.1A	f	het	252	neurodevelopment
105Kb-11.8H	f	het	145	other
105Kb-11.2A	m	het	796	other
105Kb-15.3G	f	het	603	other
105Kb-12.7A	m	het	607	other
105Kb-11.2B	m	het	741	other
105Kb-7.1B	m	het	850	neurodevelopment
105Kb-13.6E	m	het	525	other
105Kb-12.7F	m	het	614	other
105Kb-15.3B	m	het	631	other
105Kb-12.8A	m	het	599	other
105Kb-12.4C	f	het	729	other
105Kb-13.6F	m	het	600	other
105Kb-15.1F	f	het	702	other
105Kb-12.6E	m	het	652	other
105Kb-7.3A	m	het	653	other
105Kb-7.1F	f	het	762	other
105Kb-13.4D	m	het	194	neurodevelopment
105Kb-12.5I	f	het	426	other
105Kb-12.4E	f	het	323	neurodevelopment
105Kb-22.1C	m	het	83	other
105Kb-13.6G	f	het	202	other
105Kb-15.3E	f	het	240	other
105Kb-11.1C	m	het	55	other
105Kb-11.1E	m	het	55	neurodevelopment
105Kb-14.1F	f	het	544	other
105Kb-11.4I	f	het	573	neurodevelopment
105Kb-7.2C	m	het	724	other
105Kb-11.7H	f	het	488	other
105Kb-12.4A	m	het	703	other
105Kb-20.4C	m	het	480	other
105Kb-12.2D	f	het	216	other
105Kb-15.2C	m	het	109	neurodevelopment
105Kb-12.2B	f	het	315	other
105Kb-13.4E	m	het	189	other
