# Supplementary material for: In vivo interrogation of regulatory genomes reveals extensive quasi-insufficiency in cancer evolution
Source: Cell Genom. 2023 Mar 8;3(3):100276. doi: 10.1016/j.xgen.2023.100276 (PMC10025556; doi:10.1016/j.xgen.2023.100276)
Supplement: Table S13. PiggyBac transposon screens were performed in multiple different genetic contexts and organs, related to Figure 5A — ATP1 and ATP2 mouse lines were used to induce solid and hematopoietic cancers, respectively. Screens were separated according genetic backgrounds (e.g., activated Kras vs. Braf in the colon), top transposon driver genes (e.g., Prdm16, Mecom, and Erg in the AML screen) or transcriptomic subtypes as described in this study (ETP-like vs. classical T-ALL). CIS analysis was performed using the reduced scale parameter (5k) in CIMPL. The number of total CISs and the number of genic (protein-coding) and intergenic (non-coding transcripts or regions without annotation) CISs are reported. Raw CIMPL output was used to generate the results. Unique screens are calculated based on mutational background or Cre line used for the screen. While the same screening condition is only counted once (e.g., whole-body ATP2 screen inducing T-ALL and AML), different genetic backgrounds in the same organ are counted as independent screens. PDAC, pancreatic ductal adenocarcinoma; HCC, hepatocellular carcinoma; ECC, extrahepatic cholangiocarcinoma; ICC, intrahepatic cholangiocarcinoma; Intest, intestine; BCL, B cell lymphoma; MCL, mantle cell lymphoma; AML, acute myeloid leukemia; T-ALL, T cell acute lymphoblastic leukemia; CCA, cholangiocarcinoma; CRC, colorectal carcinoma. [file mmc15.xlsx]

## Sheet: S13
Supplementary Table 13. PiggyBac transposon screens were performed in multiple different genetic contexts and organs. ATP1 and ATP2 mouse lines were used to induce solid and hematopoietic cancers, respectively. Screens were separated according genetic backgrounds (e.g. activated Kras vs Braf in the colon), top transposon driver genes (e.g. Prdm16, Mecom and Erg in the AML screen) or transcriptomi…
Name_Figure5	Subgroup	intergenic	genic	total	perc_int	n_tumors	Published	Entity	Screen	Unique screens
PDAC_K1	Kras	83	135	218	38.0734	49	Rad et al., 2015	PDAC	Pancreas Kras	1
ICC	complete cohort	108	186	294	36.7347	174	unpublished	CCA	Biliary 3 genetic backgrounds	3
HCC	complete cohort	47	107	154	30.5195	106	unpublished	HCC	Liver Kras	1
ECC	complete cohort	13	30	43	30.2326	17	Falcomata et al., 2021	CCA	Pi3k	1
PDAC_K2	Kras	29	74	103	28.1553	31	unpublished	PDAC	Pancreas Kras	1
PDAC_Pi	Pi3k	29	77	106	27.3585	34	unpublished	PDAC	Pancreas Pi3k	1
Class_T-ALL	classical subtype	41	115	156	26.2821	8	this study	T-ALL	ATP2 whole body	1
Intest_B	Braf	611	1939	2550	23.9608	215	unpublished	CRC	Intestine Braf	1
BCL	complete cohort	67	214	281	23.8434	48	Schick et al., 2022	B-NHL	B cell Myc	1
T-ALL	complete cohort	249	814	1063	23.4243	52	this study	T-ALL	ATP2 whole body	0
MCL	complete cohort	298	983	1281	23.2631	181	unpublished	MCL	B cell 2 genetic backgrounds	2
Intest_WT	wildtype	324	1223	1547	20.9438	187	unpublished	CRC	Intestine WT	1
AML_P	Prdm16	80	324	404	19.802	22	unpublished	AML	ATP2 whole body	0
Intest_K	Kras	245	998	1243	19.7104	249	unpublished	CRC	Intestine Kras	1
AML_M	Mecom	156	670	826	18.8862	30	unpublished	AML	ATP2 whole body	0
AML	complete cohort	588	2587	3175	18.5197	107	unpublished	AML	ATP2 whole body	0
ETP-ALL	ETP subtype	24	108	132	18.1818	14	this study	T-ALL	ATP2 whole body	0
Immature AML	Erg	9	76	85	10.5882	9	unpublished	AML	ATP2 whole body	0
								8 unique entities		15 unique screens
