# Supplementary material for: In vivo interrogation of regulatory genomes reveals extensive quasi-insufficiency in cancer evolution
Source: Cell Genom. 2023 Mar 8;3(3):100276. doi: 10.1016/j.xgen.2023.100276 (PMC10025556; doi:10.1016/j.xgen.2023.100276)
Supplement: Table S14. RNA sequencing clustering statistics, related to Figures 6B and S13 — The cola R package was used to compare different methods to select most variable features (top value methods: CV, coefficient of variance; MAD, median absolute deviation) and clustering approaches (Gu et al.86). The best k is indicated for each method as well as statistical parameters such as “1-PAC” and a score for “mean silhouette” and “concordance.” [file mmc16.xlsx]

## Sheet: S14
Supplementary Table 14: RNA-Seq clustering statistics. The cola R package was used to compare different methods to select most variable features (top value methods: SD, standard deviation; CV, coefficient of variance; MAD, median absolute deviation) and clustering approaches (Gu et al., 2021). The best k is indicated for each method as well as statistical parameters such as '1-PAC' and a score fo…
Method_combi	Top_value	Clustering	The best k	1-PAC	Mean silhouette	Concordance
CV:skmeans	CV	skmeans	2	1000	0.996	0.998
SD:skmeans	SD	skmeans	2	0.943	0.930	0.972
CV:NMF	CV	NMF	4	0.939	0.912	0.965
SD:mclust	SD	mclust	4	0.921	0.899	0.949
CV:mclust	CV	mclust	4	0.896	0.908	0.954
SD:NMF	SD	NMF	2	0.877	0.886	0.955
MAD:NMF	MAD	NMF	3	0.818	0.852	0.928
SD:pam	SD	pam	6	0.778	0.668	0.594
CV:pam	CV	pam	6	0.755	0.675	0.828
CV:kmeans	CV	kmeans	5	0.746	0.735	0.844
MAD:kmeans	MAD	kmeans	6	0.713	0.682	0.733
SD:kmeans	SD	kmeans	5	0.711	0.810	0.848
MAD:skmeans	MAD	skmeans	2	0.595	0.922	0.955
MAD:mclust	MAD	mclust	4	0.592	0.695	0.848
SD:hclust	SD	hclust	6	0.585	0.646	0.803
MAD:pam	MAD	pam	3	0.501	0.736	0.853
MAD:hclust	MAD	hclust	3	0.412	0.533	0.784
CV:hclust	CV	hclust	3	0.279	0.700	0.814
