# Supplementary material for: In vivo interrogation of regulatory genomes reveals extensive quasi-insufficiency in cancer evolution
Source: Cell Genom. 2023 Mar 8;3(3):100276. doi: 10.1016/j.xgen.2023.100276 (PMC10025556; doi:10.1016/j.xgen.2023.100276)
Supplement: Table S15. Statistics for gene set enrichment analysis, related to Figures 6C and S14 — GSEA v4.0.3 was used to perform gene set enrichment analysis in the preranked mode using the apeglm shrunken log2 fold changes as ranking metric. apeglm shrinkage is a process to correct fold changes that are overestimated due to low expression of genes or highly variable genes (Zhu et al.120). Hallmark gene sets (h.all.v7.2.symbols.gmt) were used for pathway analysis. Hematopoietic gene signatures were obtained from Laurenti et al.118 (http://www.jdstemcellresearch.ca/node/32) and Novershtern et al.119 [file mmc17.xlsx]

## Sheet: S15
Supplementary Table 15: Statistics for Gene Set Enrichment Analysis (GSEA). GSEA v4.0.3 was used to perform gene set enrichment analysis in the preranked mode using the apeglm shrunken log2 fold changes as ranking metric. apeglm shrinkage is a process to correct foldchanges that are overestimated due to low expression of genes or highly variable genes (Zhu et al., 2019). Hallmark gene sets (h.all…
Pathways	Subtype	Gene set	SIZE	ES	NES	NOM p-val	FDR q-val	FWER p-val	RANK AT MAX	LEADING EDGE
Hallmarks	UP in Classical	HALLMARK_G2M_CHECKPOINT	194	0.66	2.37	0.000	0.000	0.000	1876	tags=47%, list=14%, signal=54%
		HALLMARK_E2F_TARGETS	193	0.64	2.31	0.000	0.000	0.000	2567	tags=51%, list=19%, signal=62%
		HALLMARK_MITOTIC_SPINDLE	190	0.52	1.85	0.000	0.001	0.006	2840	tags=42%, list=21%, signal=52%
	UP in ETP	HALLMARK_INFLAMMATORY_RESPONSE	142	-0.67	-2.19	0.000	0.000	0.000	1739	tags=38%, list=13%, signal=43%
		HALLMARK_IL2_STAT5_SIGNALING	172	-0.60	-2.02	0.000	0.000	0.000	1126	tags=25%, list=8%, signal=27%
		HALLMARK_IL6_JAK_STAT3_SIGNALING	73	-0.67	-2.02	0.000	0.000	0.000	1355	tags=38%, list=10%, signal=42%
		HALLMARK_KRAS_SIGNALING_UP	145	-0.56	-1.82	0.000	0.000	0.003	1928	tags=31%, list=14%, signal=36%
Signatures	UP in Classical	DP	345	0.53	1.99	0.000	0.000	0.000	2200	tags=33%, list=16%, signal=38%
	UP in ETP	GMP	157	-0.60	-1.99	0.000	0.000	0.000	1957	tags=34%, list=14%, signal=39%
		HSC	149	-0.59	-1.98	0.000	0.000	0.000	1183	tags=25%, list=9%, signal=27%
		DN1	45	-0.72	-1.96	0.000	0.000	0.000	1104	tags=56%, list=8%, signal=60%
		ETP_UP	33	-0.67	-1.79	0.002	0.002	0.007	905	tags=27%, list=7%, signal=29%
		PROB	144	-0.52	-1.72	0.000	0.003	0.015	1090	tags=16%, list=8%, signal=17%
