# Supplementary material for: In vivo interrogation of regulatory genomes reveals extensive quasi-insufficiency in cancer evolution
Source: Cell Genom. 2023 Mar 8;3(3):100276. doi: 10.1016/j.xgen.2023.100276 (PMC10025556; doi:10.1016/j.xgen.2023.100276)
Supplement: Table S16. Common insertion sites for ETP group resulting from CIMPL analysis, related to Figures 6 and S16 — List of common insertion sites (CISs) identified by CIMPL from 14 Rosa26PB/+;ATP2 mice as an input. CISs were identified using a scale parameter of 5k and listed according to decreasing contributing insertions. Note that this list was filtered for insertions ≥2 and artifacts were excluded (this list was used to generate Figure 6J). Chr, chromosome; #, number; NA, not available (intergenic CISs). [file mmc18.xlsx]

## Sheet: S16
Supplementary Table 16. Common insertion sites for ETP group resulting from CIMPL analysis. List of common insertion sites (CIS) identified by CIMPL from 14 Rosa26PB/+;ATP2 mice as an input. CISs were identified using a scale parameter of 5 k and listed according to decreasing contributing insertions. Note that this list was filtered for insertions ≥2 and artefacts were excluded (this list was us…
CIS_rank	Chr	start	end	peak	p-value	scale	# Insertions	# Samples	GENCODE_name
1	chr11	11686484	11769198	11693296,11723949,11751682	0,0,0	5000	63	14	Ikzf1,Gm12000
2	chr19	32752091	32817885	32764398,32775758,32803212	0,0,0	5000	50	11	Pten
3	chr11	98460408	98510523	9.84692e+07	0	5000	24	6	Gm25106,Ikzf3
4	chr13	83518961	83543676	83530107	0	5000	21	11	Mef2c
5	chr11	98516361	98550906	9.85261e+07	0	5000	20	8	Ikzf3
6	chr3	29999829	30020858	30011566	0	5000	19	9	Mecom,Mecomos
7	chr4	89270179	89293615	89282873	0	5000	19	6	Cdkn2a,Gm12606
8	chr18	39452664	39487320	3.94618e+07	0	5000	18	8	Nr3c1
9	chr2	26482192	26508219	26500362	0	5000	16	10	Notch1
10	chr1	69636794	69659381	6.96432e+07	0,1.58727761214728e-05	5000	10	6	Ikzf2
11	chr3	30097637	30113286	30105462	0	5000	10	6	Mecom
12	chr13	83570328	83588259	83580990	0	5000	9	6	Mef2c
13	chr3	22137527	22153177	22145841	0	5000	8	8	Tbl1xr1
14	chr7	73530766	73542993	73538102	0	5000	8	8	Chd2,Gm44686,1810026B05Rik
15	chr11	79516548	79533091	79526765	0	5000	8	7	Nf1;Evi2;Evi2b;Evi2a
16	chr2	26458620	26472370	26465986	0	5000	8	7	Notch1,0610009E02Rik,Mir6996
17	chr3	79058890	79079429	7.90633e+07	5.84847797524546e-07,1.94440251854999e-06	5000	8	7	Rapgef2
18	chr13	41364703	41381179	41372941	0	5000	8	6	Nedd9,Gm26877;Gm48571
19	chr16	4139516	4152546	4146272	0	5000	8	5	Crebbp
20	chr4	135905404	135918099	135912240	0	5000	8	5	Cnr2
21	chr2	117335204	117347972	117341588	0	5000	8	4	Rasgrp1
22	chr5	64804050	64817708	64811855	0	5000	7	6	C230096K16Rik,Klf3,Gm20033
23	chr11	5244064	5258174	5252822	107487	5000	7	5	Gm25142,Kremen1
24	chr12	107989948	108001620	107996271	0	5000	7	4	Bcl11b
25	chrX	13278267	13292203	13285475	0	5000	7	1	Ddx3x
26	chr12	113420474	113430687	113426310	0	5000	6	6	Gm25747;Gm24022;Gm24022;Gm22175,Ighj4;Ighj3;Ighj2;Ighj1,Ighm,Ighd4-1
27	chr2	84647389	84655737	84651809	96420.2	5000	6	6	Ctnnd1;Gm28635
28	chr13	83076038	83084276	83080399	53042.7	5000	6	5	2310067P03Rik
29	chr1	86519785	86529605	86525186	0.0333067	5000	6	5	Ptma
30	chrY	90792277	90814797	90804026	0	5000	6	5	Gm47283
31	chr15	97817244	97831263	97824012	0.0666134	5000	6	4	Hdac7
32	chr6	115645478	115655735	115650851	0	5000	6	4	Raf1
33	chr2	9862301	9873105	9867212	0	5000	6	3	Gata3
34	chrX	150457541	150470516	150464269	1.98308e+06	5000	6	3	Tmem29,3110067C02Rik
35	chr10	21140550	21148838	21145425	4.7402e+07	5000	5	5	Myb,Gm26577
36	chr12	32054021	32063261	32059857	1.1535e+08	5000	5	5	Prkar2b
37	chr15	77830819	77840970	77836136	0.0333067	5000	5	5	Gm22107,Myh9
38	chr18	39513794	39523421	39519089	0	5000	5	5	Nr3c1
39	chr19	34165942	34177302	34171149	1.69108e+08	5000	5	5	Ankrd22
40	chr6	31184737	31193040	31189133	1.20832e+06	5000	5	5	Lncpint
41	chr10	122811695	122819008	122816083	0.0222045	5000	5	4	Ppm1h
42	chr12	73573274	73579596	73576678	1.46934e+07	5000	5	4	NA
43	chr15	96638729	96645980	96643079	0.0111022	5000	5	4	Slc38a1
44	chr16	32515780	32523984	32520123	1.803e+08	5000	5	4	Zdhhc19
45	chr16	76325257	76332978	76329600	1.44139e+08	5000	5	4	Nrip1
46	chr18	39436298	39448332	39442555	4.03373e+07	5000	5	4	Nr3c1
47	chr18	5611698	5624213	5617474	3.10019e+07	5000	5	4	Zeb1,Gm16147,Gm22709
48	chr6	67263304	67269653	67267211	3.48492e+07	5000	5	4	Serbp1
49	chr10	5802857	5809682	5806757	1.09436e+08	5000	5	3	Fbxo5
50	chr14	115043427	#VALUE!	115048216	4.15269e+07	5000	5	3	Mir17hg,Mir17;Mir18;Mir19a;Mir20a;Mir19b-1;Mir92-1
51	chr18	37924874	37931613	37928725	9.53306e+07	5000	5	3	Diaph1
52	chr6	17636165	17643491	17640073	2.02451e+07	5000	5	3	Capza2
53	chr7	97725211	97732058	97729124	9.89556e+07	5000	5	3	Aqp11
54	chr7	110336471	110342829	110339894	119605	5000	5	2	Sbf2
55	chr4	20466670	20474482	20471064	2.9359e+07	5000	5	1	Nkain3
56	chr10	95113073	95118923	95116485	4.14946e+08	5000	4	4	Gm48868
57	chr12	57228199	57231117	57230144	1.48386e+09	5000	4	4	Prps1l3;Mipol1
58	chr14	31657077	31664260	31660429	3.31094e+08	5000	4	4	Btd
59	chr16	76297749	76300645	76299680	2.51679e+09	5000	4	4	Nrip1
60	chr1	69678530	69685895	69682458	9.55073e+07	5000	4	4	Ikzf2
61	chr1	69767895	69771823	69770350	4.32303e+08	5000	4	4	Gm37930
62	chr1	87869089	87874490	87872035	3.70662e+07	5000	4	4	Dgkd
63	chr2	155727819	155730274	155729783	7.63073e+08	5000	4	4	Edem2
64	chr3	84189412	#VALUE!	84192346	4.19857e+08	5000	4	4	Trim2
65	chr4	32237773	32246073	32242167	1.74915e+07	5000	4	4	Bach2
66	chr5	66073193	66076607	66075144	6.5685e+08	5000	4	4	Rbm47
67	chr5	8420363	8425241	8423290	7.52492e+08	5000	4	4	Dbf4;Slc25a40
68	chr6	31084612	31092915	31089497	1.50895e+07	5000	4	4	Lncpint
69	chr6	97455520	97459915	97458450	1.8053e+08	5000	4	4	Frmd4b
70	chr9	15307347	15311736	15310273	6.50335e+08	5000	4	4	Taf1d
71	chrX	159694865	159700631	159698709	4.35047e+08	5000	4	4	Sh3kbp1
72	chrX	167104233	167110961	167108077	2.18567e+07	5000	4	4	NA
73	chr13	94489788	94492211	94491241	2.13824e+09	5000	4	3	Ap3b1
74	chr14	60706480	60713184	60710311	4.93751e+08	5000	4	3	Spata13
75	chr16	95387543	95393817	95390921	2.61934e+08	5000	4	3	Erg
76	chr18	81410070	81417290	81413920	2.09325e+08	5000	4	3	NA
77	chr19	12537383	12544483	12541643	3.81038e+08	5000	4	3	Gm47242,A330040F15Rik
78	chr1	88275156	88277611	88277120	9.3137e+08	5000	4	3	Hjurp
79	chr3	95970394	95973817	95972350	5.96627e+08	5000	4	3	NA
80	chr4	97604524	97607942	97606477	9.23556e+08	5000	4	3	E130114P18Rik
81	chr11	75629006	75631439	75630466	1.25681e+09	5000	4	2	Inpp5k
82	chr15	30972498	30979265	30976365	1.22091e+08	5000	4	2	Ctnnd2
83	chr16	20729496	20734805	20732392	2.01237e+09	5000	4	2	Thpo;Chrd
84	chr6	29735616	29740012	29738547	2.45126e+08	5000	4	2	Smo
85	chr10	78589257	78594132	78593157	6.62402e+08	5000	3	3	Gm30346,Syde1
86	chr11	120508949	120510895	120510409	1.67852e+08	5000	3	3	NA
87	chr14	87417352	87418789	87418789	3.12769e+09	5000	3	3	Tdrd3
88	chr15	102624119	102626052	102625085	2.86689e+09	5000	3	3	Gm28047;Atf7
89	chr18	5145275	5148644	5147682	3.1418e+09	5000	3	3	NA
90	chr18	60877333	60888404	60882146	1.38319e+09	5000	3	3	NA
91	chr2	174597808	174600754	174599772	1.18771e+09	5000	3	3	NA
92	chr3	22076886	22080310	22078842	6.61155e+08	5000	3	3	Tbl1xr1
93	chr3	69005687	69010089	69009111	1.5929e+09	5000	3	3	Smc4,Mir15b;Mir16-2
94	chr4	154576876	154580294	154578829	7.98099e+08	5000	3	3	Prdm16
95	chr4	32341281	32344210	32343234	1.58757e+09	5000	3	3	Bach2
96	chr5	23848592	#VALUE!	23851031	1.19285e+09	5000	3	3	2700038G22Rik
97	chr8	115226377	115232226	115229789	2.90377e+07	5000	3	3	Wwox
98	chr9	69758847	69764698	69762260	6.69507e+08	5000	3	3	Foxb1,B230323A14Rik
99	chrX	12070683	12078852	12075969	1.25333e+08	5000	3	3	Bcor
100	chr10	88681294	88683244	88682757	1.80903e+09	5000	3	2	Spic
101	chr16	84583329	84585259	84584777	2.29573e+09	5000	3	2	NA
102	chr18	56424410	56430186	56427779	3.30626e+08	5000	3	2	Gramd3
103	chr2	170131004	170133459	170132477	1.46956e+08	5000	3	2	Zfp217
104	chr3	52643864	52650222	52647777	1.65631e+07	5000	3	2	NA
105	chrX	94114818	94121546	94118662	2.15809e+08	5000	3	2	Zfx
106	chr14	72594528	72596443	72595964	2.26231e+09	5000	3	1	Fndc3a,Gm16549
107	chr11	74697261	74701153	74699694	1.79129e+09	5000	2	2	Pafah1b1
108	chr14	79515773	79517688	79517688	2.48023e+09	5000	2	2	Elf1
109	chr16	4420866	4423761	4422796	1.56508e+09	5000	2	2	NA
110	chr16	94605265	94609126	94607678	1.91998e+09	5000	2	2	Dyrk1a
111	chr2	72951001	72954930	72953457	1.19822e+09	5000	2	2	Sp3
112	chr2	75586593	75590030	75588066	1.68946e+09	5000	2	2	NA
113	chr4	88029060	88032966	88031013	1.13625e+09	5000	2	2	Mllt3
114	chr5	136464275	136465250	136465250	3.05281e+09	5000	2	2	Cux1
115	chr5	136617430	136623283	136620844	6.24444e+08	5000	2	2	NA
116	chr5	37078990	37081429	37080453	2.5662e+09	5000	2	2	Jakmip1
117	chr6	117914156	117920017	117918063	1.65245e+09	5000	2	2	Gm43863,Hnrnpf
118	chr6	31108056	31112940	31110987	7.64587e+08	5000	2	2	5330406M23Rik,Lncpint
119	chr8	105637808	105639758	105639270	2.43105e+09	5000	2	2	Ctcf
120	chrY	90734508	90745768	90740383	7.34959e+08	5000	2	2	NA
121	chr15	100415489	100421774	100419357	2.48616e+07	5000	2	1	Slc11a2
