# Supplementary material for: In vivo interrogation of regulatory genomes reveals extensive quasi-insufficiency in cancer evolution
Source: Cell Genom. 2023 Mar 8;3(3):100276. doi: 10.1016/j.xgen.2023.100276 (PMC10025556; doi:10.1016/j.xgen.2023.100276)
Supplement: Table S17. Common insertion sites for classical group resulting from CIMPL analysis, related to Figures 6 and S16 — List of common insertion sites (CISs) identified by CIMPL from 8 Rosa26PB/+;ATP2 mice as an input. CISs were identified using a scale parameter of 5k and listed according to decreasing contributing insertions. Note that this list was filtered for insertions ≥2 and artifacts were excluded (this list was used to generate Figure 6J). Chr, chromosome; #, number; NA, not available (intergenic CISs). [file mmc19.xlsx]

## Sheet: S17
Supplementary Table 17. Common insertion sites for classical group resulting from CIMPL analysis. List of common insertion sites (CIS) identified by CIMPL from 8 Rosa26PB/+;ATP2 mice as an input. CISs were identified using a scale parameter of 5 k and listed according to decreasing contributing insertions. Note that this list was filtered for insertions ≥2 and artefacts were excluded (this list w…
CIS_rank	Chr	start	end	peak	p-value	scale	# Insertions	# Samples	GENCODE_name
1	chr2	26456397	26513837	2.64662e+07	0	5000	38	8	Notch1,0610009E02Rik;Gm13568,Mir6996
2	chr12	107959353	108006078	1.07974e+08	0	5000	29	5	Bcl11b
3	chrX	94087720	94127148	94116569	0	5000	27	5	Zfx,Gm14798
4	chr11	11717106	11749203	11726832	0	5000	22	7	Ikzf1
5	chr11	11683064	11705921	11692790	0	5000	21	8	Ikzf1,Gm12000,Gm11999
6	chr18	39458738	39488043	39476513	0	5000	17	7	Nr3c1
7	chr19	32755261	32783191	32763782	0	5000	15	6	Pten
8	chr14	122467871	122493182	1.22475e+08	0	5000	12	1	Zic2;Gm10837,2610035F20Rik
9	chr9	71878993	71899414	71891149	0	5000	11	5	Gm38111,Tcf12
10	chr2	74090706	74113780	74100525	0	5000	11	1	A630050E04Rik
11	chr18	60867704	60889803	60875871	0	5000	10	6	NA
12	chr3	30005885	30021083	30014219	0	5000	10	5	Mecom,Mecomos
13	chr17	52274007	52288972	52282214	0	5000	9	5	NA
14	chr18	55809359	55822811	55816566	0	5000	9	4	NA
15	chr15	63247188	63261691	63255407	418447	5000	8	4	Gm41335;Gm49014
16	chr19	32797392	32819168	32805440	0	5000	8	3	Pten
17	chr18	54930190	54947966	54941720	0	5000	8	2	Zfp608
18	chr11	11757470	11771087	11764279	0.0222045	5000	7	5	Ikzf1
19	chr18	50010687	50025580	50017894	0	5000	7	5	Tnfaip8
20	chr5	107897895	107910124	107903765	5.97236e+07	5000	7	5	Rpl5;Fam69a,Snord21;Gm22270;Gm26387
21	chr2	117336023	117351733	117341914	0	5000	7	4	Rasgrp1
22	chr6	88433370	88447527	88441669	0	5000	7	4	Eefsec,Gm44264
23	chr18	54895600	54910013	54903767	0	5000	7	2	Zfp608
24	chr12	106304031	106314739	106309871	0	5000	6	5	NA
25	chr4	133808700	133820405	133815041	0	5000	6	5	Gm12974
26	chr16	93286674	93297314	93292477	0	5000	6	4	NA
27	chr1	137800699	137809551	137805617	0	5000	6	4	NA
28	chr3	60568543	60577857	60573445	0.0222045	5000	6	4	Mbnl1
29	chr12	107112953	107126095	107119768	0	5000	6	3	NA
30	chr15	97821158	97836145	97829860	0.0333067	5000	6	3	Hdac7
31	chr14	20507506	20518012	20513237	0	5000	6	2	Ppp3cb
32	chrX	159698120	159710621	159705332	0	5000	5	5	Sh3kbp1
33	chr15	75081893	75090112	75086244	3.67701e+06	5000	5	4	NA
34	chr2	60121045	60127428	60124973	2.63544e+07	5000	5	4	Baz2b,Gm13620
35	chr3	94377143	94386948	94382536	0.510703	5000	5	4	Rorc,Gm38411
36	chr6	52899377	52913046	52906212	6.54492e+06	5000	5	4	Jazf1
37	chr8	61225380	61234598	61230717	1.96789e+08	5000	5	4	Sh3rf1
38	chr10	21235268	21246956	21240625	9.79302e+07	5000	5	3	Gm33728
39	chr14	67708451	67717525	67713705	0	5000	5	3	Cdca2;Kctd9
40	chr15	63285863	63294565	63291181	5.48907e+07	5000	5	3	Gm41335
41	chr15	74943628	74957165	74948946	1.78574e+08	5000	5	3	Ly6e,Gm29126
42	chr17	32238173	32248311	32243966	0	5000	5	3	Brd4,Gm4432
43	chr1	66813072	66819464	66816514	4.80519e+07	5000	5	3	Gm37755,Kansl1l
44	chr2	6702006	6712806	6706915	0	5000	5	3	Celf2
45	chr3	131108613	131118908	131113515	0	5000	5	3	Lef1,Gm43352
46	chr6	108825056	108840189	108830914	20154.5	5000	5	3	Arl8b;Edem1
47	chr6	146487505	146498245	146493363	6.57318e+07	5000	5	3	Itpr2
48	chr7	73552204	73558545	73555618	0.0888178	5000	5	3	Gm44686,1810026B05Rik
49	chr15	95752502	95762654	95757820	0	5000	5	2	Gm49169
50	chr18	33149379	33162831	33155625	0	5000	5	2	Camk4
51	chr12	107922363	107936478	107930150	0	5000	5	1	Bcl11b
52	chr12	107753472	107760773	107757366	0.0555112	5000	4	4	Gm15208
53	chr18	84871419	84877184	84874782	3.82689e+08	5000	4	4	Cyb5a
54	chr1	181837586	181844470	181841520	2.84099e+08	5000	4	4	Lbr,Gm26004
55	chr3	130964970	130973794	130969872	0.0222045	5000	4	4	NA
56	chr4	58074879	58083170	58079756	0	5000	4	4	Svep1
57	chr6	143165453	143171311	143168870	6.31117e+08	5000	4	4	Etnk1
58	chr6	41547285	41557536	41553143	0	5000	4	4	Trbc2
59	chr7	78716924	78725703	78721801	39233.3	5000	4	4	Ntrk3
60	chr10	28511498	28519776	28515881	2.11598e+08	5000	4	3	Ptprk
61	chr10	28665389	28674155	28670259	2.08938e+08	5000	4	3	Themis
62	chr12	55298102	55303942	55301509	4.75425e+08	5000	4	3	Ppp2r3c;1110008L16Rik
63	chr12	69471282	69478096	69475176	1.93388e+08	5000	4	3	5830428M24Rik
64	chr14	78284202	78290888	78288023	1.92332e+08	5000	4	3	Tnfsf11
65	chr14	87413399	87419130	87416742	9.31507e+08	5000	4	3	Tdrd3
66	chr16	19880874	19885710	19883292	4.92967e+08	5000	4	3	A930003A15Rik;Gm49598,Gm27883
67	chr16	21832320	21839574	21836189	3.57535e+08	5000	4	3	Map3k13,Gm49607
68	chr17	15336318	15343076	15340180	3.02867e+08	5000	4	3	NA
69	chr17	35340291	35346566	35343187	1.32853e+09	5000	4	3	H2-Q2
70	chr17	71484348	71491106	71488210	3.27373e+08	5000	4	3	NA
71	chr18	39863732	39869017	39866615	3.58103e+08	5000	4	3	NA
72	chr18	52483891	52487254	52485812	2.80588e+09	5000	4	3	Srfbp1
73	chr18	53991449	53996253	53994332	1.09601e+09	5000	4	3	NA
74	chr18	55129084	55140134	55134369	1.52323e+08	5000	4	3	NA
75	chr19	46642561	46649661	46646348	1.53466e+06	5000	4	3	Wbp1l
76	chr1	180326499	180332892	180330433	0.0555112	5000	4	3	Itpkb,Gm5069
77	chr1	36832289	36838190	36835731	2.44445e+07	5000	4	3	Tmem131
78	chr1	64872705	64881556	64877130	2.59905e+07	5000	4	3	Plekhm3
79	chr1	86487683	86493584	86490634	7.00433e+07	5000	4	3	NA
80	chr2	26230565	26238911	26235475	1.26008e+08	5000	4	3	Qsox2
81	chr3	104861624	104867507	104865055	1.40391e+08	5000	4	3	Capza1;St7l
82	chr3	108291901	108298764	108295823	2.86908e+07	5000	4	3	Gm43099,Sort1
83	chr4	32285017	32293308	32289894	1.1427e+06	5000	4	3	Bach2
84	chr5	52329790	52335660	52333214	8.38411e+07	5000	4	3	NA
85	chr6	99093226	99098108	99096155	5.94929e+08	5000	4	3	Foxp1
86	chr9	112213351	112220158	112217241	1.90133e+08	5000	4	3	Arpp21
87	chr9	32703769	32711549	32707659	4.4839e+08	5000	4	3	Ets1,Gm27240
88	chr17	17623562	17626941	17625976	1.04598e+09	5000	4	2	Lnpep
89	chr18	54291712	54297477	54295555	2.41021e+08	5000	4	2	NA
90	chr18	55250150	55257837	55254474	36259.8	5000	4	2	NA
91	chr18	5716905	5724111	5721229	2.1302e+08	5000	4	2	Zeb1
92	chr19	43417371	43425892	43422104	1.65396e+08	5000	4	2	NA
93	chr2	94404768	94409186	94407713	3.60541e+07	5000	4	2	Ttc17,2810002D19Rik
94	chr7	68258720	68267987	68264085	2.36992e+07	5000	4	2	Pgpep1l,Gm16157
95	chr8	124072346	124080109	124076713	0.0222045	5000	4	2	Gm20388
96	chr12	81593440	81596847	81595387	2.07117e+08	5000	3	3	Med6
97	chr13	63558923	63568645	63565242	9.27378e+07	5000	3	3	A930032L01Rik,Ptch1
98	chr1	63047403	63052320	63050353	4.9603e+08	5000	3	3	Ino80d
99	chr1	86522596	86528497	86526038	5.63613e+07	5000	3	3	Ptma
100	chr2	92942261	92948643	92945698	4.85997e+08	5000	3	3	Syt13
101	chr3	130922808	130925259	130924279	3.15452e+09	5000	3	3	2010110G14Rik;Gm43349
102	chr4	136177486	136180412	136179436	1.46079e+09	5000	3	3	E2f2
103	chr4	45788117	45797383	45793481	4.85509e+06	5000	3	3	NA
104	chr5	3492410	3497301	3495345	1.20616e+08	5000	3	3	Cdk6
105	chr6	117917860	117923718	117920789	7.80229e+08	5000	3	3	Hnrnpf
106	chr7	80201128	80208932	80205518	2.86138e+08	5000	3	3	Sema4b
107	chrX	20846695	20849099	20848137	9.55264e+08	5000	3	3	Araf
108	chr10	21051670	21056540	21054592	6.29492e+08	5000	3	2	Ahi1
109	chr10	72653434	72656356	72655382	1.95029e+09	5000	3	2	Zwint
110	chr11	74718771	74723148	74721203	9.05817e+08	5000	3	2	Pafah1b1
111	chr14	66293894	66297237	66296282	2.49394e+09	5000	3	2	Trim35,1700001G11Rik
112	chr15	6589020	6595788	6592887	6.34805e+08	5000	3	2	Fyb
113	chr15	80570915	80577683	80574299	2.23808e+09	5000	3	2	Grap2
114	chr18	61185261	61190546	61188624	1.54421e+09	5000	3	2	NA
115	chr19	21035129	21040810	21038443	1.12597e+09	5000	3	2	NA
116	chr1	55434930	55439355	55437388	6.86845e+08	5000	3	2	Plcl1
117	chr1	69764927	69769845	69767878	1.25158e+09	5000	3	2	NA
118	chr3	100996985	100998946	100998456	2.02566e+09	5000	3	2	Cd101
119	chr3	121285970	121293323	121290382	1.76746e+08	5000	3	2	Alg14
120	chr6	33517732	33521637	33520173	1.49114e+09	5000	3	2	Exoc4
121	chr8	91354723	91361030	91358604	1.26358e+09	5000	3	2	Fto
122	chr9	32727594	32735859	32732942	6.3826e+08	5000	3	2	Ets1
123	chrX	113863398	113869649	113867245	6.27866e+08	5000	3	2	NA
124	chr10	99262488	99266384	99264923	1.13018e+09	5000	2	2	Dusp6
125	chr14	64381233	64384576	64383620	2.35959e+09	5000	2	2	Msra
126	chr15	59523703	59528054	59526121	2.97536e+08	5000	2	2	Nsmce2
127	chr16	10664826	10670146	10668212	1.76413e+09	5000	2	2	Clec16a,Gm15558
128	chr18	34953838	34956240	34955279	4.6375e+09	5000	2	2	Hspa9
129	chr1	21962372	21964831	21964339	2.22606e+09	5000	2	2	Gm26580
130	chr2	103781206	103787097	103784642	1.05677e+09	5000	2	2	Caprin1
131	chr2	153258499	153262426	153260462	1.26649e+09	5000	2	2	Pofut1
132	chr4	136456941	136462305	136460355	1.27298e+09	5000	2	2	6030445D17Rik
133	chr5	105409581	105413983	105412516	1.78847e+09	5000	2	2	Gm32051
134	chr6	127458812	127465647	127460765	3.2657e+09	5000	2	2	Parp11
135	chr7	28374443	28375418	28375418	2.89791e+09	5000	2	2	NA
136	chr7	28941201	28946566	28944127	1.30346e+09	5000	2	2	Actn4,Gm44699
137	chr9	32503935	32510256	32507825	1.78854e+09	5000	2	2	Gm38346,Fli1,Gm27201
138	chrX	13291558	13292519	13292519	3.30473e+09	5000	2	2	Ddx3x
139	chrY	7026316	7038073	7032685	0.000865134335523376	5000	2	2	Gm20788
140	chr11	3160808	3165671	3164212	9.56279e+08	5000	2	1	Sfi1
141	chr1	69681333	69684283	69683300	9.25104e+08	5000	2	1	Ikzf2
142	chr6	34950535	34951999	34951999	1.14097e+09	5000	2	1	Slc23a4
143	chr9	71858086	71861976	71861004	1.23698e+09	5000	2	1	Tcf12
144	chr9	72099735	72105083	72103138	7.73052e+08	5000	2	1	Tcf12
145	chr9	72386115	72389032	72388059	1.51307e+08	5000	2	1	Gm37150,BC065403
146	chr10	28553379	28554353	28554353	3.87654e+09	5000	1	1	Ptprk
147	chr14	27392609	27398817	27396429	3.033e+09	5000	1	1	Arhgef3
148	chr14	75177143	75177620	75177620	4.17966e+09	5000	1	1	Lcp1
149	chr15	99972483	99975384	99974417	3.22193e+09	5000	1	1	Larp4,2310068J16Rik
150	chr17	35049196	35052575	35051127	2.73968e+09	5000	1	1	Gm23421,Clic1
151	chr1	64689289	64690273	64690273	2.8413e+09	5000	1	1	2810408I11Rik
152	chr4	130353795	130357697	130356234	2.88921e+09	5000	1	1	Zcchc17
153	chr4	62475932	62478859	62477396	3.43318e+09	5000	1	1	NA
154	chr5	3791281	3794216	3792749	3.40218e+09	5000	1	1	Ankib1
155	chrY	1354485	1356935	1355955	0.00265844393366998	5000	1	1	Usp9y
156	chrY	1366242	1368692	1368202	0.00220591808828563	5000	1	1	Usp9y
