# Supplementary material for: In vivo interrogation of regulatory genomes reveals extensive quasi-insufficiency in cancer evolution
Source: Cell Genom. 2023 Mar 8;3(3):100276. doi: 10.1016/j.xgen.2023.100276 (PMC10025556; doi:10.1016/j.xgen.2023.100276)
Supplement: Table S18. Common insertion sites for Mef2c group resulting from CIMPL analysis, related to Figures 6 and S16 — List of common insertion sites (CISs) identified by CIMPL from 7 Rosa26PB/+;ATP2 mice as an input. CISs were identified using a scale parameter of 5k and listed according to decreasing contributing insertions. Note that this list was filtered for insertions ≥2 and artifacts were excluded. Chr, chromosome; #, number; NA, not available (intergenic CISs). [file mmc20.xlsx]

## Sheet: S18
Supplementary Table 18. Common insertion sites for Mef2c group resulting from CIMPL analysis. List of common insertion sites (CIS) identified by CIMPL from 7 Rosa26PB/+;ATP2 mice as an input. CISs were identified using a scale parameter of 5 k and listed according to decreasing contributing insertions. Note that this list was filtered for insertions ≥2 and artefacts were excluded. Chr, chromosome…
CIS_rank	Chr	start	end	peak	p-value	scale	# Insertions	# Samples	GENCODE_name
1	chr11	11715825	11757642	1.17251e+07	0	5000	15	6	Ikzf1
2	chr13	83523616	83544337	83531326	5.97638e+08	5000	8	7	Mef2c
3	chr2	26487671	26507665	26499863	0	5000	8	5	Notch1
4	chr2	26457436	26473041	26466214	0	5000	8	4	Notch1,0610009E02Rik;Gm13568,Mir6996
5	chr16	4133578	4150163	4140212	0	5000	6	2	Crebbp
6	chr19	32753986	32766666	32760561	0	5000	5	3	Pten
7	chr11	11686650	11696375	11691513	3.16599e+07	5000	4	4	Ikzf1,Gm12000
8	chr3	84951137	84959416	84956007	3.68075e+08	5000	4	1	Gm37240;Fbxw7
9	chr16	38471931	38479986	38476669	1.16594e+08	5000	3	3	Cd80
10	chr1	171939372	171946729	171943786	2.72671e+07	5000	3	3	Slamf6
11	chr3	103053998	103059355	103057407	5.35398e+08	5000	3	3	Csde1;Nras
12	chr4	3921096	3930349	3925479	1.05626e+08	5000	3	3	Plag1
13	chr11	52329511	52337291	52333887	4.14789e+08	5000	3	2	NA
14	chr14	16169998	16173786	16172366	1.97301e+08	5000	3	2	Gm8517
15	chr3	10205976	10213281	10210359	1.5476e+08	5000	3	2	Fabp4
16	chr3	84969156	84976461	84973539	1.62865e+08	5000	3	2	Gm37240;Fbxw7
17	chr7	61885530	61888944	61887969	9.04065e+08	5000	3	2	A230057D06Rik
18	chr12	107920215	107927966	107924575	2.01342e+09	5000	3	1	Bcl11b
19	chr10	5806025	5807968	5807482	4.17885e+09	5000	2	2	NA
20	chr18	60868947	60877975	60874174	7.88289e+09	5000	2	2	NA
21	chr1	171918281	171920243	171920243	5.10142e+09	5000	2	2	Slamf6,Gm37065
22	chr19	32773710	32776997	32776058	6.57112e+09	5000	2	1	Pten
23	chr2	101549826	101552264	101551776	2.85091e+09	5000	2	1	NA
24	chr2	127789540	127791979	127791491	4.24546e+09	5000	1	1	Mtln
25	chr4	87436468	87438416	87437929	0.000105721974903106	5000	1	1	NA
26	chr7	97724724	97726187	97726187	0.000108483252433622	5000	1	1	Aqp11
