# Supplementary material for: In vivo interrogation of regulatory genomes reveals extensive quasi-insufficiency in cancer evolution
Source: Cell Genom. 2023 Mar 8;3(3):100276. doi: 10.1016/j.xgen.2023.100276 (PMC10025556; doi:10.1016/j.xgen.2023.100276)
Supplement: Table S19. Oligonucleotides, related to Figures 1, 3, 4, S8, and S11, and STAR Methods — Genotyping primers, qPCR primers, and sgRNA oligonucleotides used in this study. [file mmc21.xlsx]

## Sheet: S19
Supplementary Table 19. Oligonucleotides. Genotyping primers, qPCR primers and sgRNA oligonucleotides used in this study. Related to Figure 1, 3, 4, S8, S11 and STAR methods.
Oligonucleotide	Method	Sequence forward	Sequence reverse
Genotyping
ATP2	Genotyping transposon mice	CTCGTTAATCGCCGAGCTAC	GCCTTATCGCGATTTTACCA
PB	Genotyping transposase mice	GCTGGGGATGCGGTGGGCTC	GGCGGATCACAAGCAATAATAACCTGTAGTTT
Wildtype-1Mb-KO	Genotyping intergenic KO mice	AGCTCAGGTAATCCTTGTCG	CCTAGGTCATCACTTCCACC
Wildtype-105kB-KO	Genotyping intergenic KO mice	GGTCGTTGATGACAACAATCTC	TAGGTCCCTTACATTCAACCCT
MHPP-Vector	Genotyping intergenic KO mice	AGGTGTATCGTGATTCCCAC	GCTAAGCCTGGGCTATAACA
KO_PtenEnh_mus	Genotyping Pten enhancer KO in cell lines	GTGGTATGCACAGTTGAGTG	GCACCAAACCCAAAGATTCA
KO_Gm10125_mus	Genotyping Gm10125 (Zeb1) KO in cell lines	TAACGCACTAGAGAGATGGC	GATCCCAATGAGTCACAGGT
KO_Gm11998_mus	Genotyping Gm11998 (Ikzf1) KO in cell lines	CTCTGCAAATTACATGCCTGG	CCATGGAAGGACTGGGTATT
KO_PTENenh_hum	Genotyping PTEN enhancer KO in cell lines	TTTCTGAGTAGCTCATTTGTTTCCC	TTTTCATTATCACCCCATGTCCTC
WT_PtenEnh_mus	Genotyping Pten enhancer KO in cell lines	GTCCTGTCACTTGAACCTCA	GCGAATCCTTATGCTGTTCC
WT_Gm10125_mus	Genotyping Gm10125 (Zeb1) KO in cell lines	TCCCATAGGGGTTGCATATCAGA	TGTCTAGCACCGCTGAAAAGAAT
WT_Gm11998_mus	Genotyping Gm11998 (Ikzf1) KO in cell lines	TCCCAGGATGTTATTGGTCG	ACTACGGCTCCTTGGTTATG
WT_PTENenh_hum	Genotyping PTEN enhancer KO in cell lines	CTTTCTGCCACTTCTCTGGTC	CTGTTTATGTGTTTTGGGTGTACAG
KO_Nrip1Enh_mus1	Genotyping Nrip1 enhancer KO in cell lines	GGGGCTTCTTGGTGGTGTAA	ACCCCCTTTTGTGGGCATTT
KO_Nrip1Enh_mus2	Genotyping Nrip1 enhancer KO in cell lines	CCTAGTCGGTCTTCACTGGA	CAGGGCCTTGCTTCTTTTCA
KO_Enpp1Enh_mus_1	Genotyping Enpp1 enhancer KO in cell lines	CCCAAAGAACACACAGCAATC	GCCTCAGCCCAGTTCAAATAGT
KO_Enpp1Enh_mus_2	Genotyping Enpp1 enhancer KO in cell lines	CGGTCTTGCTCCTACGATCC	tgTGCCCACCTTTTCCTTGT
qPCR
Gapdh-murine	qPCR normalization	TGTGTCCGTCGTGGATCTGA	CACCACCTTCTTGATGTCATCATAC
Bcl11b-murine	qPCR	GCCAGTGTGAGTTGTCAGGTAAA	GAACCAGGCGCTGTTGAAG
Pten-murine	qPCR	TAACTGCAGAGTTGCACAGTATCC	CTTTACAGTGAATTGCTGCAACAT
Zeb1-murine	qPCR	AGGTGATCCAGCCAAACG	GGTGGCGTGGAGTCAGAG
Ikzf1-murine	qPCR	TGGACAGGCTGGCAAGCAAT	GTTGGCACTGTCATAGGGCA
Nrip1-murine	qPCR	TCCAGCAAAGGGAAGAATGAG	CGTCACAAGGCTCGGATTTA
Enpp1-murine	qPCR	GGTGGACTTCTTCCTGTCATTAG	GCCATGGGATTCCGGATAAA
GAPDH-human	qPCR normalization	TGCACCACCAACTGCTTAGC	GGCATGGACTGTGGTCATGAG
RNLS-human	qPCR	TGCAGCTTCAAGGTGACATC	CCCAGAGCATATCGAGAGGA
PTEN-human	qPCR	GCAGAGTTGCACAATATCCTTTTG	CCAGCTTTACAGTGAATTGCTG
CRISPR guides
sgLacZ	Control for CRISPR-based KO	CACCGTGCGAATACGCCCACGCGAT	AAACATCGCGTGGGCGTATTCGCAC
Pten_Enh_mus_g1	CRISPR-based KO of Pten enhancer	CACCGAACAGCATTAGATCCACGTT	AAACAACGTGGATCTAATGCTGTTC
Pten_Enh_mus_g2	CRISPR-based KO of Pten enhancer	CACCGTTAGCAATCGGCCTGCTATG	AAACCATAGCAGGCCGATTGCTAAC
Pten_Enh_mus_g3	CRISPR-based KO of Pten enhancer	CACCGCTGCTGTGTTACTCATTAGC	AAACGCTAATGAGTAACACAGCAGC
Pten_Enh_mus_g4	CRISPR-based KO of Pten enhancer	CACCGCTTTTGGGCGATCCAACCCC	AAACGGGGTTGGATCGCCCAAAAGC
Pten_Enh_mus_g5	CRISPR-based KO of Pten enhancer	CACCGTTTTTAAGCAGGATCTCGTT	AAACAACGAGATCCTGCTTAAAAAC
Pten_Enh_mus_g6	CRISPR-based KO of Pten enhancer	CACCGGCTGTTCTTTAAGCAACCA	AAACTGGTTGCTTAAAGAACAGCC
Gm10125_mus_g1	CRISPR-based KO of Zeb1 antisense transcript	CACCGACAGACACTGACGAAAGATT	AAACAATCTTTCGTCAGTGTCTGTC
Gm10125_mus_g2	CRISPR-based KO of Zeb1 antisense transcript	CACCGATTGTACAAAGTACACTTGT	AAACACAAGTGTACTTTGTACAATC
Gm10125_mus_g3	CRISPR-based KO of Zeb1 antisense transcript	CACCGTACAGTCCAATTATTAATTG	AAACCAATTAATAATTGGACTGTAC
Gm10125_mus_g4	CRISPR-based KO of Zeb1 antisense transcript	CACCGTGAACCTCGAGCCGCATACA	AAACTGTATGCGGCTCGAGGTTCAC
Gm10125_mus_g5	CRISPR-based KO of Zeb1 antisense transcript	CACCGGAATTCTGACATACTCGAC	AAACGTCGAGTATGTCAGAATTCC
Gm10125_mus_g6	CRISPR-based KO of Zeb1 antisense transcript	CACCGCTCAGCGAGCTCAGCGTTTG	AAACCAAACGCTGAGCTCGCTGAGC
Gm11998_mus_g1	CRISPR-based KO of Ikzf1 lincRNA transcript	CACCGCTAGCTAGAACACATCTCAC	AAACGTGAGATGTGTTCTAGCTAGC
Gm11998_mus_g2	CRISPR-based KO of Ikzf1 lincRNA transcript	CACCGATATTGACTGTCCCTTCCCA	AAACTGGGAAGGGACAGTCAATATC
Gm11998_mus_g3	CRISPR-based KO of Ikzf1 lincRNA transcript	CACCGGGAGGCACCTGTTCAGAGA	AAACTCTCTGAACAGGTGCCTCCC
Gm11998_mus_g4	CRISPR-based KO of Ikzf1 lincRNA transcript	CACCGCACATAAGTCAGGGGCATAT	AAACATATGCCCCTGACTTATGTGC
Gm11998_mus_g5	CRISPR-based KO of Ikzf1 lincRNA transcript	CACCGTTATATACCAAGATTGCAGC	AAACGCTGCAATCTTGGTATATAAC
Gm11998_mus_g6	CRISPR-based KO of Ikzf1 lincRNA transcript	CACCGAAAACTCTTATCAAATTAG	AAACCTAATTTGATAAGAGTTTTC
PTEN_Enh_hum_g1	CRISPR-based KO of PTEN enhancer	CACCGAGATGTGTTCCAATAGACGG	AAACCCGTCTATTGGAACACATCTC
PTEN_Enh_hum_g2	CRISPR-based KO of PTEN enhancer	CACCGAATATTTTACCACCGTCTAT	AAACATAGACGGTGGTAAAATATTC
PTEN_Enh_hum_g3	CRISPR-based KO of PTEN enhancer	CACCGTATTCATCAGCGGTGCTTTG	AAACCAAAGCACCGCTGATGAATAC
PTEN_Enh_hum_g4	CRISPR-based KO of PTEN enhancer	CACCGATGCTTGGGGACAACTACAC	AAACGTGTAGTTGTCCCCAAGCATC
PTEN_Enh_hum_g5	CRISPR-based KO of PTEN enhancer	CACCGATGATTAACAATTCTCAGTA	AAACTACTGAGAATTGTTAATCATC
PTEN_Enh_hum_g6	CRISPR-based KO of PTEN enhancer	CACCGAGTCTTCAGTTAGTTTACAT	AAACATGTAAACTAACTGAAGACTC
Nrip1_mus_g1	CRISPR-based KO of Nrip1 enhancer	CACCGCCCCAAAAAGAACTCTTTG	AAACCAAAGAGTTCTTTTTGGGGC
Nrip1_mus_g2	CRISPR-based KO of Nrip1 enhancer	CACCGGAAAAAAAAACATGTTTAC	AAACGTAAACATGTTTTTTTTTCC
Nrip1_mus_g3	CRISPR-based KO of Nrip1 enhancer	CACCGAGAGAAGAACTACATCACAA	AAACTTGTGATGTAGTTCTTCTCTC
Nrip1_mus_g4	CRISPR-based KO of Nrip1 enhancer	CACCGATCCTGGAATCCACTGTAGG	AAACCCTACAGTGGATTCCAGGATC
Enpp1_mus_g1	CRISPR-based KO of Enpp1 enhancer	CACCGACACAGATATAACAACGAGC	AAACGCTCGTTGTTATATCTGTGTC
Enpp1_mus_g2	CRISPR-based KO of Enpp1 enhancer	CACCGCTATCCAAGCAGGAACATGT	AAACACATGTTCCTGCTTGGATAGC
Enpp1_mus_g3	CRISPR-based KO of Enpp1 enhancer	CACCGCTTCCCACCTACGAAGTCCG	AAACCGGACTTCGTAGGTGGGAAGC
Enpp1_mus_g4	CRISPR-based KO of Enpp1 enhancer	CACCGAGGCCCGTGTATCAAGGAGA	AAACTCTCCTTGATACACGGGCCTC
